# Supplementary material for: Simultaneous clustering of gene expression data with clinical chemistry and pathological evaluations reveals phenotypic prototypes
Source: BMC Syst Biol. 2007 Feb 23;1:15. doi: 10.1186/1752-0509-1-15 (PMC1839893; doi:10.1186/1752-0509-1-15)
Supplement: Additional file 2 — Cluster assignment of the heart disease samples using equal weights. Table_S1.txt is a tab-delimited text file to be opened and viewed with any standard spreadsheet software. [file 1752-0509-1-15-S2.txt]

	Clusters
	1	2
cluster count	169	134
chest pain type	angina	non-angina
