# Supplementary material for: Simultaneous clustering of gene expression data with clinical chemistry and pathological evaluations reveals phenotypic prototypes
Source: BMC Syst Biol. 2007 Feb 23;1:15. doi: 10.1186/1752-0509-1-15 (PMC1839893; doi:10.1186/1752-0509-1-15)
Supplement: Additional file 3 — Cluster assignment of the acetaminophen-treated samples using equal weights. Table_S2.txt is a tab-delimited text file to be opened and viewed with any standard spreadsheet software. [file 1752-0509-1-15-S3.txt]

Cluster 1		Cluster 2		Cluster 3
Treatment	Animal #	Treatment	Animal #	Treatment	Animal #
1500MG/K24 HR	407	1500MG/K18 HR	404	50 MG/KG6 HR	202
1500MG/K48 HR	411	1500MG/K24 HR	419	50 MG/KG6 HR	203
1500MG/K48 HR	412	1500MG/K24 HR	421	50 MG/KG18 HR	204
1500MG/K18 HR	416	2000MG/K18 HR	505	50 MG/KG18 HR	206
1500MG/K24 HR	420	2000MG/K18 HR	506	50 MG/KG24 HR	208
1500MG/K48 HR	424	2000MG/K24 HR	508	50 MG/KG24 HR	209
2000MG/K48 HR	510	2000MG/K24 HR	509	50 MG/KG48 HR	210
2000MG/K48 HR	512	2000MG/K18 HR	516	50 MG/KG48 HR	211
2000MG/K48 HR	522	2000MG/K24 HR	521	50 MG/KG48 HR	212
2000MG/K48 HR	524			50 MG/KG6 HR	213
				50 MG/KG6 HR	214
				50 MG/KG18 HR	216
				50 MG/KG18 HR	217
				50 MG/KG24 HR	220
				50 MG/KG24 HR	221
				50 MG/KG48 HR	223
				150MG/KG6 HR	302
				150MG/KG6 HR	303
				150MG/KG18 HR	306
				150MG/KG24 HR	307
				150MG/KG24 HR	308
				150MG/KG48 HR	310
				150MG/KG48 HR	311
				150MG/KG48 HR	312
				150MG/KG6 HR	314
				150MG/KG6 HR	315
				150MG/KG18 HR	316
				150MG/KG18 HR	317
				150MG/KG18 HR	318
				150MG/KG24 HR	319
				150MG/KG24 HR	320
				150MG/KG48 HR	324
				1500MG/K6 HR	402
				1500MG/K6 HR	403
				1500MG/K18 HR	405
				1500MG/K18 HR	406
				1500MG/K6 HR	413
				1500MG/K6 HR	414
				1500MG/K48 HR	423
				2000MG/K6 HR	501
				2000MG/K6 HR	503
				2000MG/K6 HR	513
				2000MG/K6 HR	514
				2000MG/K18 HR	518
				2000MG/K24 HR	520
