# Supplementary material for: Simultaneous clustering of gene expression data with clinical chemistry and pathological evaluations reveals phenotypic prototypes
Source: BMC Syst Biol. 2007 Feb 23;1:15. doi: 10.1186/1752-0509-1-15 (PMC1839893; doi:10.1186/1752-0509-1-15)
Supplement: Additional file 5 — Significant and unique genes that distinguish between levels of centrilobular necrosis of the rat liver. Table_S4.txt is a tab-delimited text file to be opened and viewed with any standard spreadsheet software. [file 1752-0509-1-15-S5.txt]

			Cluster Comparison
Feature ID	Gene	Description	A vs B
A_42_P453162	BM388581	Similar to MKIAA1064 protein	1	2
A_42_P464546	AI501407	TNFAIP3 interacting protein 2	1	2
A_42_P470474	BQ204179		1	2
A_42_P480915	AI237388	Interferon-related developmental regulator 2 (predicted)	1	2
A_42_P493162	NM_031971	Heat shock 70kD protein 1B (mapped)	1	2
A_42_P493879	BE099763	FK506 binding protein 5	1	2
A_42_P496622	AI232716	Similar to thioether S-methyltransferase	1	2
A_42_P531619	AA800282	Similar to nitrogen fixation cluster-like (predicted)	1	2
A_42_P552441	BI303289	Growth arrest specific 5	1	2
A_42_P565917	BF392498	Cytochrome P450, family 2, subfamily u, polypeptide 1	1	2
A_42_P574814	AI105345		1	2
A_42_P600796	BI301192	Similar to RIKEN cDNA 2900091E11 (predicted)	1	2
A_42_P613889	AW523520	Zinc finger protein 593 (predicted)	1	2
A_42_P623733	1185280		1	2
A_42_P630562	BE105426	Similar to polymerase (RNA) II (DNA directed) polypeptide H (predicted)	1	2
A_42_P636498	AI411073	Transcribed locus, strongly similar to NP_076005.1 hypoxia-inducible protein 2 [Mus musculus]	1	2
A_42_P636879	AI556129	G4 protein	1	2
A_42_P648819	AI111695	Transcribed locus	1	2
A_42_P665149	BQ196242	Transcribed locus	1	2
A_42_P681012	NM_013055	Mitogen activated protein kinase kinase kinase 12	1	2
A_42_P684538	NM_138827	Solute carrier family 2 (facilitated glucose transporter), member 1	1	2
A_42_P739860	NM_133578	Dual specificity phosphatase 5	1	2
A_42_P758454	BI289330	Transcribed locus	1	2
A_42_P760741	AI103730	Transcribed locus	1	2
A_42_P761756	AW251274	Similar to Nit protein 2	1	2
A_42_P767698	BE097112	EBNA1 binding protein 2	1	2
A_42_P769476	AA875032	Transcribed locus	1	2
A_42_P786624	NM_012693	Cytochrome P450, subfamily 2A, polypeptide 1	1	2
A_42_P788480	BF419374	Thyrotroph embryonic factor	1	2
A_42_P802358	BI295155	Similar to hypothetical protein MGC39325-like protein	1	2
A_42_P802628	BI286421	Similar to RIKEN cDNA 1700088E04; DNA segment, Human EST J0827E04; Mus EST J0827E04; DNA segment, EST J0827E04	1	2
A_42_P822390	BF395086	Similar to modulator of estrogen induced transcription	1	2
A_42_P835888	AI228728	Transcribed locus	1	2
A_42_P839061	BF419166	PRP39 pre-mRNA processing factor 39 homolog (yeast) (predicted)	1	2
A_42_P840953	BE108661	Similar to hypothetical protein FLJ31951 (predicted)	1	2
A_43_P10003	BQ209232	Heat shock protein 105	1	2
A_43_P10149	AW507318	Similar to KIAA1414 protein	1	2
A_43_P11219	BQ209488	TATA box binding protein-like 1 (predicted)	1	2
A_43_P11472	NM_012580	Heme oxygenase (decycling) 1	1	2
A_43_P11681	NM_013048	Tocopherol (alpha) transfer protein	1	2
A_43_P12400	NM_024134	DNA-damage inducible transcript 3	1	2
A_43_P12595	NM_031576	P450 (cytochrome) oxidoreductase	1	2
A_43_P12768	NM_053328	Basic helix-loop-helix domain containing, class B2	1	2
A_43_P12996	NM_053955	Crystallin, mu	1	2
A_43_P14195	AA875256	Transcribed locus	1	2
A_43_P14324	NM_031642	Core promoter element binding protein	1	2
A_43_P14517	AA963670	Similar to 1110065L07Rik protein (predicted)	1	2
A_43_P15711	BF407610	Transcribed locus	1	2
A_43_P16079	AF053095.1		1	2
A_43_P16842	BQ203637	Caseinolytic protease X (E.coli)	1	2
A_43_P17196	BE099470	RGD1562114 (predicted)	1	2
A_43_P19259	BF561497	Similar to igf2 mRNA-binding protein 3	1	2
A_43_P21810	CB547103	Similar to RIKEN cDNA 0610009A07	1	2
A_43_P22616	BE104095		1	2
A_42_P487744	BF396233	Similar to 2410004L22Rik protein	1	3
A_42_P607568	AI176590	Similar to RIKEN cDNA C730048E16	1	3
A_42_P634040	AW918024	Ngg1 interacting factor 3-like 1 (S. pombe)	1	3
A_42_P634187	AW252746	Forkhead box D4	1	3
A_42_P636616	AI408727	Similar to DNA segment, Chr 4, Brigham & Womens Genetics 0951 expressed	1	3
A_42_P677628	NM_031642	Core promoter element binding protein	1	3
A_42_P681533	AI237597	Transcribed locus, moderately similar to NP_034610.1 heat shock protein 1, alpha [Mus musculus]	1	3
A_42_P681650	BG378291	RGD1566118 (predicted)	1	3
A_42_P726191	BQ208639	Transcribed locus	1	3
A_42_P728230	AI101401	Transcribed locus	1	3
A_43_P10506	BF283806	Transcribed locus	1	3
A_43_P11142	Y10056	S100 calcium binding protein A11 (calizzarin) (predicted)	1	3
A_43_P11477	NM_012591	Interferon regulatory factor 1	1	3
A_43_P12806	NM_053439	RAN, member RAS oncogene family	1	3
A_43_P14163	NM_012615	Ornithine decarboxylase 1	1	3
A_43_P14782	AI406490	Tyrosine kinase, non-receptor, 2	1	3
A_43_P16550	CA509226	Splicing factor 3a, subunit 1 (predicted)	1	3
A_43_P19988	CB545293	Similar to CGI-94 protein (predicted)	1	3
A_42_P538948	AI235600	Transcribed locus	2	3
A_42_P539275	AA891212	Replication factor C (activator 1) 3	2	3
A_42_P660046	BF551617	Kinesin family member 16B (predicted)	2	3
A_42_P669461	AI171626	Transcribed locus	2	3
A_42_P698740	AW528454	Similar to hypothetical protein FLJ12484 (predicted)	2	3
A_42_P780457	AI071307	Ectodermal-neural cortex 1	2	3
A_42_P795268	AI175258	Transcribed locus	2	3
A_43_P11285	BQ209715	Similar to Cc2-27 (predicted)	2	3
A_43_P14172	AA866303	Transcribed locus	2	3
A_43_P20438	CB545761	Small optic lobes homolog (Drosophila) (predicted)	2	3
