# Supplementary material for: Simultaneous clustering of gene expression data with clinical chemistry and pathological evaluations reveals phenotypic prototypes
Source: BMC Syst Biol. 2007 Feb 23;1:15. doi: 10.1186/1752-0509-1-15 (PMC1839893; doi:10.1186/1752-0509-1-15)
Supplement: Additional file 6 — Approximately 3100 genes determined to be significantly differentially expressed by ANOVA modelling. DEGs.txt is a tab-delimited text file to be opened and viewed with any standard spreadsheet software. [file 1752-0509-1-15-S6.txt]

Label	APAP-NTP Rat 202 50mg/kg 6 hr	APAP-NTP Rat 203 50mg/kg 6 hr	APAP-NTP Rat 204 50mg/kg 18 hr	APAP-NTP Rat 206 50mg/kg 18 hr	APAP-NTP Rat 208 50mg/kg 24 hr	APAP-NTP Rat 209 50mg/kg 24 hr	APAP-NTP Rat 210 50mg/kg 48 hr	APAP-NTP Rat 211 50mg/kg 48 hr	APAP-NTP Rat 212 50mg/kg 48 hr	APAP-NTP Rat 213 50mg/kg 6 hr	APAP-NTP Rat 214 50mg/kg 6 hr	APAP-NTP Rat 216 50mg/kg 18 hr	APAP-NTP Rat 217 50mg/kg 18 hr	APAP-NTP Rat 220 50mg/kg 24 hr	APAP-NTP Rat 221 50mg/kg 24 hr	APAP-NTP Rat 223 50mg/kg 48 hr	APAP-NTP Rat 302 150mg 6 hr	APAP-NTP Rat 303 150mg 6 hr	APAP-NTP Rat 306 150mg/kg 18 hr	APAP-NTP Rat 307 150mg/kg 24 hr	APAP-NTP Rat 308 150mg/kg 24 hr	APAP-NTP Rat 310 150mg/kg 48 hr	APAP-NTP Rat 311 150mg/kg 48 hr	APAP-NTP Rat 312 150mg/kg 48 hr	APAP-NTP Rat 314 150mg/kg 6hr	APAP-NTP Rat 315 150mg/kg 6hr	APAP-NTP Rat 316 150mg/kg 18 hr	APAP-NTP Rat 317 150mg/kg 18 hr	APAP-NTP Rat 318 150mg/kg 18 hr	APAP-NTP Rat 319 150mg/kg 24 hr	APAP-NTP Rat 320 150mg/kg 24 hr	APAP-NTP Rat 324 150mg/kg 48 hr	APAP-NTP Rat 402 1500mg/kg 6 hr	APAP-NTP Rat 403 1500mg/kg 6 hr	APAP-NTP Rat 404 1500mg/kg 18 hr	APAP-NTP Rat 405 1500mg/kg 18 hr	APAP-NTP Rat 406 1500mg/kg 18 hr	APAP-NTP Rat 407 1500mg/kg 24 hr	APAP-NTP Rat 411 1500mg/kg 48 hr	APAP-NTP Rat 412 1500mg/kg 48 hr	APAP-NTP Rat 413 1500mg/kg 6 h	APAP-NTP Rat 414 1500mg/kg 6 h	APAP-NTP Rat 416 1500mg/kg 18 hr	APAP-NTP Rat 419 1500mg/kg 24 hr	APAP-NTP Rat 420 1500mg/kg 24 hr	APAP-NTP Rat 421 1500mg/kg 24 hr	APAP-NTP Rat 423 1500mg/kg 48 hr	APAP-NTP Rat 424 1500mg/kg 48 hr	APAP-NTP Rat 501 2000mg/kg 6 hr
Animal_Number	202	203	204	206	208	209	210	211	212	213	214	216	217	220	221	223	302	303	306	307	308	310	311	312	314	315	316	317	318	319	320	324	402	403	404	405	406	407	411	412	413	414	416	419	420	421	423	424	501
A_43_P14555	0.05169	0.01548	-0.01509	-0.02654	0.05005	0.04395	0.00836	-0.04148	-0.04393	-0.00975	0.12915	0.18482	0.17995	0.05132	0.09041	-0.02421	-0.00667	0.05301	-0.11884	-0.10722	-0.17899	-0.0938	-0.08513	-0.09287	0.00831	-0.024	-0.03877	-0.04195	-0.12377	-0.14084	0.10013	-0.27523	0.02083	-0.36931	-0.05182	-0.04633	-0.0577	-0.10384	-0.05615	-0.27847	0.05484	0.02698	-0.04999	-0.0574	-0.10876	-0.08423	-0.0189	-0.06662	-0.04861
A_43_P22290	-0.0812	0.17515	-0.0479	0.02407	0.02214	-0.0693	0.05164	-0.03058	-0.01055	0.07804	0.0241	-0.01875	0.22116	0.07429	0.23501	-0.02676	-0.00602	0.0115	-0.08423	-0.02306	-0.00232	-0.05406	-0.02702	-0.07833	-0.05972	0.09681	0.19406	-0.06038	-0.11663	0.00453	-0.01522	0.04531	0.14432	-0.14577	-0.11551	-0.005	-0.15163	0.00088	-0.03158	0.00191	0.01521	0.01279	-0.01176	-0.04467	-0.04271	-0.15389	-0.0431	-0.1166	-0.07877
A_43_P20792	0.00617	0.04845	-0.02313	-0.00558	-0.02543	-0.02662	-0.00357	-0.06791	0.00856	0.02387	-0.01961	0.01342	0.03402	0.02042	0.11132	0.00495	-0.02784	-0.00709	-0.07097	-0.01006	-0.0499	-0.04063	-0.03109	-0.03547	-0.03581	0.02773	-0.01684	-0.04114	-0.05266	0.04322	-0.02429	-0.00938	0.06208	-0.20103	-0.06918	0.00763	-0.02347	0.04745	-0.02299	-0.00296	-0.02808	0.02812	0.02156	-0.00849	-0.07905	-0.0454	-0.02115	0.00609	-0.00662
A_43_P21286	0.00003	0.0473	-0.02269	-0.00775	-0.04412	-0.06243	-0.01327	-0.03391	0.00348	0.03381	-0.02251	0.01264	-0.02138	0.0515	0.11849	-0.03391	-0.02184	-0.02027	-0.06524	-0.02346	0.1118	-0.03509	-0.05864	-0.00475	-0.05684	0.05287	0.20353	0.01705	-0.06998	0.01274	-0.04476	0.04528	0.03673	-0.1067	-0.05801	-0.01438	-0.0635	0.00525	-0.02689	-0.01098	-0.0104	0.01467	0.00101	0.00446	-0.10413	-0.07456	0.01433	-0.02503	-0.1245
A_43_P12995	0.00676	0.08869	-0.07799	-0.02446	-0.0113	-0.0651	-0.07262	-0.06475	-0.02489	0.08311	0.06262	0.01704	-0.04191	0.02488	0.06276	0.02336	0.0024	-0.15403	-0.08959	-0.02921	-0.0896	-0.04672	-0.0407	-0.17926	-0.04268	-0.01921	-0.02938	0.00411	-0.07578	0.01409	0.02245	-0.12164	0.03614	-0.00935	-0.07867	0.02061	-0.05113	-0.03333	0.00934	-0.02777	-0.04018	-0.00833	-0.05003	-0.0249	-0.08039	-0.05283	-0.01408	0.02899	0.07174
A_43_P15834	-0.02205	0.08395	-0.0214	0.01963	0.01046	-0.03196	-0.06471	-0.04249	-0.06273	0.00454	0.03072	-0.03688	-0.00846	0.00637	0.12155	-0.0541	-0.0299	0.04241	-0.07898	-0.02928	-0.07998	-0.06678	-0.04699	-0.11634	-0.03273	0.02877	0.22385	0.0497	-0.10001	0.03497	-0.03298	0.00541	0.02332	0.05241	-0.08253	-0.00655	-0.08222	-0.05891	0.01904	-0.04198	-0.05113	-0.03343	-0.03642	-0.05909	-0.14787	-0.04433	-0.09118	-0.04049	-0.04297
A_43_P12356	0.07924	0.13531	-0.033	0.00638	0.07629	-0.00686	-0.02159	-0.10112	-0.01535	-0.02257	0.06279	0.04411	0.09968	-0.05135	0.09581	0.01139	0.08722	0.05196	-0.12067	-0.07311	-0.14413	-0.08265	-0.02178	0.01159	0.01196	0.01798	0.01022	0.06283	-0.10102	0.07562	0.05579	-0.18976	0.10387	-0.19712	0.01032	-0.04438	0.00735	0.08868	-0.00257	-0.08324	0.02468	0.05137	-0.18903	0.04563	0.01452	0.19548	0.01793	-0.02139	-0.0333
A_42_P564516	0.09455	0.15532	-0.02723	0.02534	0.13695	-0.01898	0.00214	-0.02105	0.01897	0.04073	0.05933	-0.00466	0.09689	-0.06526	0.15026	0.07902	0.05877	0.04517	-0.10607	-0.05108	-0.10324	-0.0524	-0.03821	-0.0635	0.03053	0.0657	0.03126	-0.03883	-0.0307	0.03305	0.06758	-0.09401	0.13281	-0.31019	-0.00375	0.05267	-0.01351	0.12982	0.11735	-0.04063	-0.00337	0.01646	-0.05148	0.13972	-0.00801	0.03413	0.04652	0.02138	0.02318
A_43_P22018	0.00545	0.39802	-0.0828	0.00584	0.06808	-0.02287	-0.05686	0.01422	0.06941	-0.01738	0.34651	0.05166	-0.10649	0.07916	0.15065	0.12148	0.15606	0.17269	-0.31992	-0.17538	-0.11689	-0.08529	-0.07735	-0.0631	0.14567	0.10312	0.0826	0.103	-0.14515	0.0342	0.28165	-0.053	0.26445	-0.48427	-0.04649	0.0666	-0.05235	0.17775	0.23898	0.03891	0.05064	0.08118	0.09198	0.27578	-0.19264	0.05871	0.0519	0.05732	-0.20335
A_43_P21075	0.05093	0.07729	0.04081	0.02629	0.00059	0.01642	0.0008	-0.02366	0.03679	-0.00865	0.043	0.07551	0.04738	0.06148	0.05129	0.00812	0.04048	0.0159	0.0022	0.00167	-0.03935	-0.03358	0.04068	-0.01712	0.02203	0.0558	0.0234	0.01151	-0.04303	0.0682	0.08562	-0.135	0.09435	-0.09884	-0.01009	-0.00959	-0.01574	0.06686	0.00231	-0.08132	-0.03862	0.04571	-0.00411	0.02517	-0.05148	0.02427	0.01762	-0.05113	-0.03653
A_43_P23125	0.08662	0.11411	-0.00511	-0.02257	-0.0078	-0.02142	0.00271	-0.02912	0.01669	-0.00272	0.05097	0.04836	0.08362	0.08129	0.09861	0.03021	0.03602	0.00745	-0.07664	-0.08384	-0.13587	-0.08705	-0.0037	-0.01523	0.00107	0.02284	0.03023	-0.05857	0.06888	0.07701	0.09342	-0.00623	0.08988	-0.10575	-0.13745	0.00285	-0.0138	0.04536	0.03898	-0.07301	-0.05126	0.06135	-0.04159	-0.00596	-0.04729	0.02078	0.00146	0.02196	-0.06222
A_43_P17653	0.0366	0.12096	-0.0154	-0.06042	-0.00837	0.14344	-0.06895	-0.04029	-0.01099	0.01347	-0.0012	0.003	0.04818	0.04941	0.07555	-0.00053	0.05903	0.01309	-0.07634	-0.02606	-0.03502	-0.03847	0.0343	-0.03782	0.02693	0.04195	-0.00625	-0.03135	-0.00646	0.00501	0.08807	-0.02364	0.11925	-0.06984	-0.12964	-0.0344	-0.02078	0.06645	0.073	-0.15909	-0.01883	0.06208	-0.06459	0.00437	0.0024	-0.00207	0.02153	-0.03043	0.02523
A_43_P18129	-0.06864	0.21259	0.00868	-0.00658	0.02298	-0.02634	-0.00094	-0.11238	0.00588	-0.00329	0.07259	0.01373	0.16899	0.03506	0.07066	0.00067	0.05614	0.04637	-0.0789	-0.05238	0.04082	0.00483	0.01936	0.00185	0.00485	0.06201	0.06947	-0.02472	-0.05003	0.12206	0.0846	0.00233	0.00564	-0.20889	-0.06112	-0.10028	-0.01071	0.11534	0.03961	-0.04375	-0.02718	0.02831	0.03619	0.14771	0.0484	0.07535	0.04635	-0.0314	0.02915
A_43_P16337	-0.21133	0.28813	-0.04799	0.15818	0.14652	0.11528	-0.09975	-0.30616	-0.11376	-0.19228	0.15433	0.10414	-0.08326	0.09648	0.20923	0.04695	-0.17113	0.11904	-0.34929	0.11393	-0.32925	0.01741	-0.03064	-0.13608	0.00949	0.1668	0.0198	0.11472	-0.38568	0.04752	0.13733	-0.08879	0.46202	-0.442	-0.13823	0.0641	-0.06944	0.04466	-0.00373	0.11108	-0.03332	0.02274	0.08308	0.74758	-0.11636	0.16578	0.20951	0.01344	-0.07837
A_43_P22160	-0.0036	0.15952	0.0017	-0.11737	0.01746	-0.05297	-0.06839	-0.08075	-0.00233	0.01314	0.06146	0.03384	0.13637	0.10882	0.20453	0.03526	0.02614	0.03067	-0.14369	-0.00986	-0.15852	-0.06406	0.0552	0.01314	-0.00708	0.09822	0.26586	-0.01203	-0.21822	-0.06154	0.02197	-0.02766	0.15679	-0.32929	-0.0139	0.0507	-0.0058	0.00946	0.03885	-0.02391	-0.00703	0.04716	0.01973	0.07481	-0.01524	-0.00179	0.04208	-0.01345	-0.08618
A_43_P23348	0.15554	0.17229	-0.07037	0.03876	-0.05293	-0.07368	-0.05827	-0.09874	0.10935	0.03386	0.23657	0.06286	-0.06189	0.02931	0.14942	0.12809	-0.02721	0.01586	-0.08841	0.00659	-0.00639	0.00574	0.00972	-0.10912	0.017	0.19703	0.07631	-0.02264	-0.19485	0.01208	0.07904	-0.16535	0.1294	-0.23834	-0.03389	0.02024	-0.00786	0.11168	-0.00696	0.18651	-0.00623	0.02709	0.00793	0.116	-0.1561	0.14143	0.0901	-0.04045	-0.07724
A_43_P22354	0.058	0.08642	0.06952	0.05385	0.06807	-0.33724	-0.02222	0.00067	0.0523	-0.00408	0.05472	0.07876	0.14643	-0.03807	0.1847	0.06119	-0.01868	0.03636	-0.14712	-0.24028	-0.10253	-0.0902	-0.051	0.04478	0.02577	-0.00362	-0.01243	0.05304	-0.04923	-0.01612	0.09668	-0.15508	0.10483	0.08483	-0.02745	0.05793	-0.02363	-0.05029	0.05013	-0.02774	0.05195	0.05473	-0.03167	0.07367	-0.0086	0.20056	0.02591	0.09475	-0.09632
A_43_P16280	-0.11739	0.08941	0.00228	-0.01613	-0.00571	0.00339	0.02194	-0.00675	-0.01542	-0.0055	-0.03624	-0.03232	0.00003	-0.18666	0.09898	0.04971	-0.0275	0.01881	-0.05334	-0.0949	-0.04614	-0.05124	-0.03403	0.03705	0.00478	0.01527	0.02364	0.00674	-0.02502	0.07729	0.06602	-0.22791	0.00894	-0.16779	-0.11442	0.07306	-0.00791	0.05585	0.04539	-0.00797	0.00153	-0.01169	-0.00948	0.02037	-0.06236	0.02449	0.03156	0.04973	-0.01444
A_43_P13097	0.0131	0.03027	-0.00014	0.05261	-0.05908	-0.10641	-0.00199	-0.01002	0.00435	-0.02674	-0.04086	0.00216	-0.02419	0.0504	0.03435	0.05392	-0.08537	-0.08727	-0.05852	-0.1267	-0.19403	-0.07638	-0.08185	-0.03831	-0.03965	0.03136	0.03148	0.02868	-0.04142	-0.0151	0.01482	-0.12533	0.11859	-0.13284	-0.07114	0.09339	-0.05561	0.02866	0.01219	-0.05869	-0.08759	-0.02666	-0.02487	0.028	-0.07289	0.0697	0.02196	0.04658	-0.11801
A_42_P673861	0.06378	0.12033	0.01638	0.00432	-0.02753	0.06384	-0.01444	-0.08535	0.23432	0.08416	0.14779	0.03761	-0.00397	0.13714	0.28357	0.01937	-0.02236	-0.05443	-0.25038	-0.03042	-0.22264	-0.11576	-0.01073	0.14784	-0.08268	0.16735	-0.00988	-0.04353	-0.10966	-0.13547	0.28863	-0.1423	0.08465	-0.25987	0.14976	0.137	-0.02101	0.13599	0.15613	-0.00311	0.13169	-0.02014	0	0.08569	-0.12639	0.04931	0.22344	0.23089	0.04822
A_42_P587156	0.04393	0.03162	0.15874	0.13304	-0.04259	0.12504	-0.00919	-0.14558	0.10996	0.00566	0.23407	0.02052	-0.0621	0.18711	-0.1051	0.15946	-0.07675	-0.01111	-0.20361	-0.05685	-0.26153	-0.06961	-0.12943	0.23121	-0.02311	-0.13687	0.03547	0.10223	-0.07457	-0.184	0.24133	0.09116	0.01289	-0.51473	0.10758	0.2966	-0.04881	-0.34027	0.26767	-0.06807	-0.00669	-0.03266	0	-0.25054	-0.15664	0.09372	0.04244	0.14425	-0.03896
A_43_P21732	0.07511	0.05768	-0.0403	0.103	-0.10459	0.16643	-0.01255	-0.06574	0.02707	0.00193	0.27215	0.08087	0.03187	0.04173	0.06716	0.13776	-0.08144	0.02741	-0.15971	-0.01872	-0.25363	-0.11079	-0.13328	0.07578	-0.01257	0.08625	-0.01906	0.05946	-0.19694	0.06946	0.18081	-0.14082	-0.04174	-0.25818	0.05744	0.06088	-0.13035	0.08907	0.14033	0.34537	0.14425	0.0412	0.07173	0.0412	-0.26559	0.31212	0.129	0.09944	-0.17189
A_43_P20580	0.0971	0.11602	0.03707	-0.01937	-0.00944	-0.02425	-0.04334	0.00653	0.04949	0.0495	0.04087	0.01371	-0.04302	0.07908	0.04936	0.00214	0.08083	0.03433	-0.06753	-0.02144	-0.10802	-0.04709	0.00477	0.00913	0.05253	0.0584	0.02368	-0.00058	-0.00691	0.02159	0.10611	-0.03922	0.07335	0.07137	-0.11587	-0.02986	0.00732	0.11981	0.04008	-0.06222	0.04605	0.07639	0.02975	0.13215	-0.02632	0.05729	0.04212	0.23935	0.09841
A_43_P12101	0.05415	0.11104	0.0016	-0.07512	-0.00907	0.04575	-0.03904	-0.06007	0.05671	0.04841	0.04544	0.02579	-0.03081	0.02188	0.08013	0.02085	0.16337	0.02884	-0.05599	0.02235	-0.08744	-0.04546	0.0061	0.02627	0.00749	0.0512	-0.03104	-0.04643	-0.02749	0.10372	0.13108	0.0067	0.04377	0.0531	-0.02145	-0.05408	-0.00354	0.008	0.11235	-0.10009	0.01764	0.04784	-0.04097	0.05087	0.00626	0.03129	0.0525	0.17352	0.06212
A_43_P18264	0.05559	0.10014	0.00567	-0.0311	0.05477	0.04882	-0.03403	0.02082	0.0491	0.07189	0.01461	-0.02222	-0.07895	0.09677	0.11329	0.01016	0.0394	0.02894	-0.04273	0.02357	-0.06708	-0.02711	-0.02211	-0.02988	0.01778	0.04084	0.02634	-0.06505	-0.02744	0.03887	0.09477	-0.06824	0.01443	-0.04516	-0.02627	-0.03584	-0.03131	0.03364	0.06006	-0.01824	-0.0171	0.0393	-0.02884	0.12942	-0.00459	0.08631	-0.00941	0.18541	0.02705
A_43_P17356	0.05949	0.16652	-0.01288	-0.02164	0.00921	-0.03734	-0.03419	-0.01334	0.02831	0.07335	0.05834	0.00224	-0.01328	0.08557	0.06778	0.06995	0.08614	0.06222	-0.01088	0.01071	-0.04849	-0.0555	-0.00804	0.00454	0.0302	0.08968	-0.00477	-0.01722	-0.01006	0.01983	0.06463	-0.06297	0.01399	-0.01122	-0.0515	-0.03218	-0.01025	0.00605	0.06018	0.12521	0.02934	0.06033	0.05283	0.18894	-0.03744	-0.00604	-0.01616	0.02072	0.0709
A_43_P18207	0.08344	0.10007	-0.03917	-0.09607	-0.01516	0.03457	-0.05248	-0.09934	0.01647	0.03477	-0.02475	-0.03492	0.04562	0.08657	0.04999	0.01229	0.06752	0.06342	-0.12342	-0.00877	-0.02012	0.04739	-0.0067	-0.03549	0.01535	0.05557	0.01737	-0.03206	0.00305	0.07719	0.08133	-0.02758	-0.05546	-0.00782	-0.0139	-0.04884	-0.07365	0.10245	0.04289	-0.11679	-0.02662	0.25734	-0.04359	0.12076	0.02303	0.02919	0.00229	0.07598	0.06582
A_43_P13289	0.04211	0.01319	0.01832	-0.02823	0.02969	0.10367	-0.04383	-0.03233	0.01076	0.00703	-0.01519	-0.02884	0.03415	0.05255	0.05072	-0.0025	0.05889	0.05166	-0.02737	0.01976	-0.05579	-0.04121	-0.0126	-0.00647	0.00225	0.05963	0.01612	-0.02184	-0.02183	0.09687	0.07139	-0.00174	0.00143	0.01566	-0.02468	-0.00128	-0.02031	0.05621	0.04976	-0.04293	-0.01106	0.06077	-0.02509	0.11081	0.04953	0.07494	0.0235	0.07295	0.04892
A_42_P687001	0.09308	0.06998	0.00467	-0.0767	0.08712	0.08479	-0.05117	-0.0355	-0.02983	0.00856	-0.02919	-0.00062	0.00673	0.08703	0.06525	-0.00425	0.04562	0.05456	-0.05767	-0.00122	-0.03122	-0.03684	-0.0037	-0.00213	0.01024	0.04331	0.00051	-0.03478	-0.00795	0.0385	0.0874	0.03975	-0.12335	0.02083	0.02422	-0.00377	-0.01215	0.01388	0.06028	0.01271	0.01622	0.15625	-0.01653	0.07777	0.03422	0.08936	-0.01457	0.04694	0.03866
A_43_P15774	0.09644	0.09765	0.01489	-0.11616	0.03472	-0.00092	-0.02419	-0.0873	0.05809	0.04693	0.0263	0.00064	-0.03016	0.16582	0.00184	0.00624	0.11702	0.08843	-0.12107	-0.03022	-0.17034	-0.0657	-0.02714	-0.0619	0.06308	0.10719	0.02474	-0.08446	0.06057	0.09801	0.10964	-0.4612	-0.01622	0.07578	-0.03965	-0.02077	-0.04212	-0.03782	0.10588	0.00684	0.06841	0.22568	-0.05738	0.18612	-0.06732	-0.09794	0.00902	0.19328	0.0526
A_43_P16520	0.03966	0.15096	-0.10915	-0.14072	0.01095	0.17686	-0.00757	-0.11318	-0.01584	0.04171	-0.00923	-0.01261	-0.08417	0.07076	0.10553	-0.03946	0.04953	-0.1505	-0.10064	0.03253	-0.03428	0.0302	-0.01494	-0.13484	0.02446	0.02446	-0.01125	-0.02079	-0.02298	0.11167	0.10189	-0.06673	-0.03927	0.14337	-0.08198	-0.05024	-0.06453	0.1008	0.09322	0.1062	0.037	0.03229	0.04137	0.14489	-0.03308	-0.02769	0.04829	0.14103	0.11694
A_43_P21890	0.04728	0.05182	-0.00679	-0.07241	-0.02184	-0.0122	0.02237	-0.04968	0.024	0.02409	-0.01627	-0.00928	-0.00065	0.06794	0.02252	-0.0187	0.04539	-0.03632	-0.02977	0.01704	-0.00753	-0.01595	-0.00496	-0.03454	0.01374	0.0561	0.02259	-0.00178	-0.00795	0.09527	0.03238	0.00376	0.02424	0.03754	-0.03851	-0.04935	0.00173	0.05701	0.0405	0.04958	0.00211	0.02192	-0.04593	0.03628	-0.05113	-0.03587	0.00864	0.06961	0.04139
A_43_P19977	0.06226	0.18394	-0.02834	-0.08277	0.02229	0.32456	-0.00258	-0.09263	-0.03551	0.06627	-0.01559	-0.03009	0.04512	0.08303	0.13096	-0.00434	0.08786	0.06212	-0.05408	0.03907	-0.07416	-0.0326	-0.03078	-0.03645	0.02234	0.07249	0.01303	-0.07776	-0.07415	0.09258	0.07293	-0.09013	-0.02843	0.12582	-0.1106	-0.04314	-0.06168	0.06533	0.09983	0.1163	0.05812	0.11208	-0.0337	0.18279	-0.05948	0.05549	0.01617	0.12356	0.09647
A_43_P19997	0.10308	0.17202	-0.05926	-0.15022	-0.01429	-0.04816	-0.02292	-0.16803	0.06223	0.0001	0.09658	0.01024	-0.11129	0.1418	0.13192	-0.02909	0.19757	-0.17664	-0.26789	0.00785	0.02985	-0.09716	0.07058	0.06046	0.0186	0.16382	-0.02424	0.01087	-0.05793	0.22571	0.23346	0.02255	0.06972	0.24825	-0.14286	-0.14507	-0.02634	0.09006	0.10903	-0.08259	0.05965	0.07988	-0.26346	0.09283	-0.05775	-0.13198	-0.06451	0.17632	0.18384
A_43_P19419	0.07088	0.12147	-0.02967	-0.08902	-0.00237	-0.01261	-0.03432	-0.09593	0.0108	0.0274	-0.03013	-0.00738	-0.0287	0.06165	0.0839	-0.03913	0.06865	0.0799	-0.05751	0.00947	-0.02723	-0.05229	0.04446	-0.04982	0.05707	0.05981	0.02587	-0.05943	-0.01248	0.06692	0.12506	-0.00495	-0.00571	0.08855	-0.03925	-0.01655	-0.03748	0.10332	0.06103	-0.00129	0.02395	0.16322	-0.0741	0.1112	0.03374	-0.02647	-0.02507	0.0726	0.09144
A_43_P16531	0.03449	0.08537	-0.00196	-0.03438	0.03522	0.11941	-0.02188	-0.00393	0.02112	0.02337	0.03402	0.01566	-0.00875	0.07672	0.02073	-0.00552	0.08962	0.01131	-0.01712	0.02142	-0.01867	-0.01006	0.01821	-0.0374	0.03469	0.0388	-0.00438	-0.01927	0.01753	0.03118	0.08414	-0.01285	0.03454	0.03831	-0.10887	-0.00154	-0.04582	0.00352	0.01909	-0.09614	-0.008	0.25182	0.0029	0.05434	-0.02006	-0.00129	-0.02501	0.08689	0.08762
A_42_P649672	0.02565	0.05436	0.00233	0.00739	0.03537	0.0446	-0.01007	0.02465	-0.00285	0.03531	0.02281	-0.01458	-0.01566	0.07133	0.02223	-0.00346	0.05359	0.02302	-0.01693	0.01004	-0.00075	-0.01728	0.01126	0.07646	0.02994	0.03669	-0.01161	-0.04378	-0.00976	0.11285	0.05135	0.03426	0.00661	-0.0203	-0.07494	-0.05015	-0.04743	-0.01154	-0.00054	-0.04228	0.03002	0.11008	-0.01735	0.00098	-0.05432	-0.00605	-0.03235	0.04126	0.04903
A_43_P18498	0.049	0.08979	-0.02985	-0.05699	0.01202	0.03809	-0.06797	-0.05491	0.00452	0.05152	0.03453	-0.03109	0.00097	0.06902	0.30945	-0.00254	0.16888	0.08404	-0.0339	-0.00104	-0.02057	-0.037	-0.0197	-0.03326	0.04906	0.05018	0.00891	-0.05386	-0.01162	0.06233	0.04921	-0.00152	-0.08115	0.03212	-0.06094	-0.04167	-0.08656	0.01417	0.04811	0.01554	0.01024	0.15615	-0.08385	0.07821	0.04355	0.03856	-0.01002	0.05261	0.06034
A_42_P612939	0.04069	0.06336	0.01179	-0.03014	-0.00594	0.09546	-0.00515	-0.02401	-0.00889	0.03883	0.02217	0.00191	0.01274	0.06463	0.09242	0.00373	0.04603	0.03974	-0.01982	0.05302	-0.02208	-0.02223	-0.0152	-0.01994	0.02185	0.05679	0.01736	-0.01037	0.00032	0.06509	0.06618	0.0316	-0.02063	0.01358	-0.10651	-0.02875	-0.04494	-0.02011	0.04136	0.01255	0.01397	0.0524	-0.06892	0.02123	0.01195	-0.01959	-0.014	0.04062	0.04912
A_43_P15812	0.04974	0.05149	-0.02513	0.00797	0.01983	0.03381	-0.0226	0.00549	0.00326	0.04312	0.03408	-0.00847	-0.07905	0.06308	0.06296	0.0043	0.13072	0.0672	-0.01372	0.02314	-0.00955	0.00328	0.04002	0.00018	0.07793	0.06189	0.00206	-0.04344	-0.02036	0.07558	0.07146	0.02185	-0.0442	-0.00236	-0.08008	-0.04437	-0.02568	0.02813	0.04567	-0.0368	0.04823	0.08066	-0.05736	0.03357	-0.00086	-0.01639	0.0028	0.04997	0.0627
A_43_P13453	0.06035	0.15087	-0.02345	-0.13123	0.06699	-0.04512	-0.04343	-0.08704	-0.00262	-0.00861	-0.0101	-0.03018	0.05493	0.06034	0.06663	0.00405	0.06358	0.05293	-0.06367	-0.02493	-0.04339	-0.07867	-0.04156	-0.0747	0.03703	0.06496	0.00424	-0.02097	-0.04087	0.09168	0.10175	-0.07744	-0.00279	0.06598	-0.0734	-0.00433	-0.03607	0.02983	0.0673	-0.00963	-0.01878	0.03988	-0.08431	0.03148	-0.03195	-0.05411	-0.03737	-0.11651	0.10466
A_42_P516561	0.03209	0.12865	-0.02418	-0.07911	0.00516	-0.09578	-0.00558	0.00794	0.0461	0.06601	0.00676	-0.00648	0.00331	0.04163	0.08269	0.01338	0.06279	0.0467	-0.04262	-0.02419	0.0114	-0.05567	0.04667	-0.01109	0.00893	0.06694	-0.02124	-0.03197	-0.00012	0.03473	0.03747	-0.00859	-0.00411	0.05127	-0.02145	-0.05955	0.0123	0.0185	0.07362	0.00329	-0.02438	0.06877	-0.10286	0.0089	-0.01254	-0.01221	0.04477	0.16294	0.03212
A_43_P18065	0.03783	0.10575	-0.01772	-0.03481	0.01629	0.06919	-0.01523	0.02868	0.02427	0.04503	0.02344	-0.02464	-0.06031	0.06349	0.07392	0.00901	0.04736	-0.00823	-0.04336	0.01543	-0.04572	0.00181	0.01347	-0.04204	0.03056	0.07408	0.00618	-0.00631	0.00502	0.07671	0.09027	-0.01556	-0.0118	0.08766	-0.04826	-0.0288	-0.00629	0.01797	0.04502	-0.01023	0.00048	0.30985	-0.08388	-0.03597	-0.0446	-0.03857	0.04685	0.13465	0.00676
A_43_P20491	0.03951	0.08518	0.02413	-0.04619	0.02826	-0.03308	-0.06812	-0.01924	-0.00235	0.0185	-0.02226	-0.00376	-0.06749	0.05516	0.05357	-0.01226	0.04352	-0.01146	-0.02444	-0.0196	-0.10822	-0.04491	-0.0254	-0.02339	-0.00635	0.00077	0.00179	-0.02144	0.02306	0.04474	0.0718	-0.02882	0.00407	0.00223	0.00168	0.00611	-0.0121	-0.03487	0.03843	-0.10164	-0.0507	0.31199	-0.08325	-0.03916	-0.01303	0.04038	-0.03975	0.15884	-0.03482
A_43_P10565	0.07228	0.19764	-0.02938	-0.08671	-0.07598	0.07495	-0.12653	-0.08979	0.08464	0.03773	0.01048	-0.02121	0.01368	0.04828	0.12754	0.07368	0.01346	0.07186	-0.12057	0.02304	-0.16425	-0.08044	0.00617	-0.02219	0.0571	0.08456	0.00426	-0.04363	-0.01079	-0.02193	0.09883	0.00361	-0.10208	-0.08745	0.06908	0.13104	-0.14953	-0.01121	0.13511	-0.00569	-0.04409	0.31901	-0.09559	0.1601	-0.12758	0.05049	-0.03116	0.31193	0.04516
A_43_P19861	0.07518	0.42561	0.02059	-0.06421	0.17388	0.10781	-0.06019	-0.07081	0.03064	0.03923	-0.0469	-0.0192	-0.27067	0.02761	0.318	0.00223	0.08113	0.10647	-0.18402	0.02423	-0.15405	-0.04714	-0.03502	-0.06206	0.02451	0.04384	-0.01256	-0.05301	-0.00363	-0.00424	0.13329	-0.17864	0.12513	0.1377	-0.11207	-0.00035	-0.06622	0.00276	0.11948	0.16157	0.12182	0.08308	-0.15057	0.33512	-0.0299	0.02906	0.02506	0.21041	-0.00688
A_43_P10084	0.03626	0.06424	-0.01509	-0.08043	-0.01894	0.02013	0.01367	-0.07866	0.00146	-0.01014	-0.04362	-0.02336	0.01294	0.05469	0.03764	0.00108	0.049	0.04845	-0.0168	0.08531	-0.01088	0.03797	0.03165	-0.00125	0.04137	0.02313	-0.0037	-0.0079	-0.01509	0.05539	0.04989	-0.01337	0.00659	-0.00781	0.02867	-0.01039	-0.04674	0.04074	0.0149	-0.01963	0.06795	0.0688	0.01874	0.08522	0.04732	-0.02185	-0.00648	0.03011	0.03858
A_42_P674812	0.06619	0.10434	0.02903	0.00999	0.02313	-0.02567	-0.01248	0.00958	0.01249	0.06394	0.03115	-0.00856	0.07642	0.08735	0.12416	-0.00683	0.06164	0.06726	-0.02951	0.02434	-0.00231	-0.01762	0.00681	-0.002	0.05222	0.05185	0.02564	-0.05625	-0.0559	0.02862	0.0363	0.00325	0.08106	0.0093	0.05845	0.04611	-0.00522	0.05975	0.03812	0.0714	0.01332	0.04219	0.03604	0.12725	0.09546	-0.0008	-0.01744	0.00935	0.09551
A_43_P12454	0.02586	0.08787	0.01791	-0.03866	-0.01313	-0.00081	-0.01586	0.0182	0.0066	0.09069	0.01745	-0.02445	0.0425	0.00064	0.02995	0.01023	0.03793	-0.00702	-0.03702	-0.02438	0.00915	-0.01299	0.017	0.05053	0.01638	0.02636	0.00468	0.00798	0.00994	0.03345	0.0577	-0.01896	0.02385	-0.06091	-0.05857	-0.03124	-0.02992	0.00688	0.03602	0.02134	0.02268	0.19446	0.06376	0.08399	-0.01595	-0.00855	-0.01751	0.07256	0.05939
A_43_P12433	0.036	-0.11277	-0.0091	0.01026	0.03732	0.03709	-0.02596	0.00142	-0.02751	0.1068	0.07204	-0.00776	0.05159	-0.01279	0.11671	-0.00316	0.04951	0.02283	-0.05792	0.02209	0.00658	-0.02237	-0.01858	0.02118	0.02244	0.04106	0.01494	-0.02801	-0.02139	0.05199	0.05555	-0.03271	-0.02049	-0.01003	-0.11575	-0.06814	-0.05408	-0.01651	-0.00091	0.02975	0.02064	0.20554	0.00138	0.09151	-0.02607	-0.03507	-0.03229	0.0983	0.22585
A_43_P16651	0.04991	0.07253	0.00136	0.00399	0.02551	0.09247	-0.03796	0.0065	0.01044	0.0421	0.0366	0.00921	0.09265	-0.0321	0.04861	0.02866	0.04851	0.04692	-0.03675	0.04084	-0.00434	0.00245	0.03236	0.09011	0.01797	0.02579	0.01518	-0.0438	-0.00509	0.07954	0.06903	0.00242	-0.02524	0.03384	-0.06151	-0.08535	-0.02738	0.01721	-0.01002	0.04516	0.03273	0.127	-0.02333	0.07898	-0.00371	-0.0526	-0.04817	0.06998	0.07132
A_43_P20896	0.04695	0.10432	0.01298	-0.10489	0.00144	-0.05033	0.02747	-0.11456	0.00295	0.01236	-0.00906	-0.05971	-0.09167	0.06076	0.04208	0.00681	0.04865	0.00311	-0.06739	0.11465	-0.02602	0.02098	0.02525	-0.08428	0.00401	0.01189	0.01155	0.01635	-0.01877	0.0195	0.05685	-0.02449	0.03611	0.09249	-0.07958	-0.03182	-0.06418	0.02559	0.04106	0.00805	-0.02234	0.03534	0.21911	0.05291	-0.07956	-0.10112	0.00933	0.13861	0.09082
A_42_P650696	0.05499	0.12321	-0.00719	-0.14402	-0.02276	0.28786	-0.05817	-0.13441	0.05286	-0.01104	-0.06734	-0.00895	0.08245	0.11145	0.06593	0.04029	0.00804	0.04854	-0.12086	0.04042	-0.02105	0.006	-0.02123	-0.16236	-0.04046	0.04347	-0.01216	-0.03857	-0.02119	-0.0197	0.06462	-0.07188	-0.03412	0.08187	-0.06563	-0.11292	-0.06151	0.04524	0.10169	0.03136	-0.04826	0.35743	0.02957	0.24731	-0.1055	-0.11152	0.08794	-0.21007	0.05743
A_43_P15546	0.04206	0.05002	-0.02974	-0.04352	0.01473	0.04046	-0.04082	-0.06664	0.00433	0.0133	0.06228	-0.03565	-0.00241	0.03177	0.06241	-0.01533	0.02731	0.05352	-0.00182	-0.17492	-0.0217	0.01184	-0.03023	0.01857	-0.00285	0.00088	0.01859	-0.1061	0.01403	0.06175	0.10053	-0.01752	-0.0422	0.05121	-0.02279	-0.05747	-0.00928	0.01143	-0.00159	-0.00755	-0.01124	0.16708	-0.02061	0.06563	0.01369	0.00613	-0.02403	-0.09661	-0.07096
A_43_P17885	0.02813	0.06384	-0.00625	-0.0207	0.0152	0.09314	-0.03759	-0.0047	0.0058	0.00076	0.00433	-0.02731	-0.00225	0.00649	0.02588	0.00374	0.02609	0.00445	-0.00607	0.02527	0.00133	-0.00265	-0.01647	-0.04393	0.01664	0.00321	0.01015	0.02318	0.03347	0.02342	0.05618	0.01372	0.00387	0.0448	0.04707	0.00509	-0.0369	0.01716	0.03696	-0.08061	-0.01641	0.18701	-0.00954	0.02637	-0.04936	0.0178	-0.00574	0.07829	0.02549
A_43_P21621	0.01314	0.08614	0.00782	-0.0335	0.01269	0.03997	-0.0565	-0.03451	-0.0005	-0.0302	-0.01225	-0.04412	0.02127	0.02669	0.01851	0.01778	0.01865	0.00234	-0.05067	0.00114	-0.08133	-0.01461	-0.00033	0.0659	-0.00174	0.00225	0.01745	-0.03579	-0.0095	-0.03087	0.05977	-0.07525	-0.02314	-0.02962	0.13292	0.00861	-0.07368	-0.04027	0.07521	-0.01832	0.02688	0.18811	0.01411	0.05079	-0.18413	0.03901	-0.04317	0.08618	0.00638
A_43_P17948	-0.02016	0.05555	-0.05389	0.00457	-0.02334	0.1703	0.01383	-0.02972	-0.00019	0.09268	-0.01419	-0.04628	0.00097	0.00177	0.213	0.03544	-0.02656	-0.17147	-0.03559	0.06611	-0.02143	0.03374	-0.02206	-0.08477	-0.01338	0.06742	-0.00047	-0.00158	-0.04269	0.00995	0.0295	-0.11807	0.07361	0.0473	-0.03308	-0.04239	-0.04437	0.01095	0.05525	0.15268	0.03994	0.0134	0.08158	0.13996	-0.10754	0.04656	0.03507	0.10163	0.02947
A_43_P16335	0.04221	0.12193	-0.05811	-0.11614	-0.0463	0.17101	-0.12086	-0.00006	0.03847	0.04243	-0.05793	-0.03938	-0.02343	0.01075	0.19749	0.01405	0.01676	-0.02321	-0.09074	0.03876	-0.10335	0.06866	-0.03619	-0.05781	-0.02366	0.08943	0.01116	0.00196	0.01976	0.02081	0.01589	-0.06532	0.09191	0.06522	-0.00133	-0.02288	-0.09751	0.01536	0.08627	0.13571	0.02155	0.11968	0.0519	0.17111	-0.13241	0.0627	0.00774	0.16411	0.03326
A_43_P20173	-0.00743	0.23731	-0.02811	-0.08564	-0.00731	0.28227	-0.20059	-0.09654	0.04156	-0.00133	-0.05401	-0.00892	0.05865	0.02405	0.15779	0.12416	0.03269	-0.02262	-0.23089	0.01725	-0.01556	0.06323	0.07928	-0.2845	-0.03391	0.00037	0.03371	0.059	0.10788	-0.00569	0.05338	-0.06235	-0.12485	0.13865	0.02919	0.04848	-0.03457	0.09066	0.15213	0.0991	-0.00934	0.48619	0.08169	0.14079	-0.09363	-0.15534	0.1708	0.18078	0.10672
A_43_P14023	0.14099	-0.20986	0.18553	0.09364	0.19004	0.6247	-0.28562	-0.04705	0.0217	-0.11476	-0.05738	-0.03839	-0.07294	-0.06249	-0.02571	0.21755	0.02307	-0.02108	-0.34944	0.05599	-0.25898	-0.04074	-0.01553	-0.09707	-0.02578	0.07609	-0.00856	0.04742	0.0979	-0.00919	0.05451	-0.17619	-0.25699	0.10754	-0.27368	0.00191	-0.03895	0.02353	0.20759	0.18619	-0.00501	-0.0265	0.22664	0.33588	-0.17849	-0.2001	0.02572	0.36514	0.07126
A_42_P599231	0.03694	-0.12693	-0.03946	-0.10451	0.06556	0.40252	-0.10502	-0.0121	-0.00924	0.03783	-0.04636	-0.02254	0.03016	0.1136	0.12568	0.0361	0.07199	0.04442	-0.11383	0.04008	-0.13326	-0.01815	-0.02075	-0.04907	-0.00717	0.04938	-0.01135	-0.01746	0.02736	-0.01131	0.12928	-0.05291	0.01828	0.1705	-0.09265	-0.01307	-0.07416	-0.04195	0.1262	0.04541	0.28117	0.30591	0.12441	0.18651	-0.16292	-0.00495	0.05002	0.24328	0.09527
A_43_P12447	0.12591	0.16298	0.05424	0.06474	-0.07566	0.48999	-0.19274	-0.12402	-0.01048	0.05234	-0.05264	-0.07933	0.13989	0.00026	0.09603	0.25408	0.0599	0.13929	-0.23634	0.48292	-0.2334	0.16784	0.0231	-0.09916	0.01842	0.15597	0.0414	-0.16263	0.00147	-0.05821	0.20391	0.0053	-0.08135	0.04999	0.08933	0.15964	0.0657	0.01588	0.24502	0.29428	0.25594	0.32791	0.48663	0.3643	-0.07737	0.07475	0.05705	0.29758	0.09422
A_42_P819167	0.08958	0.28417	0.0674	-0.10285	0.05888	0.27486	-0.06026	-0.09435	-0.04624	0.08557	-0.02574	0.02291	-0.10113	0.05739	0.02529	0.15686	0.05398	-0.02107	-0.19422	0.09193	-0.17611	0.03752	0.09108	0.10317	-0.02827	0.10247	-0.06362	0.00806	0.01329	0.06074	0.15339	-0.07215	-0.04264	0.24766	-0.12957	0.08154	-0.05717	-0.06558	0.24197	0.24106	0.00374	0.68051	0.29127	0.20601	-0.07741	-0.02587	0.03984	0.34396	0.01248
A_42_P683083	0.07223	0.32697	-0.04196	-0.19866	0.09796	0.46361	-0.0893	-0.15668	0.00279	-0.08	0.04822	0.03186	-0.25148	0.05598	-0.14886	0.12673	0.17443	0.03875	-0.26365	0.0804	-0.14584	0.01785	-0.00377	-0.06408	-0.00374	0.16866	-0.08152	0.02471	0.01814	0.06288	0.29397	-0.15046	0.02838	0.34375	-0.10269	-0.07079	-0.07931	0.22634	0.2677	-0.11065	0.02067	0.72347	0.48625	0.26682	-0.10372	0.75609	-0.0179	0.34534	0.27237
A_43_P23363	0.12305	0.2553	0.0889	0.12408	0.08179	0.53563	0.02734	-0.14811	0.04011	0.06702	-0.15732	-0.06143	-0.2265	-0.13425	0.05146	0.04	0.1324	-0.48488	-0.01637	0.01925	-0.32748	0.00766	-0.03516	-0.12446	-0.04863	0.00339	0.10165	0.0204	-0.10649	-0.03681	0.33369	-0.26479	0.1901	0.19866	-0.08881	-0.00385	-0.09782	0.16686	0.11296	0.15004	-0.10528	0.16197	0	0.09765	-0.11797	-0.17857	0.20066	0.38379	0.01269
A_43_P20815	0.00683	0.134	0.08324	0.136	0.01108	-0.11268	-0.00275	0.03922	0.00787	-0.0032	0.07374	0.00073	0.01789	0.0134	0.08529	-0.04868	0.08598	0.05479	-0.10706	0.0041	-0.04177	0.02152	-0.00134	-0.09791	0.03734	0.09624	-0.01675	0.10244	-0.00084	0.05047	0.14754	0.05911	0.11904	0.11754	-0.06164	-0.02843	0.01937	0.08281	-0.00318	-0.04927	-0.00974	0.06149	0.3912	0.08993	-0.17038	-0.12068	0.03481	0.09857	0.13115
A_43_P23211	0.01065	0.13657	-0.06889	-0.02413	0.06085	-0.00996	-0.0608	0.03187	0.04042	0.11401	0.19784	-0.01872	-0.03877	-0.12508	0.27558	0.00769	0.15638	0.0514	-0.16277	-0.08032	0.0539	-0.01532	-0.00837	-0.11707	0.05827	0.13409	-0.00015	-0.02189	-0.11245	0.06232	0.15758	0.02546	0.28499	0.11834	0.03062	0.00445	-0.04304	0.21209	0.06675	0.04299	0.00426	0.04838	0.41148	0.21436	-0.11841	-0.04489	0.07023	0.08432	0.24032
A_43_P15994	0.08853	0.42239	0.04196	0.05136	0.07038	0.03212	-0.0226	0.03292	0.05486	0.01588	0.14955	-0.04538	-0.08715	0.22277	-0.33108	0.06195	0.38306	-0.17944	-0.29553	0.05277	-0.28477	0.03327	0.11009	-0.24174	0.05824	0.07253	-0.02863	0.12204	0.11636	-0.04752	0.21592	-0.24238	-0.02864	0.28928	0.21469	0.10631	-0.02955	0.2937	0.20117	-0.02052	-0.02128	0.12781	0.49868	0.46814	-0.05584	-0.02874	0.23437	0.28543	0.15617
A_43_P19445	0.03939	0.16784	0.01574	-0.0927	0.02953	0.12249	-0.0325	-0.00907	0.03987	0.08326	0.03314	-0.01374	-0.05797	0.07206	0.20132	0.05817	0.01594	0.00295	-0.16179	-0.00911	-0.11014	-0.00277	0.11883	-0.05278	0.0129	0.06039	0.03126	0.02493	0.08729	0.01145	0.09222	0.04155	-0.09306	0.20207	-0.04528	0.01489	-0.07081	-0.01726	0.06958	-0.08575	0.04265	0.36595	0.37469	0.16701	-0.09293	-0.04415	-0.00299	0.18988	-0.02977
A_43_P19256	0.02839	0.13148	0.02182	-0.00655	0.05056	-0.062	0.02074	0.00628	0.04604	0.04091	0.02984	-0.02731	-0.0125	0.06778	0.08219	0.02745	0.10918	-0.18169	-0.03667	-0.03095	-0.08332	-0.01681	0.00438	0.04545	0.05243	0.08922	0.04423	0.08691	0.00065	-0.00882	0.11995	0.00763	0.07716	0.07769	-0.04163	0.01418	-0.00951	0.08879	0.06024	0.03942	-0.02179	0.05666	0.24032	0.0343	-0.03358	-0.0269	0.02592	0.07463	0.09627
A_43_P20902	0.04548	0.22806	0.0439	-0.0787	-0.00361	0.34799	-0.0393	-0.1151	0.11603	0.02148	0.12338	0.00994	0.10994	0.13245	0.27447	0.11374	0.02402	-0.01223	-0.10099	-0.01709	-0.17126	-0.05692	-0.01419	-0.14313	-0.00118	0.07241	0.00557	-0.00658	-0.13569	0.06241	0.17297	-0.15114	0.15611	0.12844	0.00488	0.06932	-0.08999	0.02243	0.26476	0.2234	-0.00846	0.13781	0.16996	0.36891	-0.04128	0.19797	0.11293	0.27017	0.04305
A_42_P815757	0.08862	0.54198	0.02901	0.01932	-0.06217	0.17908	-0.06666	-0.22417	0.15774	0.0357	0.18988	0.00237	0.05049	0.06376	0.59411	0.17903	0.08271	0.05742	-0.24777	-0.0123	-0.33763	-0.06342	0.17952	-0.10304	-0.0752	0.0129	0.04471	-0.10425	0.0779	-0.06347	0.45459	-0.22135	0.27328	0.12546	-0.06381	0.26219	-0.07842	0.15938	0.207	0.30324	-0.21892	0.21611	0.43581	0.13384	-0.19853	0.42232	0.16769	0.42288	-0.01174
A_42_P534631	0.00901	0.08507	-0.01323	-0.03381	0.00437	-0.01401	-0.05434	-0.06503	-0.01731	0.04184	-0.00045	-0.01185	0.01696	0.07226	0.03737	0.01134	-0.00111	0.03264	-0.01801	-0.04314	-0.06472	-0.03321	-0.04616	-0.06031	0.00996	0.03919	0.012	-0.01775	-0.02386	0.03146	0.02523	-0.0529	0.006	-0.00949	0.06258	-0.01437	-0.05375	0.00972	0.0588	0.0946	0.01321	0.06318	0.041	0.1891	0.03474	0.07214	-0.01662	0.08203	0.02237
A_43_P11824	0.09772	0.17033	-0.03078	-0.13403	0.09543	0.12509	-0.13426	-0.10226	0.0372	0.02699	0.00163	0.0334	0.21473	0.08596	-0.00549	0.27938	0.03885	0.05668	-0.14381	-0.02436	-0.17182	-0.06661	-0.0206	-0.02737	0.04677	0.01438	0.00463	-0.03634	0.10812	-0.01166	0.18614	-0.03594	-0.18404	-0.13572	-0.09361	0.00638	-0.06108	-0.00926	0.25038	0.10941	-0.03255	0.36419	-0.1396	0.28273	-0.0212	-0.0479	0.14998	0.20286	0.05281
A_43_P18703	0.03696	0.12027	-0.01464	-0.15406	-0.02007	-0.04209	-0.03128	-0.06075	0.09577	0.00717	-0.06706	-0.01967	0.00187	0.02391	-0.01555	0.0985	0.02169	0.06563	-0.11161	-0.03476	-0.05094	-0.04019	0.0229	-0.04799	-0.0313	0.08612	0.0004	-0.03487	-0.06019	-0.00314	-0.00389	-0.0502	0.03173	-0.02725	0.03658	0.06989	-0.03267	0.05848	0.17711	0.10428	0.015	0.03285	-0.02368	0.11455	-0.02203	0.04751	0.07534	0.04957	0.04301
A_43_P18691	0.0511	0.09549	-0.0238	-0.13594	-0.16628	0.19813	-0.07513	-0.1066	0.04475	0.0051	-0.00296	0.02271	0.1137	0.03374	-0.0204	0.00627	0.0328	0.02995	-0.07817	-0.04188	-0.13068	-0.07075	0.0391	-0.01544	0.00892	0.03202	0.03637	-0.04123	-0.00977	0.06191	0.03439	0.03706	-0.06575	0.01717	-0.04886	0.03841	-0.02466	0.03818	0.16268	0.08611	0.02382	0.32386	0.01719	0.15801	0.04415	0.03176	0.04659	0.19311	0.03905
A_42_P659321	0.05212	0.14918	-0.00013	-0.01117	-0.06554	0.09388	-0.06524	-0.06459	0.06928	-0.06242	0.05654	0.04163	0.00935	0.09047	0.00385	0.1133	0.03436	-0.01	-0.06249	-0.0228	-0.08281	-0.02192	-0.02548	-0.04089	-0.0395	0.0103	-0.00029	-0.07046	0.04661	-0.03116	0.01012	-0.02959	-0.17378	0.01018	-0.01532	-0.04777	-0.10279	0.00563	0.13777	0.16028	-0.08592	0.2921	0.02741	0.07191	-0.12332	-0.059	-0.00448	0.23975	-0.00953
A_43_P19317	0.02342	0.20172	-0.0293	-0.05472	-0.02491	0.00995	-0.02476	-0.04446	0.0639	0.07988	0.04131	0.05501	-0.1746	0.10504	0.06562	0.03994	0.08625	-0.14166	-0.07335	0.05346	-0.04411	0.02458	-0.03593	-0.07517	0.00563	0.0447	-0.01535	-0.0031	-0.00431	0.03125	0.09032	0.01235	0.09422	0.13544	-0.02817	-0.04666	-0.08704	0.06349	0.20298	0.26642	0.02166	0.01334	0.00759	0.12873	-0.10691	0.04636	0.02167	0.23917	-0.07867
A_42_P599131	0.0875	0.16599	-0.00143	-0.14672	-0.04636	0.06489	-0.01588	-0.12517	0.14438	0.01833	0.02861	0.03964	-0.07323	0.06412	0.1995	0.04684	0.09185	0.05435	-0.16258	0.0513	-0.15572	-0.01295	-0.03752	-0.03415	-0.00351	0.10777	0.03905	0.04794	-0.03488	0.0166	0.0785	-0.03236	0.02506	0.03567	-0.03101	-0.07706	-0.03915	0.08967	0.17962	0.16231	0.01128	0.09508	0.02432	0.26848	-0.06131	-0.02896	0.04655	0.22895	0.05026
A_43_P18140	0.05826	0.23753	-0.0729	-0.15089	-0.09715	-0.01563	-0.10777	-0.04006	0.13205	0.12391	-0.04047	-0.02007	0.16753	0.04377	-0.01874	0.27814	0.11435	0.06662	-0.0948	-0.04984	-0.05766	-0.01734	-0.05078	0.02409	0.02362	0.15385	-0.06182	-0.02796	0.11974	-0.02947	0.05308	0.02451	0.00111	0.11392	-0.01481	0.09279	-0.044	0.023	0.1396	0.04564	-0.00745	0.08031	0.01289	0.11944	-0.2081	-0.16056	0.14097	0.35327	0.49065
A_43_P18773	0.02065	0.08468	0.00417	-0.0804	-0.07365	0.04731	-0.02324	-0.02913	0.02157	-0.02729	-0.06478	0.01226	0.04476	0.04842	0.10142	0.02453	0.00408	0.0093	-0.05182	0.01864	-0.08216	-0.01459	-0.03192	0.1208	-0.01405	0.01088	-0.00187	-0.06483	0.00566	0.00532	0.05317	-0.00433	0.01354	-0.10181	0.02248	0.03898	-0.05234	0.02036	0.10571	0.08628	0.02933	0.22682	0.0373	0.14709	-0.08419	0.02138	-0.00002	0.18426	0.29947
A_43_P19880	0.05302	0.16869	0.04135	-0.08993	0.01165	0.05974	-0.04275	-0.0613	0.05893	0.08439	-0.02734	0.01313	0.08242	-0.10123	0.06126	0.04895	0.08312	0.0482	-0.15459	0.07152	-0.06661	-0.02279	0.01638	0.1748	0.01883	-0.02652	0.0389	0.01138	0.02093	0.00048	0.12468	-0.15019	-0.06216	0.14938	0.08003	0.08735	-0.03851	0.04816	0.11626	0.1294	0.06074	0.19792	0.06418	0.17754	-0.03504	-0.02586	0.03945	0.21012	0.44975
A_42_P832832	0.07355	0.17502	0.01769	-0.06763	-0.08019	-0.00056	-0.11167	-0.08582	0.13939	0.03186	0.27453	0.04133	0.051	0.12453	0.18811	0.04484	0.07151	0.00978	-0.14545	-0.06506	-0.18793	-0.10886	-0.06825	-0.01285	0.01012	0.0907	-0.05945	-0.02463	-0.03319	0.17709	0.05548	-0.199	0.04071	-0.02905	-0.11303	0.0083	-0.03341	0.12721	0.18392	0.08901	0.06244	0.19232	-0.1048	0.23095	-0.07393	0.09792	0.11574	0.18138	0.06668
A_43_P11032	0.09351	0.15075	-0.04856	-0.02465	-0.03415	0.00154	-0.07776	-0.07742	0.09729	0.13413	0.11454	0.01136	-0.14346	-0.07181	0.0096	0.00068	0.133	-0.02457	-0.07829	0.01303	-0.16752	-0.06771	-0.00785	-0.01994	0.05981	0.15909	-0.03032	-0.05775	-0.03908	0.01548	0.13105	-0.24538	0.16159	-0.06519	-0.09081	0.03342	0.01922	0.16377	0.16161	0.04099	0.02202	0.04454	0.01395	0.18397	-0.01093	0.02209	0.19596	0.11564	0.09308
A_43_P21158	0.04424	0.13193	-0.01064	-0.09428	-0.0351	0.10709	-0.05499	-0.05786	0.06588	0.00529	-0.00707	0.05351	-0.06226	0.15503	0.05003	-0.01021	0.09874	-0.16112	-0.1304	0.0403	-0.24576	-0.05826	-0.01471	-0.06336	0.01898	0.05101	-0.04737	-0.00753	-0.03306	0.16075	0.18076	-0.11619	0.05052	-0.05365	-0.05668	-0.01136	-0.02235	0.0533	0.13502	-0.04219	-0.01244	0.07374	0.03326	0.08342	-0.06173	0.10783	0.14639	0.17265	0.05158
A_43_P17576	0.0523	0.11481	-0.0366	-0.05723	-0.07176	0.08916	-0.03277	-0.03174	0.08762	0.0185	0.01001	0.02261	-0.00163	0.08556	0.05704	0.0251	-0.00691	-0.02639	-0.1474	-0.03743	-0.08328	-0.05568	-0.04357	-0.01093	0.02627	-0.00832	0.0254	-0.02659	-0.0708	-0.01106	0.09593	-0.14375	0.11529	-0.10959	-0.0854	-0.00845	-0.02956	0.05821	0.05654	0.03348	-0.04471	0.067	-0.06982	0.09509	-0.08231	0.0428	0.02468	0.07371	-0.07946
A_43_P21035	0.05216	0.40716	0.16585	-0.14712	0.13598	0.12751	-0.11777	-0.05257	0.24083	-0.02702	0.19243	0.04622	0.05039	0.00417	0.29151	0.09431	0.03263	0.06037	-0.29647	-0.04176	-0.24353	-0.09472	-0.10351	0.01006	0.09388	0.05057	0.07163	-0.09773	-0.29891	-0.05856	0.06395	-0.3019	0.02501	-0.04453	0.32201	0.2327	-0.00496	0.0521	0.1387	0.14537	-0.04917	0.07837	0.0165	0.1778	-0.18654	0	0.10048	0.31561	0.15422
A_43_P21077	0.04956	0.2733	0.03272	0.11438	-0.00454	0.03502	-0.04872	-0.09743	0.09529	0.07628	0.05558	0.03332	-0.00814	0.26848	0.19839	0.00469	0.01399	0.00791	-0.11366	-0.00694	-0.23729	0.00586	-0.00638	-0.0258	0.00768	0.03039	0.03712	-0.00631	-0.07234	0.05937	0.18422	-0.11458	0.0497	-0.34447	-0.24312	0.06009	0.01289	0.16515	0.10632	0.02002	-0.01719	0.08369	0.12596	0.1742	-0.1309	0.22711	0.00437	0.15174	-0.1416
A_43_P13620	0.14696	0.22251	0.05918	0.00359	0.15505	0.00944	-0.00426	-0.0129	0.02981	0.08581	0.03638	0.00722	0.04741	0.18798	0.24509	0.0124	-0.04092	-0.21374	-0.19756	-0.06292	-0.20354	-0.07077	-0.04784	0.03006	0.01422	0.13677	0.08188	-0.00504	-0.15176	0.07124	0.07956	-0.23797	0.01662	-0.15729	0.01938	0.04206	-0.03925	0.14685	0.09643	0.10204	-0.03316	0.11668	0.15625	0.23898	-0.06869	0.11362	0.06398	0.18607	-0.10701
A_43_P17618	0.01749	0.07975	-0.0069	0.00369	0.0292	-0.04735	-0.05653	-0.01452	0.02286	0.0856	0.01253	-0.02989	-0.00898	0.05628	0.06438	0.01341	0.03166	-0.10274	-0.01292	-0.00062	-0.02984	-0.00749	-0.01705	0.03326	0.02491	0.05135	0.01059	0.0008	0.00427	0.01301	0.04749	-0.04284	0.09491	-0.00943	-0.03916	0.00505	0.04498	0.02364	0.05328	0.05709	-0.00064	0.04699	0.02053	0.11339	-0.03501	0.04645	0.01192	0.05631	-0.03152
A_43_P14821	0.12691	0.46111	0.02085	0	-0.18592	0	0.02214	0	-0.03655	0	0.04516	0.02573	0.00736	0.11061	0	0.1123	0.11894	-0.22422	-0.36907	0.03629	-0.40262	-0.05755	-0.03939	-0.20248	-0.229	0.38112	0.06271	0.25744	-0.14025	-0.08898	0.24067	-0.22298	-0.11394	0.04867	-0.09945	0.15803	-0.18474	0	0.37847	0.07538	0.11523	0.04411	0.5351	0.03213	-0.12915	0	0	0.41627	-0.07861
A_43_P19369	0.03701	0.042	-0.00032	-0.01737	0.00492	-0.05532	-0.04025	0.0081	0.01758	0.00042	0.01525	0.00316	-0.01464	0.04697	0.02207	0.02996	0.02427	-0.01442	-0.03268	-0.03012	-0.02787	-0.01147	-0.0082	-0.00685	0.00673	0.03378	-0.00786	0.00869	0.00554	0.01189	0.03439	-0.00258	0.05745	-0.02043	-0.11144	0.01073	-0.03713	-0.01078	0.04503	-0.0215	-0.00001	0.04606	-0.01658	0.05664	-0.00903	0.00662	-0.01898	0.14261	0.02979
A_43_P16282	0.06541	0.21689	-0.06293	-0.03871	0.08404	0.23081	-0.00134	-0.04168	0.10096	-0.00902	0.05527	0.01161	-0.00458	0.07676	0.15563	0.0001	0.00857	-0.11143	-0.08587	0.03052	-0.03384	-0.03686	-0.04544	-0.13974	-0.00353	0.0497	-0.00279	0.08054	-0.06476	0.01389	0.05792	-0.15175	0.00108	0.07667	-0.05022	0.01489	0.03444	0.12261	0.14698	0.09647	0.02321	0.05851	0.04638	0.31657	-0.01292	-0.0925	0.02308	0.14622	0.07625
A_43_P17482	0.02772	0.1679	0.01461	0.04374	-0.02676	0.02233	-0.07804	0.02836	0.16547	0.23598	0.05975	0.02049	-0.1129	0.087	0.14296	0.10203	0.04238	-0.01861	-0.04314	-0.03243	-0.1778	-0.09992	-0.03552	-0.03503	-0.0521	0.02013	0.06674	0.0489	0.05024	-0.11793	0.09149	-0.00104	0.06812	0.1762	0.0054	-0.0233	-0.04307	-0.05608	0.22143	0.11975	-0.03054	0.05842	0.06276	0.1446	-0.0965	0.06501	0.13362	0.33842	-0.03832
A_43_P17412	0.08751	0.11966	-0.05107	-0.01816	0.00737	0.04837	-0.03168	0.1716	0.0954	0.0595	0.14119	0.04723	0.02681	0.09858	-0.01696	0.02962	0.28656	0.02334	-0.13564	0.08517	-0.2349	-0.06413	0.15604	-0.02629	0.05911	0.00409	0.00439	-0.02652	0.06513	-0.09209	0.10992	-0.21329	0.05819	0.14778	-0.13101	0.03145	-0.01998	-0.00288	0.10385	-0.01278	0.05162	0.10286	0	0.14357	-0.10594	-0.12754	0.12836	0.40659	-0.02183
A_43_P20000	0.0295	0.248	-0.00076	0.03376	0.02069	0.41966	0.11676	-0.01984	0.07688	0.04703	-0.04507	-0.05374	0.27315	0.02323	0.20785	-0.0197	0.0046	-0.05984	-0.11976	-0.03238	0.10415	-0.10129	-0.00888	-0.01715	-0.0008	0.00878	0.01555	-0.0271	-0.01837	-0.0687	0.03674	-0.06768	0.12628	-0.25252	-0.16533	0.08336	-0.06651	0.11297	0.22738	-0.00376	-0.03371	-0.02161	-0.07277	0.10784	-0.09379	0.19604	-0.02947	0.10903	-0.02685
A_43_P12372	0.05367	0.17264	0.09686	0.02823	0.07307	0.38352	-0.01736	0.04951	0.03971	0.0535	0.01298	0.04878	0.11122	-0.07899	0.16797	0.11245	0.04737	0.08915	-0.14378	-0.00585	-0.18413	-0.02359	-0.00075	0.00842	0.03061	0.02001	-0.05809	-0.06919	-0.11693	0.03893	0.14827	-0.17991	0.09355	0.07657	-0.00783	-0.02414	0.03729	0.08843	0.19543	0.16271	0.04441	0.08189	0.0387	0.27401	0.16265	0.2386	0.0213	0.18356	0.11762
A_43_P11465	0.02464	0.07071	0.02873	-0.11927	-0.01389	0.00541	-0.06876	-0.00849	-0.24188	-0.00892	-0.04774	-0.02789	-0.02746	0.04767	0.00152	0.05279	0.06374	0.00319	-0.01323	0.02021	-0.07813	0.01587	0.01212	0.00772	0.02619	0.0437	0.01251	-0.00441	0.06793	0.0478	0.06885	0.03592	0.01442	0.00115	0.02097	0.04623	-0.03123	0.02576	0.1014	0.05857	0.03793	0.29254	0.04816	0.13064	0.00771	0.0611	0.03329	0.14256	0.00711
A_43_P18778	0.10889	0.17312	0.00329	-0.08942	-0.06229	0.09382	-0.09715	-0.05363	0.04283	0.05521	-0.08244	-0.01652	0.13223	0.14769	0.03546	0.10425	0.14382	-0.24571	-0.11473	0.0111	-0.08825	-0.01162	0.05257	0.19741	0.06637	0.14997	0.12404	-0.03316	-0.00754	0.1262	0.13214	-0.0493	0.19187	-0.13521	0.13184	-0.00498	-0.03315	0.17119	0.09723	-0.01192	0.1646	0.12229	0.02474	0.00564	0.03074	-0.09821	0.10672	0.13378	0.09747
A_42_P755771	0.07746	0.15592	0.09534	-0.05087	0.02759	-0.10134	-0.11455	0.05105	0.00814	0.01324	-0.17959	-0.03962	0.0109	-0.05685	0.12551	0.08703	0.016	0.08665	0.0006	0.054	-0.03403	0.02047	-0.04144	0.11836	-0.00243	0.11036	0.15942	0.03165	0.08876	0.05917	0.16387	0.00535	0.02594	-0.00324	0.0725	0.04484	-0.00462	-0.05193	0.18193	0.21572	-0.04379	0.16192	0.15474	0.28579	-0.02494	0.23091	0.18698	0.28577	-0.14787
A_43_P21752	0.04751	0.11433	0.00236	-0.0675	0.00844	0.08732	-0.08972	-0.03743	0.00688	0.03604	-0.04623	-0.01601	0.00468	-0.16617	0.0095	0.03908	0.01781	-0.03181	-0.0651	0.04445	-0.06155	-0.0296	-0.11075	0.15974	-0.01517	0.05259	-0.00058	0.01542	0.02406	0.01954	0.06306	-0.02333	0.06809	-0.01964	-0.02629	0.00587	0.03619	-0.0287	0.13206	0.10502	-0.01246	0.2338	-0.01002	0.16015	-0.03605	0.0799	0.06025	0.228	-0.03849
A_42_P792348	0.01938	0.03094	0.0971	-0.10627	-0.01072	0.03711	-0.02856	-0.04769	-0.00111	-0.02699	-0.0845	-0.00477	0.00252	0.01253	0.0048	0.00307	0.07139	0.07877	-0.00711	0.06356	0.01215	0.00424	0.00785	0.02846	-0.00098	0.0103	0.03602	0.0206	-0.00756	0.06143	0.15628	0.08202	0.08783	0.00386	0.01039	0.01463	-0.04799	-0.02164	0.13663	0.1069	0.07446	0.07192	0.11399	0.0605	0.10687	-0.00535	0.07859	0.1291	-0.01561
A_43_P12134	0.06516	-0.43893	0.29021	-0.12782	-0.19421	-0.00515	-0.08217	0.0193	-0.02166	0.17143	0.07083	-0.00828	0.15717	-0.13529	-0.15671	0.20708	0.1522	-0.02406	-0.18113	0.00239	-0.11229	-0.04211	0.03132	0.19104	0.06629	-0.01661	-0.03795	-0.42454	0.03663	0.02402	0.09224	-0.07569	-0.07039	0.04327	-0.01799	0.10426	-0.08944	-0.06247	0.1623	0.19943	0.03553	0.36338	-0.03924	0.20767	0.00968	0.03821	-0.11037	0.23531	0.07249
A_43_P21796	0.02503	-0.1097	0.04575	-0.00952	0.0007	-0.03931	-0.0818	0.02028	0.00374	0.08277	0.05372	0.03977	0.0682	0.0318	0.0281	0.07917	0.03725	0.01693	-0.04969	-0.02689	0.0154	-0.031	0.02354	0.04862	0.00319	0.04217	0.02051	-0.04129	-0.00873	0.03698	0.05559	-0.00226	0.01228	-0.01652	-0.08699	-0.04572	-0.01514	-0.00374	0.07402	0.02277	-0.02465	0.13254	-0.01339	-0.00917	-0.03362	0.03255	0.01557	0.14322	0.30353
A_42_P806508	0.14146	0.38469	0.09799	0.27444	0.2685	0.19534	-0.08	0.00535	-0.0475	0.12639	-0.22468	-0.02967	0	0.05015	-0.42345	0.19644	0.00302	-0.05356	-0.26379	0.02616	-0.23771	0.03183	0.09925	-0.13154	-0.06186	0.01054	0.12042	0.14052	0.03666	0.03293	0.16091	-0.05261	-0.15687	0.15005	0.02856	0.17141	-0.24703	-0.37176	0.06075	-0.06776	-0.04097	0.02352	-0.03828	0.13655	-0.26688	0	0.05313	-0.09303	-0.03605
A_43_P10900	-0.00965	0.08473	-0.00089	-0.01231	0.00959	0.13946	-0.01869	-0.00507	0.07441	0.02456	-0.05865	-0.01023	-0.03122	0.03697	0.01557	0.05612	-0.04994	-0.00911	-0.07777	-0.02119	-0.06552	-0.07404	-0.08563	-0.12256	-0.0434	0.00161	-0.02101	-0.01908	-0.02184	-0.04299	0.01493	-0.12352	0.00538	-0.02229	-0.04842	0.05192	-0.02326	-0.03324	0.01484	0.02247	-0.08248	-0.03531	-0.01339	0.12876	-0.1345	-0.0381	-0.01712	0.01294	-0.05549
A_42_P670631	0.05957	0.13509	-0.00569	0.09141	-0.01042	0.045	-0.01554	-0.00477	0.02808	0.09321	0.07888	0.02137	0.08895	0.07803	0.14962	-0.00414	-0.01446	-0.01742	-0.06296	-0.02464	-0.07036	-0.03417	-0.04982	-0.03698	0.01473	0.02522	0.02073	0.0286	0.00177	0.04139	0.01948	-0.06742	0.20201	-0.06557	-0.0367	-0.01696	0.01713	0.0381	0.04892	-0.03434	-0.00167	-0.01154	-0.00563	0.02147	-0.09927	-0.1196	-0.02599	0.02921	-0.0002
A_42_P566843	0.03421	-0.14822	0.03825	-0.02918	0.0117	0.00534	0.02461	-0.01338	0.076	0.03194	0.01743	-0.00457	-0.00394	0.08052	-0.01404	-0.01043	0.00841	-0.1226	-0.04752	-0.02366	-0.10719	-0.0181	-0.03738	-0.06386	0.00121	0.02637	0.0197	0.04115	-0.00692	-0.00579	0.04393	0.00712	0.0222	0.01161	-0.03374	0.01016	-0.03259	0.04476	0.03747	0.03023	-0.0403	0.00091	-0.04637	-0.01522	-0.07736	-0.00447	0.01999	0.17364	-0.01093
A_42_P508509	0.05708	0.04641	-0.02303	0.05836	0.01084	0.07593	-0.09557	-0.04841	-0.04175	-0.00176	0.09306	-0.07	-0.11237	0.01278	-0.02909	-0.028	0.01588	0.04311	-0.05283	-0.00872	-0.05604	0.09415	0.03278	-0.02768	0.15801	0.0102	-0.00666	-0.01662	-0.01651	0.08255	-0.01904	-0.10397	-0.05697	0.08202	-0.04462	-0.10306	-0.02755	0.01018	0.0332	-0.09477	-0.05848	0.0197	-0.18033	0.03941	-0.01846	-0.05664	0.02239	0.0434	0.00382
A_43_P18280	0.03426	-0.15375	-0.02377	-0.06438	-0.03598	-0.07161	-0.0468	-0.06123	-0.0006	0.02284	-0.01114	-0.04579	-0.02353	0.04248	0.1038	-0.04357	-0.12029	0.02418	-0.04443	0.04546	0.00068	-0.01424	0.015	-0.01142	0.07201	0.05514	0.21189	0.05578	-0.06897	0.05135	0.01639	0.0006	0.05477	0.06257	-0.04619	-0.0354	-0.02168	0.08304	0.07005	-0.14063	-0.00926	0.04037	-0.0121	0.02706	-0.01774	-0.01811	0.00535	-0.02817	0.05118
A_43_P21969	0.06605	0.11692	0.10418	-0.06393	-0.00599	0.00021	-0.06455	-0.01995	0.02904	0.16952	0.11477	0.05985	0.16642	-0.19565	0.17029	0.12001	0.04366	0.04484	-0.06639	0.04442	-0.02691	0.021	-0.06612	-0.10242	0.01148	-0.01229	-0.03137	-0.08045	-0.14559	0.05883	0.10075	-0.12401	-0.03144	-0.00725	0.00269	-0.02746	-0.07705	-0.00942	0.07004	0.11373	0.02341	0.01927	-0.01298	0.13231	-0.03576	-0.0223	0.0132	0.14257	0.11064
A_42_P574036	0.04544	0.07078	-0.02509	-0.04074	0.02113	0.03304	0.00726	-0.01195	0.00726	0.02887	0.01788	-0.00827	-0.03744	-0.02158	0.01648	-0.00334	0.04806	0.02977	-0.00539	-0.00472	0.03634	-0.00342	0.05336	0.04249	0.04745	0.04206	-0.00485	-0.01669	-0.00711	0.04069	0.0325	0.03186	0.03003	0.09657	-0.02356	-0.0416	0.03368	0.00262	0.02441	-0.01575	0.03841	0.07566	-0.03574	0.0274	0.04809	-0.0276	-0.00582	-0.0373	0.05378
A_43_P10188	0.07217	0.06609	-0.01858	-0.00558	0.06567	0.02585	0.00119	-0.0034	-0.00707	0.05077	0.08849	-0.01234	-0.06225	0.0165	0.01356	0.00985	0.05658	0.06733	-0.01663	0.02462	0.04565	-0.01782	0.06691	-0.00534	0.05511	0.05271	-0.00994	-0.03395	-0.02334	0.084	0.05354	-0.01992	0.03167	0.10456	-0.07115	-0.071	0.00281	0.05306	0.08402	-0.04865	0.05568	0.08749	-0.06076	0.0176	0.03839	-0.00728	-0.00514	-0.06298	0.11632
A_43_P18726	0.03663	0.10197	-0.0089	-0.01236	0.02927	0.02568	0.02227	0.01531	0.00858	0.03186	0.01609	-0.00478	-0.03331	0.01249	-0.01207	0.00204	0.03489	0.02489	0.00783	0.01884	0.04578	-0.03854	0.03158	0.01955	0.05824	0.03026	-0.00608	-0.02728	0.03597	0.05609	0.0363	0.02713	0.03537	0.01265	-0.05112	-0.05313	-0.08831	-0.00229	0.0008	-0.01675	0.02164	0.05207	-0.02665	0.02576	-0.00728	0.0011	0.00172	-0.0315	0.0472
A_43_P11568	0.03856	0.0406	-0.01147	-0.03584	0.02151	0.03903	0.00626	-0.00341	0.00453	0.01533	0.00184	-0.00998	-0.02845	0.00702	0.01261	0.01113	0.02727	0.03306	-0.00982	0.01197	0.03737	-0.00672	0.04488	0.0253	0.03996	0.036	-0.00884	-0.00745	0.00205	0.03254	0.02776	0.02425	0.011	0.0007	-0.05145	-0.0681	0.05646	-0.00194	0.02227	-0.05225	0.0073	0.04931	-0.03007	-0.02188	-0.02903	-0.02761	-0.00188	-0.01393	0.02138
A_43_P13827	0.04291	0.03428	-0.01799	-0.04999	0.01597	0.01842	0.01487	-0.01538	-0.0005	0.0162	0.00112	-0.01458	-0.04887	-0.01619	-0.01642	-0.00752	0.04324	0.03789	-0.01028	0.02019	0.03895	-0.02721	0.06877	0.01498	0.05543	0.0248	-0.00501	-0.00622	-0.01443	0.07849	0.02124	0.01467	-0.00813	0.02177	-0.04088	-0.04508	0.04303	0.02425	0.06128	-0.08451	0.0032	0.054	-0.05683	-0.01103	0.03963	0.00369	-0.01286	-0.03206	0.04853
A_43_P18780	0.05334	0.07647	-0.01682	-0.04476	0.01907	0.04102	0.02972	-0.01301	0.0079	0.00915	-0.01324	-0.00742	-0.05569	0.00072	0.00209	0.00919	0.05349	0.06926	0.00264	0.03968	0.07324	0.01711	0.07922	0.02861	0.06593	0.04937	-0.01064	-0.00987	-0.02742	0.05869	0.03832	0.03197	0.0104	-0.0437	-0.04279	-0.06959	0.01793	0.0257	0.03886	-0.0188	0.06113	0.08192	-0.04034	0.00915	-0.00954	0.01429	0.02159	-0.00521	0.04709
A_43_P22414	0.07846	0.07133	-0.05829	-0.07921	0.02312	0.08055	0.02276	-0.06299	-0.01926	0.02254	-0.00132	-0.01269	-0.08743	0.01646	0.02579	-0.03348	0.07884	0.07863	-0.03161	0.03847	0.1083	-0.00637	0.12508	0.03161	0.03898	0.05975	-0.01523	-0.06671	-0.03934	0.08146	0.04748	0.03059	-0.00915	0.13084	-0.0597	-0.12519	0.02552	0.05152	0.14858	0.01825	0.01601	0.0901	-0.04854	0.03521	0.04782	-0.00911	0.03202	-0.05028	0.07673
A_43_P14206	0.04752	0.04036	-0.03737	-0.04726	0.02695	0.07908	-0.00208	-0.04076	-0.01907	0.00978	0.00603	-0.0044	-0.01639	0.07404	0.05555	-0.02864	0.04885	0.0544	-0.04878	0.0385	0.05262	-0.09476	0.02724	-0.03227	0.01877	0.00465	-0.01634	-0.0343	-0.04347	0.09375	0.05677	-0.01531	-0.03807	0.00305	-0.0657	-0.10959	-0.078	0.03682	-0.04203	-0.0871	0.00367	0.05618	-0.05719	0.00943	0.01593	-0.04069	-0.03675	-0.10035	0.03712
A_43_P18907	0.04424	-0.09054	-0.00748	-0.06066	0.05583	0.0498	0.00964	-0.02076	-0.00251	0.00363	0.0262	-0.01175	-0.01584	0.06008	0.05177	-0.03292	0.05477	0.07348	-0.02164	0.06786	0.088	-0.00538	0.02175	-0.00045	0.01895	0.01967	-0.01727	-0.04407	-0.01918	0.10493	0.04702	-0.02198	-0.05128	0.08883	-0.0367	-0.0929	-0.01595	0.04117	-0.01382	-0.06239	0.04639	0.05707	-0.03048	0.0299	0.03148	-0.01626	-0.03858	-0.07984	0.05105
A_43_P18914	0.04461	0.02663	-0.01425	-0.00174	0.05484	0.07398	-0.0009	-0.00815	-0.00061	0.03584	0.04135	0.00268	-0.02609	0.02857	0.07616	0.01338	0.03936	0.03732	-0.01416	0.08838	0.04235	-0.00107	0.04799	0.00841	0.05764	0.01743	0.00464	-0.01036	-0.02723	0.09634	0.0601	-0.00583	0.00279	0.01673	-0.05064	-0.08941	-0.05271	0.03128	-0.05751	0.08446	0.07236	0.0483	-0.00452	0.06317	0.00108	-0.00787	-0.01035	-0.033	0.03745
A_43_P15783	0.04516	0.02071	-0.01498	-0.04858	0.01879	0.08899	0.01818	-0.04271	0.00538	0.00241	-0.01092	-0.01926	-0.06668	0.05196	0.03458	0.01601	0.03435	0.03562	-0.04039	0.01362	-0.02651	-0.06997	0.06369	0.03374	0.03362	0.03024	-0.00744	-0.01864	-0.01438	0.09521	0.02516	0.16801	0.04859	-0.03143	-0.05283	-0.07596	-0.05228	0.02713	-0.00152	-0.05281	0.06401	0.04738	-0.03107	0.03165	0.0463	-0.02134	-0.03904	-0.07779	0.0632
A_43_P23360	0.04219	0.02853	0.00051	-0.03682	0.03024	0.03912	0.01567	-0.03756	-0.00115	0.02143	0.01296	-0.00355	-0.05242	0.06439	0.00024	-0.15297	0.03622	0.0366	-0.05256	0.01074	-0.01401	-0.07672	0.04283	0.02581	0.04514	0.02512	-0.00186	-0.00821	-0.01681	0.07626	0.05698	0.00668	0.00896	-0.01397	-0.01838	-0.08507	-0.02222	0.04986	0.0056	-0.03154	0.03073	0.05249	-0.027	0.07009	0.04293	0.02667	0.00173	-0.07948	0.06889
A_43_P15452	0.03826	0.03375	-0.00736	-0.03687	0.02727	0.12025	0.01283	-0.02265	-0.02809	0.00513	0.01351	0.00078	-0.00911	0.02767	0.04559	0.00138	0.02803	0.06807	-0.06397	0.0502	0.01461	-0.04406	0.02718	-0.00714	0.04412	0.06017	-0.01755	-0.01836	0.00371	0.08124	0.0672	0.02694	-0.03954	-0.02917	-0.06374	-0.10015	-0.02645	-0.00438	0.07973	0.03555	0.03303	0.04122	-0.01559	0.07865	0.01726	-0.0275	-0.02041	-0.07828	0.03576
A_43_P21505	0.0508	0.04294	0.00843	-0.03804	0.00027	0.03868	0.01686	-0.12319	0.01017	0.00699	0.03126	-0.00387	-0.04197	0.01846	0.06107	-0.16926	0.00952	0.0457	-0.08252	0.06445	0.01877	0.00473	0.0216	-0.00283	0.09387	0.04531	0.01849	0.00049	-0.02727	0.02435	0.02901	-0.00146	0.04058	0.0295	-0.09996	-0.11598	-0.05382	0.00721	0.04056	-0.01778	0.09506	0.08683	-0.05688	0.11032	-0.02499	-0.02579	-0.0235	-0.12046	0.0809
A_42_P538135	0.04946	0.04358	-0.02381	-0.02287	0.04954	0.07023	0.00097	-0.01753	-0.00994	0.03334	0.03618	0.00635	-0.06555	0.04248	0.05765	-0.0202	0.05925	0.05706	-0.00725	0.07087	0.02609	-0.03748	0.0316	0.02218	0.03823	0.04003	-0.0049	-0.03625	-0.02091	0.09808	0.08605	0.01821	-0.00549	0.03368	-0.09138	-0.11552	-0.03791	0.0541	0.0083	-0.09934	0.01544	0.05394	-0.02352	-0.01235	0.04359	-0.04004	-0.03308	-0.06466	0.0684
A_42_P473467	0.03762	0.02717	-0.02207	-0.03184	0.01847	0.036	0.00195	-0.02759	-0.0209	0.03161	0.03806	-0.00265	-0.04713	0.03369	0.04182	-0.00654	0.01012	0.02724	-0.00335	0.04239	-0.01363	-0.01884	0.0391	0.02053	0.02045	0.01178	-0.02212	-0.02849	-0.04009	0.07633	0.02639	-0.00728	-0.00318	-0.06007	-0.0649	-0.08255	-0.10233	-0.01389	0.0274	-0.0661	0.01979	0.04853	-0.05427	-0.04001	-0.00006	0.00206	-0.00611	-0.0301	0.06797
A_43_P17756	0.02733	0.02577	-0.04034	-0.02549	-0.00854	0.03988	0.02773	-0.01068	-0.00899	0.00958	0.02449	-0.00603	-0.04231	0.03204	0.01345	-0.00912	0.01289	0.03498	-0.05533	0.00872	0.03622	-0.07952	0.00592	0.00203	0.02924	0.04346	-0.01846	-0.01378	0.00065	0.07754	0.00968	-0.00773	-0.00671	-0.0156	-0.0938	-0.10153	-0.06019	0.00628	0.01516	-0.0733	0.00564	0.04461	-0.08551	-0.01373	-0.04837	-0.05205	-0.02445	-0.06042	0.04765
A_42_P495741	0.05987	0.03859	-0.01316	-0.03757	0.02049	0.08215	0.01109	-0.01629	-0.01058	0.01857	0.02509	0.00426	-0.022	0.02621	0.01968	-0.00886	0.05456	0.05063	-0.04524	0.03576	0.02379	-0.07439	0.03468	0.01824	0.08828	0.0333	-0.00265	-0.02399	-0.13094	0.10468	0.05784	0.00733	0.00473	-0.02988	-0.07575	-0.09377	-0.07298	0.00198	0.00906	-0.12679	0.01459	0.04908	-0.07276	-0.0412	-0.06084	-0.05324	-0.05822	-0.07653	0.07361
A_43_P21626	0.06611	0.04272	-0.04085	-0.0609	0.02287	0.04241	0.0136	-0.05371	-0.01943	0.00662	-0.00118	0.00228	-0.05128	-0.01619	-0.05376	-0.03215	0.04291	0.03989	-0.0109	0.04134	0.03266	-0.00515	0.03705	0.04758	0.01219	-0.01647	-0.03898	-0.03453	-0.0267	0.08584	0.02706	0.01144	-0.05369	0.01762	-0.12607	-0.10762	-0.02348	0.01058	-0.00777	-0.06279	0.02624	0.04067	-0.05636	-0.01829	-0.03189	-0.04511	-0.02386	-0.03832	0.0646
A_42_P454114	0.0564	0.02867	-0.02367	-0.02111	0.03479	0.04598	0.0139	-0.01366	-0.00143	0.01632	0.02436	-0.00302	-0.06343	-0.01626	-0.01581	0.00374	0.03508	0.0348	-0.0122	0.04141	0.05116	-0.03059	0.04483	0.00062	0.04484	0.02234	-0.01256	-0.02379	-0.02717	0.09064	0.03222	0.0042	-0.02109	0.00301	-0.08601	-0.08364	-0.11274	0.00467	-0.01082	-0.00622	0.01021	0.04265	-0.04428	0.01969	-0.072	-0.02757	-0.01759	-0.05296	0.04868
A_42_P683537	0.02474	0.03821	-0.03292	-0.02418	0.00942	0.01564	0.00655	-0.0029	-0.01356	0.03073	0.01162	-0.01775	-0.06058	0.01952	-0.00748	0.01267	0.03191	0.03931	-0.02542	0.04482	0.05219	-0.01536	0.04049	0.0038	0.04907	0.0376	-0.00848	-0.02877	-0.02923	0.05464	0.02852	-0.02495	-0.00636	0.00173	-0.09165	-0.10747	-0.03619	0.01645	0.00696	0.02394	0.01387	0.05435	-0.03473	0.00996	-0.0981	-0.02522	-0.00306	-0.04421	0.04949
A_43_P21703	0.0697	0.03162	-0.03124	-0.04578	0.05662	0.05636	0.01435	-0.04016	-0.03692	0.03434	0.04588	0.00567	-0.04107	0.03602	0.0127	-0.02861	0.05994	0.06784	-0.03692	0.047	0.03469	-0.05149	0.03324	0.01723	0.04316	0.02038	-0.0255	-0.04034	-0.0383	0.08829	0.05587	0.0213	0.00089	-0.01752	-0.09837	-0.10244	0.03439	0.02049	-0.01218	-0.04022	0.04188	0.06594	-0.03559	0.01123	-0.0103	-0.03539	-0.01738	-0.05527	0.07692
A_42_P728121	0.00599	0.03344	-0.02044	-0.00621	-0.0041	0.04967	0.00387	-0.00711	-0.01869	0.0325	0.03449	-0.01127	-0.01274	0.02453	0.01067	-0.01266	0.00668	0.02625	0.00237	0.03708	0.04547	-0.05568	0.03091	-0.0287	0.01513	0.01295	0.01183	-0.00939	-0.02682	0.04194	0.04401	-0.01844	0.00755	0.00649	-0.08644	-0.0896	-0.13577	0.01218	0.03195	0.00499	0.01629	0.05535	-0.0552	0.00801	-0.02126	-0.03111	-0.03876	-0.09922	0.0507
A_43_P10035	0.01626	0.04834	-0.00031	0.02856	0.03418	0.06945	0.04377	0.00217	-0.00229	0.02783	0.06306	0.00062	-0.01309	0.0213	0.04335	-0.03481	0.00897	0.03441	0.00997	0.06904	0.03948	-0.00945	0.04846	-0.00831	0.04437	0.02006	-0.00324	-0.03684	-0.00103	0.02075	0.04299	0.02137	0.02277	0.04171	-0.03917	-0.14419	-0.11615	0.0068	0.05228	0.03492	0.04684	0.0559	-0.00927	0.03792	-0.02792	0.00759	-0.04566	-0.13554	0.08682
A_43_P23275	0.028	0.0019	0.0338	-0.00117	0.04938	0.01699	0.03101	0.01893	0.0181	0.00767	0.03527	-0.0181	-0.06547	0.04208	-0.00286	0.00172	0.01922	0.02912	0.00886	0.04352	0.00152	-0.03697	0.04024	-0.00574	0.03738	0.00371	-0.01397	-0.02902	-0.00927	0.046	0.05635	0.03738	0.01025	-0.06299	-0.05063	-0.10449	-0.10293	-0.00852	0.00605	-0.08598	0.04109	0.04029	-0.01549	0.0212	-0.04577	-0.01243	-0.04593	-0.08496	0.05564
A_43_P17976	0.07964	0.02108	-0.0495	-0.08151	0.0343	0.01086	0.04749	-0.04907	-0.06691	0.00122	0.03006	-0.00331	-0.07931	0.04305	0.04556	-0.03831	0.01584	0.0669	-0.00445	0.06598	0.04517	-0.01661	0.00611	-0.02676	0.0335	0.00681	-0.04084	-0.06054	0.0886	0.0957	0.00394	-0.02774	0.06303	0.02148	-0.09134	-0.01469	-0.12591	0.05153	0.01453	-0.02909	0.11529	0.08257	-0.08249	0.10001	-0.05259	-0.01849	-0.04166	-0.14582	0.07598
A_43_P18659	0.05182	0.03619	-0.04837	-0.05118	0.04657	0.05436	0.00534	-0.05577	-0.00233	0.02969	0.00261	-0.00789	-0.01555	0.0423	0.06912	-0.0201	0.04994	0.07228	-0.02536	0.0199	0.03252	-0.00114	0.00331	0.01119	0.02434	0.03767	-0.00827	-0.0227	-0.0155	0.10609	0.05675	-0.02018	-0.00906	0.06134	-0.08425	-0.10248	-0.10817	0.04034	0.004	-0.06092	0.02862	0.05073	-0.07788	-0.01207	0.05846	-0.00284	-0.02458	-0.06922	0.06792
A_42_P733076	0.03878	0.02357	-0.05562	-0.03053	0.0319	0.05495	0.01383	-0.02345	-0.02001	0.02768	0.02059	-0.00992	-0.07294	0.05254	0.03308	-0.03739	0.02336	0.04849	-0.00454	0.08745	0.08645	-0.00367	0.0516	0.00008	0.04463	0.03275	-0.02226	-0.03251	0.02967	0.03585	0.02628	-0.04003	-0.00959	0.03251	-0.04229	-0.07142	-0.10363	0.06904	0.05342	0.0149	0.06697	0.03887	-0.03759	0.11761	0.07505	0.01828	-0.02846	-0.09591	0.07921
A_43_P11417	0.07466	0.08387	-0.05849	-0.1366	-0.0112	0.05643	0.02277	-0.05355	-0.11759	0.06179	0.00299	-0.03253	-0.16352	-0.00922	0.10498	-0.0651	0.03785	0.06974	-0.06493	0.09513	0.05853	0.04952	0.02281	-0.04059	0.02132	-0.00958	-0.05012	-0.06933	-0.03828	0.07799	0.06561	0.00528	0.06902	0.17099	-0.07478	-0.11061	-0.10794	0.08308	0.04311	0.0925	0.17473	0.08126	-0.01199	0.19165	0.08664	0.17185	-0.02822	-0.09349	0.14508
A_43_P13700	0.06147	0.02287	-0.03307	-0.06638	0.01894	-0.05941	0.03665	-0.04315	-0.01953	0.02105	0.01833	-0.03334	-0.09119	0.04594	0.01516	-0.05243	0.03174	0.05116	-0.01253	0.06563	0.07371	-0.00465	0.04018	-0.02108	0.03786	0.04078	-0.02078	-0.05321	-0.01962	0.06639	0.0488	-0.03357	0.16849	0.02695	-0.02649	-0.03383	-0.08515	0.05793	0.09247	-0.06235	0.13286	0.14333	0.01663	0.12794	0.07514	0.05553	-0.00919	-0.05613	0.10692
A_43_P14430	0.06934	0.05439	-0.11254	-0.2071	-0.04612	0.13106	0.07208	-0.15749	-0.0297	-0.00352	-0.08644	0.02187	0.06188	0.07889	0.09502	-0.03973	0.02793	0.0468	-0.05007	0.08201	0.12133	-0.01542	0.02776	-0.06554	-0.03167	0.03329	-0.0143	-0.09773	-0.0556	0.23947	0.01667	-0.05439	-0.08197	0.09298	-0.08927	-0.16617	-0.04725	0.17979	0.06385	-0.04607	0.02321	0.04779	0.00311	0.12748	0.10913	-0.04416	-0.03293	-0.12216	0.07723
A_43_P21584	0.03692	0.02064	-0.12565	-0.17933	-0.06161	0.06207	0.00866	-0.10267	0.00359	-0.03017	-0.04845	0.0075	0.04052	0.06924	0.02824	-0.04501	0.02085	0.05729	-0.02791	0.05746	0.14607	0.0042	0.02726	-0.08727	-0.04532	0.02375	-0.03441	-0.08444	-0.05242	0.24625	-0.02443	-0.11314	-0.01335	0.1348	-0.08808	-0.26618	0.00141	0.20874	0.02269	0.09038	0.06059	0.05725	0.03873	0.16574	0.12293	0.00769	-0.01241	-0.07214	0.11009
A_42_P819040	0.0359	0.06232	-0.11233	-0.15393	-0.00276	0.04705	0.06453	-0.11803	0.05752	-0.00619	-0.05378	-0.00914	-0.00452	0.05963	0.07525	-0.05406	0.02335	0.12264	-0.00495	0.00583	0.11187	-0.04762	0.04787	-0.06643	-0.00685	0.03832	-0.03777	-0.08245	-0.04234	0.18603	0.04667	-0.02912	-0.08408	0.09977	-0.08266	-0.08118	-0.01515	0.14748	-0.00072	-0.12801	-0.03376	0.03562	-0.03879	0.01089	0.09039	-0.05904	-0.06945	-0.12022	0.06698
A_43_P18717	0.06494	0.0097	-0.14877	-0.12343	-0.02918	0.0943	0.01691	-0.15647	-0.07732	-0.02022	0.00763	-0.01769	0.00172	0.03864	0.02088	-0.07735	0.0724	0.06736	-0.08124	0.06339	0.13998	-0.05195	0.09766	-0.0774	0.04093	0.02812	-0.0105	-0.07712	-0.10335	0.1808	0.05338	-0.05488	-0.06177	0.1337	-0.04089	-0.03023	0.08494	0.16511	-0.0474	-0.07294	0.05965	-0.04434	-0.06395	0.00703	0.16301	-0.01106	-0.07047	-0.13771	0.12831
A_43_P18704	0.10216	0.06593	-0.10461	-0.19925	0.04283	0.1017	0.05469	-0.18623	-0.05534	0.01099	-0.05561	-0.0173	-0.05184	0.09559	0.02997	-0.10061	0.06991	0.09845	-0.10788	0.03989	0.11619	-0.04612	0.04596	-0.09055	0.03615	0.05768	0.01555	-0.0946	-0.07336	0.21498	0.10329	-0.03692	-0.04588	0.12379	-0.08017	-0.10455	0.01141	0.20022	0.01463	-0.14047	0.0712	0.00147	-0.09213	-0.08815	0.10618	-0.06755	-0.04626	-0.14956	0.10199
A_43_P15276	0.05479	0.03647	-0.06536	-0.16409	-0.01585	0.10121	0.03932	-0.1537	-0.035	-0.00065	-0.05836	-0.0163	-0.00723	0.03914	-0.0193	-0.05941	0.03466	0.06036	-0.01441	0.00358	0.12031	-0.03344	0.04862	-0.03482	0.03836	0.04245	-0.01696	-0.06045	-0.01358	0.16351	0.02571	-0.02428	-0.01972	0.08237	-0.02244	-0.06013	0.02509	0.16585	-0.03838	-0.10301	0.03769	0.03481	-0.04099	0.05051	0.13806	0.00029	0.00113	-0.07213	0.07868
A_43_P19501	0.08019	-0.01407	-0.10679	-0.18407	-0.02146	0.08275	0.03207	-0.16744	-0.01865	-0.042	-0.0556	0.00914	-0.02309	0.03373	-0.0882	-0.04933	0.04063	0.05004	-0.07916	0.09572	0.12728	-0.03588	0.02889	-0.0887	-0.02217	-0.01145	-0.02234	-0.08206	-0.04671	0.20306	-0.00872	-0.03616	-0.0031	0.06036	0.03729	-0.075	0.05219	0.19265	0.0003	-0.11296	0.05853	0.03135	0.08387	-0.00802	0.08277	-0.02778	-0.02335	-0.10319	0.08153
A_42_P792864	0.08853	0.10824	-0.11307	-0.2482	-0.05742	0.16122	0.02227	-0.22225	0.05803	-0.01262	-0.11461	-0.01898	-0.01465	0.07035	0.05847	-0.124	0.02302	0.15459	-0.09572	-0.02132	0.0537	-0.11982	-0.02168	-0.0578	-0.00958	0.00935	-0.02229	-0.1224	-0.07429	0.17817	0.0913	-0.0126	-0.09474	0.08697	-0.07381	-0.1597	-0.06938	0.18134	-0.02011	-0.29003	0.02079	0.02097	0.03113	-0.05507	0.10546	-0.10971	-0.15539	-0.13044	0.09289
A_43_P16017	0.06437	0.09265	-0.06116	-0.13762	0.06268	0.10184	0.07792	-0.11924	-0.02112	0.00692	-0.04733	-0.02995	0.04797	0.0538	-0.01336	-0.05369	0.0689	0.07373	-0.04502	0.06087	0.09429	-0.02138	0.03064	-0.03239	0.03577	0.02512	-0.01078	-0.06357	-0.03567	0.12247	0.07301	0.04409	-0.0444	0.0641	0.07892	-0.12427	-0.01716	0.15652	0.00862	-0.05862	-0.01967	0.0409	-0.04412	-0.01112	0.19529	-0.02503	-0.02013	-0.07736	0.08946
A_43_P12473	0.0395	0.02453	-0.06277	-0.12061	-0.00588	0.06566	0.02209	-0.11915	0.00129	0.01965	0.00048	-0.00354	-0.08117	-0.00854	-0.04257	-0.04126	0.05871	0.03939	-0.05799	0.03375	0.1804	-0.02164	0.07592	-0.06152	0.04138	0.03588	-0.02541	-0.06614	-0.0012	0.13848	-0.03105	-0.1158	-0.03934	0.07477	0.02255	-0.10275	0.02752	0.08449	-0.04513	0.03258	0.06194	0.0677	-0.02794	0.05436	0.04886	0.01918	-0.00909	-0.0481	0.07356
A_43_P10303	0.04302	0.02566	-0.03356	-0.1029	0.03012	0.116	0.02794	-0.09754	-0.03107	-0.01501	0.00949	-0.02599	-0.06146	0.01201	-0.11432	-0.02068	0.02206	0.0711	-0.01246	0.09922	0.19418	0.02251	0.0484	-0.06274	0.15869	0.04531	-0.00412	-0.043	0.00051	0.15861	0.02113	0.01608	-0.07812	-0.00805	-0.00566	-0.11603	0.03642	0.11795	-0.04202	-0.09328	0.07499	-0.06168	-0.00565	0.01722	0.06688	-0.04725	-0.04289	-0.11445	0.10656
A_43_P23471	0.06259	0.08572	-0.13831	-0.25696	-0.06938	0.19899	0.01234	-0.32628	-0.11326	0.02019	-0.04708	0.0643	-0.29959	0.0181	-0.17426	-0.06889	-0.00375	0.08823	-0.20011	0.179	0.35487	-0.08803	0.09132	-0.13808	0.06883	0.01809	-0.09438	-0.2495	-0.05923	0.33846	-0.07953	0.04694	-0.11455	0.0934	0.05524	0.02287	0.05347	0.31527	-0.03546	-0.03043	0.08859	0.08237	0.08405	0.0681	0.14707	0.0367	-0.02147	-0.21461	-0.04869
A_42_P838044	0.06112	0.08883	-0.05601	-0.03688	0.04662	0.0739	0.0271	-0.0485	-0.0077	0.03248	0.0708	-0.01159	0.03856	0.02207	0.04071	-0.02979	0.0381	0.04904	-0.0248	0.05116	0.05762	-0.00552	0.03179	-0.04166	0.02374	0.01187	0.00946	-0.06112	0.04156	0.12264	0.03586	-0.02377	0.05226	0.16319	-0.07986	-0.09995	0.00983	0.05587	-0.01396	-0.034	0.04796	0.01185	-0.05414	-0.00319	0.07527	-0.03928	-0.04447	-0.16083	0.085
A_43_P23233	0.09488	0.10182	-0.0729	-0.02324	0.07416	0.10516	-0.00668	-0.04655	0.02115	0.04184	0.16134	-0.01661	-0.01001	0.06528	0.05127	-0.06221	0.10966	0.12781	-0.05442	0.04903	0.14687	0.00705	0.09265	-0.06751	0.08253	0.10779	-0.03259	-0.08111	-0.01431	0.26761	0.09583	-0.01927	0.01592	0.25561	-0.1414	-0.09507	0.04858	0.14645	-0.00552	-0.07962	0.08083	0.07309	-0.09884	0.04216	0.10809	-0.0821	-0.0382	-0.16752	0.14965
A_43_P19226	0.06059	0.05447	-0.03121	-0.01854	-0.00077	0.03535	-0.00467	-0.06272	-0.0208	0.02202	0.07433	0.01926	0.0187	0.03797	-0.13934	-0.03162	0.02618	0.04943	-0.04295	0.07413	0.09743	-0.00169	-0.017	-0.07964	0.03007	0.04042	-0.00224	-0.04022	-0.04882	0.08652	0.03961	-0.04578	-0.03638	0.09263	-0.08258	-0.06645	0.0215	0.05729	-0.04436	-0.03728	0.04494	-0.02163	-0.03264	0.00895	0.0155	-0.0108	-0.00918	-0.09796	0.06878
A_43_P19334	0.05001	0.08818	-0.07561	-0.02119	-0.00455	0.06223	0.02208	-0.07173	0.02939	0.02854	0.08269	-0.00033	0.04795	0.02633	0.03288	-0.0402	0.10021	0.08361	-0.02486	0.02797	0.10369	-0.03032	0.05917	-0.07214	0.03259	0.05176	0.02165	-0.069	0.00541	0.15081	0.03303	-0.04003	-0.01629	0.11051	-0.08431	-0.03184	-0.00855	0.1001	0.00457	-0.00278	0.05008	0.03068	-0.02981	0.04927	0.07911	-0.08702	-0.0054	-0.10972	0.12262
A_42_P550396	0.07501	0.08324	-0.0698	-0.09552	0.0208	0.098	0.03245	-0.09678	-0.00516	0.01299	0.0244	-0.00656	0.0668	0.0764	-0.03974	-0.02412	0.08124	0.08381	-0.0436	0.11483	0.09832	-0.02502	0.05781	-0.01891	0.05013	0.06099	-0.04307	-0.06632	-0.01821	0.19711	0.05513	0.01472	0.00045	0.12146	-0.05975	-0.12844	-0.01716	0.10396	-0.01458	-0.01788	0.11052	0.08169	-0.03152	0.08175	0.11756	-0.06505	0.00307	-0.09989	0.13422
A_43_P16196	0.04756	-0.00417	-0.03416	-0.03925	0.03022	0.05984	0.02308	-0.05855	0.0002	0.03468	0.06165	-0.00613	0.01294	0.0222	0.05343	-0.01141	0.03302	0.04376	-0.02547	0.06574	0.09894	-0.00392	0.05041	-0.04612	0.04703	-0.01106	0.01818	-0.015	0.00249	0.12772	0.02574	0.00067	-0.01698	0.09618	-0.02882	-0.10132	0.01696	0.07357	0.01102	0.012	0.03735	0.04152	-0.0274	0.00333	0.09371	-0.00714	0.00467	-0.07118	0.09231
A_43_P20089	0.03281	0.05361	-0.03975	-0.05046	0.00916	0.0648	0.0047	-0.0576	0.01712	0.02588	0.03477	0.00712	0.00042	0.03617	0.01554	-0.0127	0.04474	0.06612	-0.0144	0.06108	0.094	0.00645	0.0432	-0.04612	0.02673	0.02872	0.02652	-0.05936	-0.01243	0.12623	0.03885	0.00107	-0.03785	0.08384	-0.02592	-0.12254	0.01674	0.10109	-0.02179	-0.03867	0.03347	0.05305	-0.01298	0.0399	0.07753	0.02767	0.01266	-0.07892	0.05083
A_43_P12381	0.10489	0.03911	-0.09106	-0.16193	0.00438	0.12055	0.00507	-0.21023	-0.03687	0.06312	0.03217	-0.00218	0.01401	0.08832	0.08359	-0.06817	0.07823	0.09251	-0.06143	0.076	0.15099	-0.00174	0.02244	-0.08325	0.02492	0.04795	-0.06069	-0.11433	-0.05041	0.20637	0.06517	-0.02134	-0.01164	0.15008	-0.04849	-0.0907	-0.00305	0.15754	-0.01499	-0.03871	0.1018	0.06028	-0.01519	0.07026	0.13507	-0.03326	-0.01238	-0.1108	0.14093
A_43_P21242	0.04552	-0.01274	-0.07244	-0.10146	-0.05082	0.04701	0.04906	-0.09535	-0.0247	0.00904	-0.00079	-0.03683	-0.02116	0.0114	0.00094	-0.03469	0.02225	0.04765	-0.04968	0.04664	0.09308	-0.00973	0.02149	-0.05246	0.00887	0.04419	-0.04774	-0.05842	-0.02168	0.10986	-0.03837	0.0075	-0.04837	0.03415	-0.01721	-0.03221	0.02426	0.09775	-0.03382	-0.01938	0.04119	0.01282	-0.02065	-0.0111	0.07399	-0.02446	-0.0562	-0.09119	0.07309
A_43_P17342	0.06856	0.03442	-0.11433	-0.07877	-0.03961	0.08196	0.03303	-0.05551	-0.01247	0.02517	0.03227	-0.02172	0.0441	0.00552	0.04545	-0.04449	0.0283	0.0755	-0.06226	0.08495	0.09339	0.01053	0.03012	-0.06819	0.022	0.01678	-0.02155	-0.05847	0.07317	0.16386	-0.01069	0.00007	0.0128	0.14045	-0.03332	-0.00658	0.01129	0.15802	0.00725	0.00959	0.08403	0.05839	-0.02493	0.03442	0.05488	0.02304	-0.05452	-0.08994	0.11047
A_43_P21450	0.03609	-0.01235	-0.08282	-0.06222	0.00443	0.07494	0.01619	-0.06771	0.01095	-0.01443	0.01929	0.01807	0.02282	0.03312	-0.03379	-0.03536	0.00762	0.03607	-0.05681	0.06976	0.10974	0.02137	0.06587	-0.03471	-0.00023	-0.00544	-0.00334	-0.04659	-0.02879	0.14776	-0.0048	0.00643	-0.10317	0.08977	-0.07231	-0.04488	0.03197	0.08849	-0.01832	-0.02486	0.05192	-0.00629	0.02805	0.06211	0.12408	-0.0346	-0.05077	-0.08554	0.08872
A_43_P10157	0.04879	-0.24119	-0.03528	-0.07282	0.03675	0.08788	-0.00478	-0.04624	-0.00151	0.01694	0.03959	0.0034	0.00867	0.02387	0.00359	-0.02794	0.03891	0.02485	-0.02359	0.07035	0.09981	-0.008	0.03121	-0.0402	0.02665	0.01934	-0.00758	-0.0525	-0.00293	0.13806	0.02203	-0.00301	-0.0295	0.04851	-0.01791	-0.0997	-0.00944	0.08237	-0.02177	-0.0605	0.05697	0.01863	-0.00063	0.00115	0.02198	-0.0187	-0.03318	-0.09269	0.07023
A_43_P18586	0.05661	0.07877	-0.11224	-0.13487	0.01817	0.11203	0.04153	-0.13532	0.01949	-0.0007	-0.0098	-0.02666	0.0578	0.06202	0.07635	-0.05067	0.03646	0.05495	-0.1082	0.11411	0.137	-0.00417	0.09449	-0.08712	0.03339	0.00551	-0.0187	-0.05898	-0.03837	0.20649	0.04952	-0.02818	-0.03131	0.15024	-0.12237	-0.07329	0.02006	0.1635	-0.05234	-0.08464	0.03791	0.02221	-0.00494	-0.04227	0.16178	-0.06137	-0.04572	-0.13022	0.09579
A_43_P10168	0.0623	0.11882	-0.08498	-0.1057	-0.04845	0.08048	0.01597	-0.15912	0.02011	0.00353	0.01924	0.02547	0.0542	0.0657	0.09669	-0.045	0.02682	0.05785	-0.07459	0.06688	0.1627	-0.01529	0.02747	-0.10094	0.00955	0.05496	0.02112	-0.0446	-0.06279	0.13542	0.02084	-0.03197	-0.03013	0.17993	-0.07484	-0.144	-0.02085	0.16486	0.01104	0.01008	0.00485	0.05514	0.04642	0.0891	0.09041	-0.08792	-0.03865	-0.13607	0.09128
A_43_P20024	0.0439	-0.01699	-0.0644	-0.16223	-0.02119	0.12052	0.01403	-0.14553	-0.00841	-0.00023	-0.04345	-0.00221	-0.009	0.03382	0.09089	-0.04861	0.02559	0.02399	-0.1159	0.10814	0.14194	0.02562	0.05828	-0.07113	0.00558	0.0265	-0.01776	-0.05155	-0.04314	0.20379	0.02815	-0.0105	-0.03742	0.11055	-0.04739	-0.07841	0.02643	0.1399	0.00764	0.00079	0.04426	0.02295	0.0047	0.1512	0.21458	-0.00151	-0.01839	-0.0507	0.09045
A_43_P20891	0.05606	0.04629	-0.0772	-0.13341	0.01929	0.07625	0.02084	-0.10286	-0.01215	0.01806	-0.00878	-0.00735	-0.04074	0.01376	0.04064	-0.03743	0.04972	0.0552	-0.03736	0.04692	0.09463	-0.04273	0.02504	-0.05184	0.03722	0.03541	-0.01447	-0.06523	-0.02771	0.11156	0.04817	-0.02893	-0.03036	0.10583	-0.06571	-0.1351	-0.01989	0.07471	-0.02646	-0.11724	0.04356	0.06091	-0.09052	0.05157	0.06224	-0.03793	-0.02897	-0.11601	0.09786
A_43_P23061	0.05048	0.066	-0.06316	-0.10341	-0.00692	0.07283	0.00103	-0.06021	0.00421	0.0003	0.02928	-0.01426	-0.01863	0.05318	0.01787	-0.02179	0.0674	0.02124	-0.02844	0.03503	0.0605	-0.00631	0.01161	-0.0053	0.02541	0.05319	-0.01999	-0.05236	-0.01176	0.11974	0.03557	0.022	0.00255	0.1083	-0.08175	-0.10388	-0.04524	0.06073	0.0457	-0.06027	0.04724	0.06124	-0.05676	0.02096	0.05228	-0.00762	-0.01331	-0.06812	0.06346
A_43_P22032	0.06999	0.05915	-0.06229	-0.08876	-0.00005	0.08963	0.03338	-0.08323	0.00476	0.01541	0.00329	-0.0215	-0.03339	0.04682	0.01724	-0.02004	0.05872	0.07312	-0.03601	0.03697	0.08053	-0.01551	0.04085	-0.00419	0.03579	0.06211	-0.01724	-0.06042	-0.0335	0.14403	0.03605	0.01265	-0.00356	0.09431	-0.09616	-0.11756	-0.02326	0.04696	-0.00157	-0.0878	0.03729	0.06854	-0.08923	-0.01529	0.01712	-0.05468	-0.03441	-0.07937	0.07538
A_42_P681326	0.05336	0.06054	-0.0476	-0.0431	0.005	0.09948	0.01734	-0.03602	0.00167	0.03636	0.03683	-0.00552	0.01987	0.05197	0.05557	-0.0129	0.06153	0.04734	-0.02477	0.04593	0.0904	0.0013	0.042	-0.01003	0.03416	0.04301	-0.01088	-0.06276	-0.01326	0.13461	0.03956	0.00726	-0.01665	0.1048	-0.08022	-0.11372	-0.0152	0.05424	-0.01296	-0.06506	0.04709	0.05074	-0.04032	0.01883	0.03697	-0.04681	-0.01746	-0.06678	0.07317
A_43_P22469	0.05876	0.07505	-0.04987	-0.05543	0.03847	0.08726	-0.0003	-0.07264	-0.01529	0.02251	0.03365	-0.00486	-0.03123	0.06646	0.02963	-0.05268	0.07226	0.07057	-0.03644	0.05549	0.07146	-0.01316	0.02878	-0.02536	0.04418	0.04083	-0.00935	-0.07347	-0.03143	0.13244	0.05899	-0.02303	-0.01486	0.09305	-0.0908	-0.11567	-0.01052	0.08189	-0.00652	-0.06944	0.06816	0.07507	-0.03763	0.06304	0.05488	-0.0176	-0.04491	-0.12176	0.08875
A_43_P21243	0.05634	0.0793	-0.07026	-0.08788	0.01846	0.11353	0.04222	-0.06512	0.0109	0.01898	-0.01104	-0.00776	0.00478	0.07354	0.03837	-0.03327	0.06234	0.06954	-0.02599	0.06907	0.10051	0.00998	0.06809	-0.0095	0.03625	0.05525	0.00129	-0.07508	-0.03029	0.16138	0.04883	0.00511	-0.00999	0.14853	-0.05931	-0.11819	-0.03209	0.10276	0.03133	-0.06005	0.06907	0.07213	-0.03376	0.05551	0.03471	-0.02132	-0.00989	-0.08935	0.09419
A_43_P15878	0.06422	0.06043	-0.05448	-0.07257	0.01825	0.04816	0.02126	-0.06299	-0.0216	0.01195	0.02654	-0.02867	-0.0581	0.03623	-0.03112	-0.05579	0.05566	0.0859	-0.04158	0.05269	0.07088	-0.02392	0.02395	-0.03059	0.11004	0.04298	-0.01861	-0.06603	-0.02742	0.13314	0.04973	-0.03771	0.00077	0.1101	-0.10596	-0.11826	0.00479	0.05145	-0.00307	-0.12061	0.04439	0.05135	-0.08833	0.01572	0.00485	-0.04368	-0.03482	-0.08913	0.07914
A_43_P18976	0.03181	0.07121	-0.07375	-0.0722	0.00378	0.069	0.03719	-0.06633	0.00366	0.02129	0.0117	-0.01907	-0.01577	0.03096	0.04344	-0.00931	0.0259	0.07337	-0.02522	0.0155	0.0714	0.00281	0.04414	-0.03368	0.01839	0.04156	-0.00441	-0.063	-0.02769	0.11652	-0.00821	-0.02869	-0.02197	0.12369	-0.06587	-0.07226	-0.02146	0.09152	-0.00308	-0.01877	0.04058	0.03678	-0.03447	0.05985	0.07225	-0.00807	-0.02942	-0.06991	0.04852
A_43_P15925	0.03629	0.07295	-0.05907	-0.07022	-0.02498	0.07645	0.00796	-0.07077	-0.01093	0.00508	0.02924	-0.01586	0.01442	0.05268	0.00499	-0.03464	0.05964	0.03444	-0.02093	0.04586	0.07819	-0.01562	0.02711	-0.02176	0.02766	0.02918	0.00496	-0.06673	-0.02926	0.1072	0.02411	-0.00428	-0.02342	0.11766	-0.05703	-0.08668	-0.01173	0.11251	0.00055	-0.06449	0.0305	0.024	0.00941	0.08918	0.07022	0.00246	-0.03983	-0.08844	0.05544
A_43_P21372	0.04273	0.06474	-0.04217	-0.04837	0.00689	0.05199	0.02121	-0.02634	0.01249	0.02217	0.02126	-0.01417	-0.01132	0.01245	0.02682	-0.01603	0.0592	0.06063	-0.01861	0.02547	0.06887	0.01153	0.05866	0.0126	0.05267	0.0553	0.00024	-0.03826	0.00231	0.12451	0.02735	0.03247	0.01513	0.0794	-0.05557	-0.07331	0.01089	0.0151	0.00517	-0.0494	0.03897	0.0636	-0.05249	-0.02085	0.00694	-0.03352	-0.01222	-0.04525	0.06215
A_43_P13623	0.03393	0.03571	-0.03354	-0.0126	0.01586	0.02562	0.01179	-0.00644	0.00699	0.02003	0.04271	-0.01149	-0.03094	0.02356	-0.00772	-0.01347	0.04633	0.0345	-0.00737	0.02828	0.06048	0.00763	0.06284	0.00872	0.0533	0.0337	-0.0225	-0.02722	0.00059	0.08954	0.02807	0.01125	0.0155	0.03339	-0.05567	-0.04764	-0.00364	0.04066	-0.0324	-0.01457	0.04006	0.04615	-0.0289	0.00504	0.08446	-0.02851	-0.01264	-0.03363	0.05822
A_43_P13921	0.04469	0.05393	-0.03537	-0.04719	0.03639	0.04505	0.01384	-0.03211	0.00517	0.02479	0.03831	0.00018	-0.01257	0.01297	0.03614	-0.02002	0.03287	0.05295	-0.0276	0.04863	0.06166	-0.00942	0.06232	-0.01843	0.04303	0.04799	0.00049	-0.03241	-0.00611	0.08461	0.03887	-0.02957	-0.0071	0.08856	-0.08435	-0.11255	0.03962	0.03759	-0.06109	-0.05843	0.03273	0.0495	-0.04123	0.01748	0.05303	-0.04496	-0.02361	-0.07025	0.06501
A_43_P23406	0.04316	0.05665	-0.11689	-0.04987	0.38288	0.07358	0.00725	-0.02596	-0.05631	0.06877	0.06055	-0.0244	-0.02555	0.0333	0.022	-0.07182	0.04319	0.06982	-0.0468	0.01785	0.1099	-0.0418	0.00248	-0.06134	0.04183	0.03579	-0.01139	-0.06771	-0.0428	0.12658	0.05254	-0.05249	0.01356	0.08759	-0.15206	-0.09264	-0.06836	0.04479	-0.09031	-0.06344	0.02399	0.08347	-0.10631	-0.0187	0.03221	-0.1105	-0.02811	-0.10289	0.05928
A_43_P16408	0.0439	0.02677	-0.04746	-0.07177	0.02703	0.03443	0.01672	-0.04351	-0.01068	0.017	0.00913	-0.01811	-0.03696	0.00148	0.00436	-0.0169	0.04521	0.0527	-0.02055	0.02401	0.04821	-0.08627	0.02176	-0.00945	0.02842	0.03256	-0.02051	-0.0565	-0.15003	0.06528	0.04082	0.00107	-0.00421	0.08582	-0.07489	-0.08429	-0.05293	0.02239	-0.00812	-0.05643	0.01593	0.04237	-0.05484	-0.0159	0.00363	-0.04395	-0.02382	-0.05733	0.05074
A_43_P22882	0.00964	0.05768	-0.05131	-0.03761	0.02014	0.05283	-0.00212	-0.04561	-0.01706	0.01449	0.00244	-0.02004	-0.03085	0.02303	-0.00168	-0.03104	0.01545	0.04027	-0.01305	0.01977	0.05793	-0.01075	0.04191	-0.0306	0.02661	0.04054	-0.01807	-0.05243	-0.00541	0.08899	0.01062	-0.01525	-0.02383	0.07911	-0.08995	-0.10013	-0.03431	0.05236	-0.03673	-0.05985	0.04526	0.03215	-0.04808	-0.01136	0.03443	-0.04106	-0.01094	-0.07732	0.04113
A_43_P15120	0.01994	0.09027	-0.05502	-0.06222	0.01849	0.05933	0.08185	-0.00901	0.01744	0.0143	0.00979	-0.0391	0.01478	0.06777	0.04543	-0.01059	0.0311	0.06566	-0.01063	0.06376	0.0602	-0.00418	-0.01126	-0.03251	0.02722	0.03451	-0.01081	-0.04169	-0.04711	0.12898	0.04355	-0.02977	0.01728	0.09915	-0.06516	-0.06871	-0.00014	0.10381	-0.00279	-0.01748	0.04465	0.06349	-0.09178	0.02308	0.01352	-0.07446	-0.01257	-0.08353	0.03324
A_43_P22658	0.02198	0.04184	-0.06165	-0.04428	-0.00505	0.06646	0.01979	-0.02813	0.01888	0.01131	0.05218	-0.01328	-0.0039	0.04149	0.03583	-0.02688	0.02452	0.06605	-0.03329	0.0607	0.04754	-0.00175	0.01802	-0.02641	0.02435	0.0396	-0.00633	-0.07109	-0.01051	0.10544	0.00656	0.00112	-0.0267	0.06227	-0.11706	-0.04094	-0.00385	0.05122	-0.03104	-0.08507	0.05032	0.00815	-0.07943	-0.05446	0.02019	-0.07813	-0.03584	-0.10856	0.06075
A_43_P14137	0.05747	0.02681	-0.04197	-0.08015	-0.00547	0.01955	0.01745	-0.08787	-0.01267	0.01162	-0.00745	-0.00217	0.01274	0.03995	0.03075	-0.05226	0.01704	0.05109	-0.00991	0.0355	0.08269	-0.02649	0.02922	-0.03628	0.01104	0.01892	-0.00875	-0.0321	-0.02446	0.11527	0.03067	-0.02402	-0.05464	0.03432	-0.08956	-0.06236	0.00417	0.04043	-0.04348	-0.0359	0.03441	0.00534	-0.02418	0.08157	0.04386	-0.0591	-0.02877	-0.09717	0.04212
A_43_P15564	0.04606	0.0471	-0.04059	-0.09622	0.00539	0.0681	0.02682	-0.0729	-0.01994	0.00939	-0.01703	-0.00002	0.01119	0.02426	-0.03477	-0.01542	0.01934	0.02606	-0.03871	0.02838	0.05632	0.00259	0.03543	-0.03333	0.02203	0.02418	-0.02385	-0.04803	-0.00422	0.11038	0.01209	-0.02783	-0.0642	0.0175	-0.08152	-0.10076	-0.01786	0.04948	-0.00549	-0.09565	0.03956	-0.00153	-0.05358	0.00493	-0.01336	-0.03722	-0.01923	-0.05932	0.04214
A_43_P14037	0.16594	0.18379	-0.28708	-0.44052	-0.09912	0.22435	0.05938	-0.41441	-0.08866	-0.00755	-0.20231	-0.05388	-0.19522	0.13952	0.01118	-0.20805	0.12832	0.14894	-0.11995	0.17537	0.32884	-0.10852	0.09587	-0.164	0.05917	0.09451	-0.01665	-0.23381	-0.1213	0.41648	0.14166	-0.13267	-0.17627	0.31161	-0.12633	-0.43756	0.0158	0.35047	0.05982	-0.25739	0.08152	0.13715	-0.1596	0.18499	0.35348	-0.03925	-0.06187	-0.43259	0.22377
A_43_P14886	0.18837	0.12864	-0.18075	-0.30103	-0.01048	0.14757	0.01737	-0.27364	-0.08922	0.01658	-0.02724	-0.03877	-0.16983	0.05344	0.09059	-0.15111	0.11217	0.20399	-0.14034	0.08001	0.16085	-0.17264	0.01493	-0.03599	0.02463	0.11985	-0.05326	-0.19113	-0.11265	0.31516	0.06855	-0.09571	-0.05659	0.17745	-0.13518	-0.2954	-0.03406	0.15632	0.03593	-0.08079	0.05037	0.17093	-0.19075	0.16834	0.142	0.08931	-0.06753	-0.27857	0.17272
A_43_P21269	0.27982	0.18339	-0.24173	-0.33733	-0.00857	0.21735	0.01323	-0.34419	-0.08737	0.03348	-0.01904	-0.04967	-0.14893	0.09569	0.07913	-0.19297	0.17936	0.29072	-0.17603	0.13731	0.26361	-0.13447	0.04399	-0.06393	0.07427	0.15128	-0.02364	-0.23927	-0.12443	0.38467	0.15107	-0.089	-0.06533	0.31083	-0.16364	-0.37082	-0.0646	0.22833	0.01302	-0.11157	0.10194	0.20739	-0.18192	0.20994	0.29439	0.02178	-0.08327	-0.37873	0.26513
A_43_P15845	0.18644	0.14329	-0.22249	-0.33255	-0.01601	0.19626	0.02122	-0.31576	-0.07411	0.00807	-0.07363	-0.02503	-0.06531	0.163	0.03352	-0.1407	0.12987	0.16914	-0.13371	0.1852	0.233	-0.05132	0.06363	-0.08189	0.04733	0.09822	-0.02483	-0.22183	-0.13016	0.36975	0.11978	-0.08103	-0.09884	0.20192	-0.08889	-0.29299	-0.01063	0.2697	0.04876	-0.05675	0.12417	0.14834	0.01077	0.25719	0.23922	0.00249	-0.0319	-0.34173	0.24211
A_43_P11409	0.33183	0.18992	-0.33564	-0.52871	-0.05725	0.15546	0.06747	-0.38296	-0.06902	0.00417	-0.13636	-0.11889	-0.29977	0.07805	-0.04581	-0.19868	0.22999	0.27888	-0.19945	0.01223	0.26168	-0.22088	0.15211	-0.07882	0.10618	0.16384	-0.06711	-0.2871	-0.18644	0.43175	0.15454	-0.05669	-0.03376	0.36385	-0.23961	-0.44136	-0.08403	0.21862	0.08713	-0.2407	0.01464	0.26671	-0.44246	-0.06056	0.20662	-0.02758	-0.04334	-0.26955	0.22785
A_43_P16829	0.23205	0.17125	-0.27447	-0.34927	-0.02674	0.14218	0.05905	-0.29662	-0.05134	0.02445	-0.0479	-0.08158	-0.2355	0.1374	0.00701	-0.13851	0.17338	0.22309	-0.1478	0.06965	0.21063	-0.14727	0.02374	-0.11203	0.06894	0.12634	-0.02882	-0.2521	-0.14294	0.33022	0.13899	-0.05931	-0.11056	0.27052	-0.21624	-0.37756	-0.09252	0.21546	-0.00264	-0.32229	0.03504	0.15911	-0.30645	-0.07351	0.18384	-0.03968	-0.10634	-0.31555	0.18354
A_43_P20475	0.18242	0.16883	-0.26078	-0.35773	-0.01764	0.14283	0.00582	-0.31384	-0.10184	0.03763	-0.03324	-0.07224	-0.24665	0.08542	0.02752	-0.2119	0.16631	0.17406	-0.13808	0.03082	0.19228	-0.20501	0.01108	-0.13608	0.07228	0.1219	-0.0321	-0.23189	-0.13639	0.3361	0.13514	-0.09368	-0.02728	0.261	-0.21449	-0.33229	-0.05235	0.19493	-0.06257	-0.41959	0.03356	0.14885	-0.3436	0.00014	0.17901	-0.02878	-0.15748	-0.33	0.19027
A_42_P680505	0.26094	0.18697	-0.28155	-0.33862	0.01294	0.1543	0.08115	-0.21211	-0.04553	0.01925	0.00844	-0.12577	-0.26216	0.06025	-0.00162	-0.20534	0.19325	0.22937	-0.17639	0.06657	0.24216	-0.20009	0.10253	-0.06588	0.10856	0.18276	-0.07098	-0.27188	-0.16675	0.42142	0.13116	-0.08344	-0.03022	0.31997	-0.2344	-0.42248	-0.13866	0.1869	0.00774	-0.30735	0.03842	0.2631	-0.40113	-0.05947	0.20395	-0.06649	-0.09079	-0.28123	0.23371
A_43_P20281	0.08766	0.0713	-0.11149	-0.16725	-0.03682	0.0934	0.00822	-0.14461	-0.01319	0.00776	-0.02817	-0.02743	-0.02811	0.08672	0.0362	-0.06548	0.06197	0.05238	-0.04596	0.08234	0.09892	-0.04132	0.0197	-0.05896	0.01948	0.05899	-0.02994	-0.10038	-0.05936	0.18983	0.0538	-0.0521	-0.01642	0.13243	-0.10327	-0.16308	-0.02626	0.12134	-0.0176	-0.12704	0.0443	0.08881	-0.06153	0.07761	0.0397	-0.02786	-0.05054	-0.13554	0.08885
A_43_P22573	0.09219	0.05039	-0.08684	-0.11847	0.01036	0.06927	0.02607	-0.10735	-0.01703	0.02023	-0.00337	-0.01674	-0.06854	0.02658	-0.01631	-0.06148	0.04185	0.05711	-0.2452	0.05953	0.10822	-0.04723	0.04051	-0.0604	0.03322	0.04462	-0.00542	-0.07134	-0.03377	0.13376	0.0651	-0.05532	-0.04083	0.06832	-0.09132	-0.16269	0.02331	0.12052	-0.02227	-0.09111	0.03155	0.04931	-0.03542	0.02636	0.13107	-0.0258	-0.02925	-0.11079	0.10121
A_42_P460185	0.03859	0.02576	-0.0354	-0.0689	0.01309	0.06212	0.0048	-0.05247	-0.01934	0.03008	0.00945	-0.00918	-0.0334	0.03675	0.0125	-0.02532	0.01076	0.04347	-0.01355	0.03188	0.09316	-0.0033	0.04032	-0.0457	0.02507	0.02304	-0.0137	-0.0501	-0.02548	0.08715	0.02831	-0.03312	-0.02667	0.07169	-0.07424	-0.10042	0.03417	0.06876	-0.02344	-0.04309	0.03376	0.01235	-0.04267	0.04757	0.0385	-0.04088	-0.0188	-0.10052	0.06038
A_43_P14959	0.06411	0.03245	-0.05109	-0.05466	0.04292	0.07216	0.01464	-0.06703	-0.01766	0.0327	0.04313	-0.00639	-0.05064	0.04232	-0.01602	-0.04148	0.04452	0.05962	-0.09622	0.04241	0.07503	-0.02429	0.03306	-0.06976	0.04023	0.05083	-0.0126	-0.06045	-0.03581	0.13417	0.05739	-0.00477	-0.02758	0.09289	-0.0876	-0.10363	-0.0045	0.05309	-0.05115	-0.0668	0.02858	0.03916	-0.06732	-0.00977	0.02407	-0.04642	-0.03194	-0.08645	0.08206
A_43_P16870	0.08763	-0.08719	-0.07797	-0.12532	0.04026	0.08982	0.0285	-0.0973	-0.01181	0.00569	-0.01596	-0.02965	-0.04363	0.06224	-0.01709	-0.07086	0.05535	0.06737	-0.03918	0.07633	0.12888	-0.03014	0.03997	-0.0495	0.04473	0.05439	-0.01571	-0.06127	-0.03824	0.16643	0.05409	-0.01475	-0.03555	0.08353	-0.04178	-0.09538	-0.00318	0.10015	-0.05991	-0.14216	0.03421	0.03209	-0.05587	-0.01182	0.10221	-0.02209	-0.05762	-0.10559	0.08659
A_43_P22857	0.06429	0.04451	-0.0709	-0.10446	0.02624	0.08253	0.01031	-0.07749	-0.00506	0.03248	0.0391	-0.01154	-0.00383	0.03784	0.0159	-0.01191	0.04499	0.04914	-0.07997	0.0279	0.05227	-0.02048	0.05145	-0.06804	0.02564	0.03027	-0.01709	-0.05299	-0.03457	0.10338	0.0467	0.00109	-0.00804	0.08377	-0.11508	-0.12315	0.00548	0.04137	-0.02651	-0.09049	0.02996	0.06418	-0.10265	-0.01541	0.07763	-0.05557	-0.01819	-0.07575	0.07458
A_43_P20311	0.05171	0.03662	-0.05653	-0.10106	0.00306	0.05953	0.01497	-0.10246	-0.01871	0.00882	0.00097	-0.01069	0.01281	0.03911	0.08778	-0.02942	0.03669	0.03814	-0.05172	0.04331	0.07755	-0.02039	0.03452	-0.04658	0.01597	0.03324	-0.03771	-0.06725	-0.04546	0.15263	0.04148	-0.03833	-0.03617	0.06736	-0.12929	-0.11275	-0.0097	0.05653	-0.05203	-0.10318	0.01618	0.01469	-0.07794	-0.02088	0.11065	-0.08642	-0.04581	-0.12792	0.08252
A_43_P22775	0.04056	0.04985	-0.06067	-0.12243	0.0081	0.08414	0.02035	-0.12308	0.00727	0.01599	-0.03771	-0.01239	0.00755	0.04387	-0.00414	-0.0581	0.04994	0.04082	-0.02149	0.04311	0.09402	-0.03078	-0.01404	-0.00717	0.0236	0.03027	0.00833	-0.05639	-0.01339	0.12708	0.07609	-0.02994	-0.044	0.12037	-0.0521	-0.11316	0.00073	0.072	-0.02035	-0.13136	0.04001	0.05069	-0.07089	0.028	0.14904	-0.05149	-0.02518	-0.10738	0.07828
A_42_P835445	0.05652	0.0392	-0.04043	-0.06375	0.02619	0.09405	0.03545	-0.06525	0.00741	0.03809	0.03695	-0.01668	0.02681	0.04635	0.06619	-0.03833	0.06834	0.0485	-0.02773	0.03311	0.05342	-0.03933	0.05495	-0.00912	0.05844	0.03172	-0.02491	-0.04547	-0.004	0.12398	0.07569	0.0266	-0.02759	0.1111	-0.06165	-0.08091	0.01806	0.04066	-0.03846	-0.14145	0.03998	0.06558	-0.07877	-0.00358	0.10481	-0.03697	-0.01459	-0.08217	0.10958
A_42_P733008	0.0548	0.04084	-0.04059	-0.07477	0.02464	0.08469	0.00644	-0.06294	-0.00459	0.02391	0.01486	-0.02564	0.00396	0.00122	0.04083	-0.02897	0.06511	0.0582	-0.03149	0.02331	0.04234	-0.02055	0.07649	-0.01749	0.03917	0.05349	-0.01187	-0.03817	-0.01381	0.15531	0.05095	0.00468	0.01115	0.0781	-0.13608	-0.07349	0.03434	0.02222	-0.00281	-0.11281	0.01864	0.06217	-0.07482	-0.06867	0.18123	-0.04798	-0.01986	-0.06771	0.06195
A_42_P816368	0.07525	0.0308	-0.06471	-0.1013	0.03095	0.07223	0.01491	-0.10344	-0.01562	-0.02669	-0.00449	-0.01835	-0.0018	0.04556	0.01354	-0.07431	0.02812	0.08997	-0.05251	0.04105	0.06918	-0.03861	0.02264	-0.05085	0.00808	0.01517	-0.02025	-0.07159	-0.03815	0.13762	0.06198	-0.01788	-0.00989	0.06788	-0.11165	-0.09758	-0.01751	0.05163	0.06116	-0.03528	0.03964	0.04327	-0.08725	-0.03232	0.02796	-0.0569	-0.05746	-0.04249	0.07136
A_43_P21200	0.0313	0.04328	-0.05402	-0.08863	-0.01109	0.08484	0.04152	-0.09156	0.01482	0.00642	0.02799	0.00003	0.00231	0.06043	-0.01686	-0.02568	0.05658	0.04847	-0.01839	0.02488	0.05023	-0.00007	0.01178	-0.01795	0.01922	0.03564	-0.01725	-0.04906	-0.0161	0.10453	0.02834	0.01758	-0.00167	0.08383	-0.09193	-0.06464	-0.02564	0.07075	0.01018	-0.05085	0.04591	0.05812	-0.05352	-0.02358	0.05078	-0.01417	-0.02013	-0.09449	0.07151
A_43_P17150	0.04165	0.05868	-0.05233	-0.08687	-0.00442	0.1131	0.01526	-0.08308	0.00893	0.01957	0.02438	-0.0056	0.04191	0.05365	0.0372	-0.00787	0.07506	0.0564	-0.0262	0.05006	0.05283	0.00527	0.04986	0.01408	0.04579	0.04553	-0.0069	-0.0435	-0.01865	0.13704	0.06221	0.02837	-0.01059	0.13254	-0.03849	-0.07119	-0.00252	0.06957	0.01576	-0.06563	0.05408	0.05917	-0.05335	0.00782	0.0098	-0.00519	-0.01469	-0.05615	0.07824
A_43_P20754	0.07876	0.03222	-0.05478	-0.10395	0.02716	0.06203	0.02063	-0.08236	-0.04763	0.03139	0.02351	0.00149	-0.06718	0.02106	0.02757	-0.04397	0.06454	0.06226	-0.02647	0.02948	0.07711	-0.05353	0.05874	-0.01562	0.03249	0.04219	-0.02204	-0.06511	-0.04671	0.11548	0.04135	-0.02842	0.01419	0.0693	-0.04927	-0.09756	0.00813	0.09622	0.01711	-0.02813	0.06157	0.08782	-0.03656	0.06887	0.11563	0.01461	-0.02085	-0.07705	0.12987
A_43_P14662	0.07066	0.05043	-0.0698	-0.09335	0.03659	0.03113	0.021	-0.05506	-0.02505	0.0292	0.02511	-0.02602	-0.04982	0.01667	0.01394	-0.04568	0.07323	0.07141	-0.03747	0.0225	0.07532	-0.02007	0.00271	-0.01399	0.03461	0.03747	-0.01716	-0.06422	-0.03849	0.23533	0.03782	-0.05093	0.02607	0.11462	-0.08355	-0.1469	0.04471	0.05016	-0.02583	-0.07423	0.04164	0.10638	-0.06069	0.05023	0.09397	0.0006	-0.04751	-0.06689	0.09851
A_42_P814129	0.12299	0.10096	-0.16692	-0.19941	0.01739	0.09251	0.03441	-0.11896	-0.0448	-0.00207	-0.01809	-0.04304	-0.14858	0.06448	0.05298	-0.10783	0.09033	0.12301	-0.08484	0.07982	0.13791	-0.09436	0.08267	-0.07142	0.04471	0.07775	-0.024	-0.17454	-0.0963	0.35452	0.13793	-0.06269	-0.07987	0.21222	-0.1565	-0.25243	0.02403	0.20141	0.02559	-0.14744	0.02961	0.14067	-0.18264	0.06268	0.13978	0.01307	-0.0461	-0.18721	0.13968
A_43_P22968	0.10914	0.05375	-0.10535	-0.08582	0.05701	0.04854	0.01785	-0.05552	-0.03519	0.01765	0.04118	-0.01992	-0.0981	0.01256	0.01289	-0.06187	0.07562	0.10276	-0.07325	0.02772	0.11271	-0.04189	0.01306	-0.03542	0.05019	0.05815	-0.03368	-0.12747	-0.05909	0.20729	0.09044	-0.01179	-0.01212	0.17816	-0.13144	-0.1561	0.00573	0.08369	0.02715	-0.04202	0.03842	0.09921	-0.11533	0.02789	0.06411	-0.03503	-0.04481	-0.10695	0.11944
A_43_P15751	0.17223	0.04863	-0.12939	-0.10056	0.08969	0.07892	0.01442	-0.07515	-0.0403	0.04432	0.08934	-0.05479	-0.11035	0.06848	0.05691	-0.06319	0.10779	0.13528	-0.08513	0.03711	0.13915	-0.06947	0.06312	-0.01533	0.09783	0.06101	-0.02969	-0.14589	-0.07096	0.24963	0.13112	-0.02816	-0.00538	0.20925	-0.15126	-0.16793	-0.03359	0.11706	-0.00615	-0.06462	0.07864	0.13707	-0.1232	0.07033	0.12419	0.01652	-0.06004	-0.14978	0.14025
A_43_P13757	0.0737	0.07099	-0.05886	-0.04419	0.03134	0.0622	0.01709	-0.04205	-0.00979	0.02538	0.07897	-0.00808	-0.04784	0.07803	0.06526	-0.04201	0.06499	0.07432	-0.04629	0.04712	0.09869	-0.02438	0.04133	-0.04041	0.04616	0.03799	-0.01841	-0.10133	-0.04533	0.16852	0.08109	-0.06024	-0.01621	0.14321	-0.07113	-0.11917	-0.01011	0.11436	0.02301	-0.00788	0.05654	0.08483	-0.02801	0.08295	0.12754	0.00734	-0.02383	-0.13517	0.10151
A_43_P21483	0.10972	0.08864	-0.09526	-0.11365	0.02506	0.11162	0.02364	-0.11632	-0.01006	0.02446	0.01908	0.00017	0.00321	0.07864	0.06791	-0.0679	0.0731	0.09543	-0.05657	0.08131	0.1621	-0.00587	0.06466	-0.04297	0.04489	0.06773	-0.01039	-0.1137	-0.04617	0.22991	0.06092	-0.02737	-0.03235	0.1294	-0.06436	-0.12404	0.04109	0.17009	0.02631	0.00724	0.05504	0.07561	-0.02133	0.13012	0.18446	0.00993	-0.00378	-0.13976	0.11612
A_42_P751969	0.15148	0.14005	-0.16109	-0.23472	-0.00748	0.1913	-0.01614	-0.23456	-0.06057	0.04637	-0.01348	-0.01888	-0.07432	0.16492	0.09585	-0.14968	0.15168	0.12701	-0.13587	0.08297	0.10601	-0.05663	0.02877	-0.08995	0.05806	0.12123	-0.01421	-0.19477	-0.09874	0.28633	0.14546	-0.12117	-0.01635	0.1724	-0.12964	-0.26015	-0.0436	0.23505	0.0491	-0.1753	0.05437	0.11802	-0.04566	0.16489	0.13512	-0.02358	-0.05587	-0.11248	0.2389
A_43_P18887	0.07471	0.07528	-0.05787	-0.07597	0.02413	0.06713	0.0186	-0.08074	-0.03714	0.02546	-0.01256	-0.00915	-0.08379	0.07782	0.04136	-0.06273	0.05956	0.09351	-0.04244	0.08295	0.07238	-0.06961	0.01339	-0.03626	0.04955	0.05617	-0.00578	-0.05964	-0.04135	0.13961	0.07371	-0.04144	-0.01884	0.06166	-0.10469	-0.16012	0.00158	0.10815	0.00484	-0.00799	0.06059	0.09194	0.01805	0.12655	0.08203	0.00759	-0.04169	-0.09299	0.09694
A_43_P11990	0.08376	0.0972	-0.08316	-0.1118	0.02078	0.06534	0.03155	-0.11392	-0.03482	0.04209	-0.01662	0.00878	-0.07557	0.06771	0.03002	-0.11759	0.06196	0.09336	-0.04449	0.1095	0.11493	-0.06351	0.0168	-0.00754	0.03784	0.07409	0.00568	-0.07062	-0.05716	0.18468	0.07387	-0.03585	-0.04413	0.06643	-0.08321	-0.17842	-0.01766	0.13679	0.0553	-0.0569	0.05202	0.09314	-0.0059	0.09318	0.06215	-0.01857	-0.02898	-0.1006	0.10751
A_43_P18079	0.06156	0.03934	-0.04111	-0.03809	0.03573	0.04921	-0.01077	-0.03236	-0.04177	0.0322	0.03644	-0.01081	-0.08237	0.02237	-0.01074	-0.03661	0.05909	0.05332	-0.04812	0.02856	0.05256	-0.05334	0.03989	-0.02132	0.04957	0.03236	-0.01019	-0.05422	-0.10773	0.12973	0.03499	-0.01603	0.03641	-0.00191	-0.05736	-0.10516	0.04667	0.03708	-0.01087	-0.01509	0.01644	0.05312	-0.03744	0.0559	0.01484	0.01707	-0.03763	-0.0776	0.07337
A_42_P477750	0.07209	0.06783	-0.10931	-0.03919	0.04382	0.05343	0.0258	-0.00731	-0.01733	0.02681	0.0604	-0.02381	-0.11666	0.0489	-0.02999	-0.0664	0.08278	0.06722	-0.03233	0.03276	0.10381	-0.05453	0.09469	-0.01669	0.07216	0.06023	-0.01461	-0.09235	-0.03616	0.21968	0.07119	0.02144	0.00505	0.10413	-0.04519	-0.13384	0.01561	0.12532	0.07662	0.00147	0.02846	0.06282	-0.01152	0.04749	0.09232	0.07074	0.01255	-0.05445	0.10516
A_42_P487552	0.10594	0.11679	-0.09534	-0.07609	0.13398	0.14075	0.01844	-0.05007	-0.03806	0.03396	0.07073	0.00558	-0.05155	0.07725	0.07629	-0.08996	0.09014	0.08359	-0.0348	0.07479	0.1057	-0.08212	0.09112	-0.00809	0.05136	0.07737	0.0067	-0.11153	-0.05621	0.30221	0.12076	-0.03062	-0.08205	0.1513	-0.04468	-0.19023	0.02558	0.15892	0.04751	-0.04055	0.05942	0.0746	-0.01441	0.06023	0.19678	-0.00186	-0.04637	-0.15406	0.21943
A_43_P22025	0.06538	0.06943	-0.06092	-0.06498	0.03837	0.09925	0.00542	-0.05441	-0.01902	0.0219	0.02599	-0.01442	-0.03976	0.02104	0.0437	-0.05029	0.05993	0.06068	-0.0307	0.04442	0.05582	-0.02936	0.05303	-0.00504	0.03753	0.06632	-0.02629	-0.06134	-0.03516	0.18257	0.06364	-0.00636	-0.01002	0.10076	-0.03428	-0.09729	0.01913	0.12442	0.01221	-0.01518	-0.01926	0.07235	-0.00441	0.11831	0.06783	0.04037	-0.03183	-0.08238	0.07754
A_43_P13949	0.07771	0.12175	-0.09812	-0.09548	0.05928	0.14359	0.03399	-0.11088	-0.01943	0.04892	0.06617	-0.00941	-0.04605	0.05286	0.17189	-0.08345	0.07821	0.07843	-0.10922	0.1196	0.0847	-0.00922	0.0849	-0.09656	0.04306	0.03546	-0.00786	-0.08682	-0.05073	0.23666	0.05598	-0.02472	-0.0571	0.19284	-0.09229	-0.12097	0.0894	0.17752	-0.00481	0.00034	0.11296	0.03853	-0.02024	0.14118	0.26289	-0.01283	-0.04175	-0.15981	0.17933
A_42_P735647	0.10998	0.12355	-0.16904	-0.17824	0.01707	0.10045	0.03979	-0.11254	-0.07275	-0.00271	-0.0068	-0.01702	-0.08414	0.09542	0.00878	-0.11115	0.08874	0.10665	-0.06923	0.11542	0.11414	-0.04587	0.0516	-0.03749	0.05086	0.07882	-0.02866	-0.13271	-0.09662	0.2577	0.08696	-0.02282	-0.03049	0.13691	0.05735	-0.14594	-0.04276	0.20601	0.07994	0.03156	0.08724	0.07508	0.01208	0.34324	0.16297	0.05742	-0.01934	-0.15635	0.15751
A_42_P781800	0.02969	0.09563	-0.11958	-0.14629	-0.05873	0.08178	0.00436	-0.15428	-0.01067	-0.00313	-0.03465	-0.02876	-0.02901	0.12053	0.09734	-0.05326	0.05061	0.02837	-0.03299	0.08608	0.12761	-0.00642	0.06323	-0.053	0.024	0.0356	-0.02762	-0.06881	-0.05885	0.18697	0.04771	-0.01	0.01102	0.11149	-0.07236	-0.12869	-0.00491	0.16086	0.03233	-0.0619	0.03597	0.07522	-0.01544	0.0844	0.11132	-0.04683	0.01056	-0.13827	0.10005
A_42_P660864	0.08915	0.02321	-0.10563	-0.20017	-0.00942	0.10512	0.00656	-0.10954	-0.0747	0.02725	-0.10955	0.01329	0.03734	0.04813	0.13409	-0.07796	0.06634	0.09978	-0.08797	0.03853	0.05042	-0.03621	0.05589	-0.0201	0.02567	0.05567	-0.0276	-0.05907	-0.12208	0.13557	0.11308	-0.05425	-0.00243	0.06274	-0.11123	-0.05189	-0.06511	0.10645	-0.05902	0.02281	0.1096	0.11054	0.03517	0.15779	0.25742	0.06096	-0.00744	-0.11956	0.10503
A_42_P586761	0.06157	-0.03913	-0.08726	-0.07951	0.10632	0.11107	0.02916	-0.08255	-0.0487	0.05719	0.00611	-0.01078	-0.00803	0.02145	0.17413	-0.02517	0.05093	0.05196	-0.0316	0.06448	0.09655	-0.02276	0.02198	0.0236	0.0189	0.05893	-0.03705	-0.0682	-0.05823	0.15474	0.08524	-0.0268	0.00176	0.15459	-0.08251	-0.0748	0.02399	0.04723	-0.05792	0.06731	0.11941	0.08476	-0.01898	0.15121	0.05313	0.04334	-0.01371	-0.09631	0.10584
A_43_P18447	0.05761	0.04985	-0.03501	-0.08317	0.07829	0.14112	0.018	-0.02586	-0.06421	-0.00632	0.01888	0.00228	-0.05906	0.05619	0.20303	-0.0377	0.019	0.03829	-0.02638	0.08536	0.01337	0.02054	0.00072	0.05769	-0.00178	0.02817	-0.04124	-0.08288	-0.04848	0.12397	0.01705	-0.07701	0.02278	0.06062	-0.01699	-0.02477	0.05398	0.06979	0.03813	0.01183	0.11473	0.05402	0.04928	0.09779	0.10285	-0.00526	-0.01208	-0.11405	0.11005
A_43_P19665	0.07367	0.06838	-0.05916	-0.06749	0.03999	0.04027	0.02889	-0.05948	-0.05487	0.03688	0.07034	-0.00334	-0.03925	0.05473	0.03676	-0.02836	0.03716	0.036	-0.04337	0.0136	0.09407	-0.01743	0.05825	0.03468	0.04246	0.0368	-0.03679	-0.08273	-0.03769	0.16251	0.05482	-0.02729	0.02531	0.15263	-0.04088	-0.0625	-0.00447	0.12586	0.00712	0.05879	0.05207	0.08246	0.04241	0.12903	0.11306	0.05796	0.00534	-0.06826	0.12613
A_43_P11396	0.03328	0.05321	-0.02883	-0.08315	-0.01786	0.03344	0.03609	-0.06147	0.03153	0.02209	-0.01118	-0.00462	-0.01615	0.04197	0.02772	0.00042	0.02255	0.04768	-0.0123	0.03581	0.07044	-0.00653	0.01358	-0.00587	0.02227	0.04277	-0.00914	-0.0256	-0.00026	0.06755	0.02795	0.02291	0.0261	0.09179	-0.00564	-0.04152	-0.00416	0.04879	0.02713	-0.03116	0.02485	0.06654	-0.03061	0.03878	-0.01357	-0.00672	0.01219	-0.02753	0.05581
A_42_P688652	0.03693	0.05418	-0.02078	-0.0358	0.00685	0.05278	0.01977	-0.05402	0.01143	0.00647	0.01816	-0.00732	0.01748	0.02929	0.03272	-0.00304	0.05036	0.07488	-0.01212	0.06628	0.06144	0.03042	0.03342	0.01715	0.0514	0.04253	0.01617	-0.016	-0.0006	0.12044	0.03859	0.0497	0.00752	0.06668	-0.0119	-0.07049	0.0165	0.03417	-0.00235	0.04596	0.06004	0.02572	0.02986	0.06551	0.04588	0.00309	0.02666	-0.04456	0.05704
A_43_P15911	0.02813	0.04811	-0.02768	-0.0405	-0.01199	0.06942	0.00769	-0.01895	0.01273	0.02416	0.03004	0.0003	0.04031	0.0384	0.04719	-0.00349	0.02675	0.03103	-0.01361	0.07742	0.05594	0.03812	0.00586	-0.00914	0.03384	0.02872	0.01335	-0.02523	0.02758	0.09951	0.0301	0.02957	-0.01253	0.07262	-0.03008	-0.08282	-0.01103	0.03945	0.00501	-0.01218	0.0475	0.03196	0.00628	0.04406	-0.01758	-0.03278	0.00865	-0.04899	0.05287
A_43_P22281	0.03251	0.04669	-0.02472	-0.02746	0.01203	0.05339	0.02307	-0.01588	0.02541	0.02112	0.03419	-0.00562	0.00879	0.01148	0.03674	-0.00626	0.04445	0.03273	-0.01409	0.01904	0.0464	0.00142	0.04115	-0.00066	0.05115	0.04087	-0.00788	-0.04057	-0.00119	0.09619	0.01885	0.02605	0.02124	0.08479	-0.04198	-0.07415	0.01938	0.03323	0.02296	-0.01968	0.04306	0.04979	-0.05144	0.01651	0.07874	-0.01773	-0.00675	-0.05324	0.06126
A_43_P10502	0.04248	0.06182	-0.04664	-0.05107	0.02604	0.08347	0.01882	-0.02943	-0.00421	0.02633	0.03899	-0.00811	-0.01926	0.04948	0.03453	-0.01902	0.04699	0.04889	-0.02174	0.06409	0.08644	0.02113	0.05912	-0.01663	0.05901	0.04594	-0.00308	-0.04532	-0.01032	0.15435	0.03381	0.02901	0.0018	0.14861	-0.08776	-0.09957	-0.02449	0.05008	0.00442	0.0464	0.05895	0.04724	-0.01562	0.07456	0.06746	-0.00435	-0.01295	-0.04068	0.06678
A_43_P23085	0.02082	0.03802	-0.02739	-0.02173	0.01055	0.0548	0.01726	-0.02799	0.01106	0.01261	0.05697	-0.00401	-0.01613	0.03251	0.06048	0.00284	0.03011	0.03306	-0.00182	0.02777	0.06727	0.01464	0.03935	-0.00244	0.03188	0.01824	-0.00638	-0.02507	0.01764	0.09268	0.01171	-0.00981	-0.01503	0.04766	-0.04629	-0.04981	-0.01186	0.07571	0.00794	0.02721	0.03471	0.03936	0.00244	0.071	0.04157	-0.01991	0.00941	-0.02623	0.03727
A_43_P22328	0.01285	0.00301	-0.04384	-0.03361	-0.00114	0.05362	0.01651	-0.02513	0.01467	0.02322	0.00304	-0.0093	-0.04353	-0.00566	0.07378	-0.03462	0.02293	0.00656	-0.04708	0.05959	0.06483	0.04707	0.05882	-0.01953	0.03949	0.0158	-0.01817	-0.01207	-0.00871	0.06088	0.01499	0.00298	0.02044	0.07426	-0.0081	-0.06146	0.04054	0.03639	-0.0062	0.06793	0.03322	0.01452	-0.0021	0.01926	0.02519	0.00455	0.00825	-0.03356	0.04791
A_43_P15938	0.07813	0.03416	-0.0396	-0.06867	0.04781	0.04778	0.00613	-0.06062	0.0096	0.00634	0.02623	-0.00115	-0.05192	-0.00631	-0.00987	-0.02117	0.03547	0.05338	-0.0583	0.02466	0.03818	-0.04462	0.05501	-0.03414	0.03881	0.03037	-0.00553	-0.03363	-0.01608	0.10609	0.04993	0.00305	-0.00656	0.03391	-0.0317	-0.07652	0.02489	0.07494	-0.02098	-0.10824	0.03174	0.03976	-0.07158	-0.03063	0.06902	0.01292	-0.02808	-0.05843	0.08205
A_43_P10013	0.06976	0.01658	-0.05873	-0.05632	0.01985	0.0407	0.01302	-0.07642	-0.00341	-0.00178	0.03646	-0.0194	-0.06472	0.02486	-0.06491	-0.0123	0.06903	0.04512	-0.06615	0.07196	0.11397	-0.02402	0.03361	-0.05997	0.06027	0.02589	-0.00204	-0.0394	0.00749	0.14678	-0.00718	-0.01921	0.00686	0.07231	0.07433	-0.00843	0.02338	0.1884	-0.01906	-0.13271	0.04127	0.06753	-0.10194	-0.10244	0.11152	0.02387	0.0047	-0.01659	0.12285
A_43_P18882	0.02222	0.05189	-0.05951	-0.07196	-0.00303	0.04852	0.01606	-0.04657	0.00329	-0.01784	-0.02958	0.00083	-0.01833	0.06664	0.0369	0.00598	0.03285	0.03584	-0.03849	0.02785	0.06625	-0.03104	0.04044	-0.00693	0.01918	0.04217	-0.00831	-0.0468	-0.03008	0.09134	0.06381	0.00718	-0.00608	-0.01083	-0.03741	-0.08833	-0.04586	0.0907	0.00031	0.00825	0.05363	0.04752	-0.00792	0.05626	0.02437	-0.01124	0.03298	-0.04905	0.04119
A_43_P10726	0.06175	0.06011	-0.07857	-0.14464	0.0228	0.09201	0.02143	-0.0796	-0.0289	-0.00265	-0.05312	-0.0268	0.00489	0.04129	0.07427	-0.04525	0.05228	0.05437	-0.03959	0.03324	0.07729	0.02078	0.00055	0.03648	0.0099	0.04362	-0.0048	-0.03365	-0.03891	0.15218	0.09726	-0.01503	0.00429	0.04787	-0.06576	-0.07237	0.04176	0.1132	0.02398	-0.03796	0.04334	0.09179	-0.03508	0.06433	0.05723	0.06125	-0.01368	-0.0581	0.10519
A_43_P21555	0.05198	0.01311	-0.04981	-0.11304	0.00331	0.04698	0.03204	-0.09908	-0.0141	0.02314	-0.03315	-0.01631	-0.02374	-0.00691	0.04529	-0.03555	0.04191	0.03523	-0.02165	-0.00975	0.0426	-0.10056	0.01528	-0.00136	0.02442	0.00616	-0.02295	-0.02545	-0.02678	0.04838	0.04469	-0.01385	-0.00398	-0.02078	-0.05091	-0.04215	-0.03976	0.0501	0.00712	-0.12958	-0.01491	0.03811	-0.06502	-0.0892	0.02522	-0.00743	-0.00857	-0.02903	0.07638
A_43_P16708	0.05714	0.0308	-0.05757	-0.1111	0.00107	0.03125	0.02215	-0.08963	-0.03409	0.0041	-0.03033	-0.01431	-0.10666	0.04415	-0.00545	-0.15462	0.02726	0.0465	-0.04051	0.05584	0.05313	-0.05242	0.02212	-0.05072	0.00585	0.04345	-0.04667	-0.0521	-0.05844	0.12498	0.03422	-0.00737	-0.01638	-0.04535	-0.10778	-0.12904	-0.06867	0.07543	0.01305	-0.04493	0.02335	0.05676	-0.06147	0.06723	0.01068	-0.00805	-0.03777	-0.08258	0.06933
A_43_P19583	0.04504	0.0607	-0.09062	-0.1491	-0.0248	0.10358	0.04009	-0.11171	-0.06174	-0.02909	-0.04905	-0.01868	-0.11232	0.00933	0.02073	-0.12399	0.04187	0.05441	0.00548	0.05528	0.11072	-0.11209	0.00922	-0.04247	0.00905	0.02345	-0.02158	-0.09148	0.05427	0.18505	0.05195	-0.04678	-0.04223	0.01193	-0.07722	-0.16154	-0.07935	0.12107	0.04315	-0.14162	-0.01377	0.07432	-0.07228	0.05999	0.05817	0.08219	-0.02028	-0.11624	0.08326
A_42_P499899	0.03108	-0.00738	-0.04328	-0.04746	0.00921	0.06211	0.01276	-0.04513	-0.00496	0.00044	-0.00364	-0.02854	-0.07024	-0.00395	0.01564	-0.03414	0.01925	0.027	-0.02369	0.04138	0.05056	-0.04664	0.04444	-0.01772	0.02337	0.00952	-0.01941	-0.0367	-0.04009	0.08805	0.03241	-0.01622	-0.03446	0.00016	-0.07674	-0.06222	-0.15113	0.03403	-0.00903	-0.0066	-0.00193	0.02644	-0.0574	0.0384	-0.01426	0.01645	-0.02809	-0.06792	0.04744
A_43_P20171	0.11796	0.10581	-0.18546	-0.3184	-0.06073	0.11755	-0.00861	-0.10301	-0.19964	-0.06666	-0.11312	-0.0226	-0.11302	-0.05803	-0.04884	-0.07241	0.12545	0.05403	-0.17914	0.01069	0.09233	-0.10987	0.01016	0.03455	-0.05414	0.13303	-0.01352	-0.16075	-0.15405	0.3444	0.09673	-0.01032	-0.10935	0.05221	-0.06816	-0.27293	-0.09423	0.14702	0.13561	-0.10013	-0.03033	0.09124	-0.21056	0.00809	0.06583	-0.08001	-0.05265	-0.19362	0.17664
A_42_P620791	0.03142	0.07349	-0.06597	-0.07721	0.02339	0.01857	-0.00721	-0.07538	-0.01415	0.03089	-0.00656	-0.00834	0.03003	0.07099	0.12472	-0.02174	0.03379	0.0222	-0.03566	0.04314	0.04117	-0.01664	0.0083	-0.04042	0.00948	0.04915	-0.01702	-0.03315	-0.02387	0.12625	0.05602	-0.04979	-0.02017	0.03192	-0.04169	-0.06503	-0.03651	0.06802	0.05817	0.026	0.01989	0.14657	-0.00681	0.13307	0.02982	-0.01226	-0.01653	0.01674	0.05817
A_43_P19465	0.056	0.08578	-0.0749	-0.12693	-0.00877	0.06251	0.0061	-0.11302	-0.02382	0.025	-0.04852	-0.00134	0.00212	0.07962	0.11601	-0.03605	0.04437	0.04013	-0.0515	0.0186	0.03101	-0.02008	0.01596	-0.03878	0.01967	0.03814	-0.02218	-0.06943	-0.05608	0.16507	0.06076	-0.01424	-0.06406	-0.00391	-0.05164	-0.07265	-0.07986	0.09639	0.03938	-0.07048	0.01901	0.1266	-0.02253	0.07372	0.08144	-0.02499	-0.01227	0.02543	0.07442
A_43_P17581	0.06818	0.10012	-0.06782	-0.06422	-0.00874	-0.00162	0.00682	-0.07409	0.00854	0.06002	0.00527	0.00116	-0.00613	0.07735	0.09775	-0.00992	0.03001	0.02406	-0.0651	-0.01304	0.02735	-0.00782	-0.00719	-0.06412	0.02952	0.07191	-0.02741	-0.04234	-0.05142	0.1038	0.0324	-0.03661	0.05607	0.01473	-0.06861	-0.08196	-0.02831	0.08238	0.02095	-0.06728	0.0112	0.03949	0.0196	0.10887	-0.03959	-0.04062	-0.0248	-0.07096	0.02738
A_43_P17929	0.02602	0.04822	-0.07843	-0.04223	-0.03906	0.09037	0.01735	-0.06025	0.0654	0.00231	0.05679	-0.05041	-0.05417	0.03309	0.06291	-0.0249	0.02497	0.06959	-0.02808	0.04347	0.13704	-0.00399	0.05004	-0.08844	0.00696	0.01657	-0.04743	-0.0557	-0.02671	0.09692	-0.0513	-0.03461	-0.08315	0.10311	-0.09305	-0.08995	-0.01009	0.12268	-0.02463	0.06668	0.0217	-0.01196	0.02834	0.07547	0.05824	-0.09412	-0.0706	-0.12247	0.10203
A_43_P17466	0.02561	0.06976	-0.0618	-0.06567	-0.00409	0.10302	0.03011	-0.02987	0.01092	0.05818	0.03267	-0.01958	-0.01434	0.03881	0.18499	-0.02889	0.01846	0.0393	-0.01748	0.05495	0.10507	0.0021	0.00306	-0.05865	0.01658	0.04449	-0.01805	-0.03945	-0.02963	0.14344	-0.01544	-0.04595	-0.0021	0.11929	-0.09905	-0.08529	-0.05415	0.05483	0.0204	0.09702	0.06491	0.02741	-0.01496	0.14105	0.09733	0.04468	-0.0461	-0.08627	0.06292
A_43_P22343	0.00793	0.08561	-0.08704	-0.08215	0.0088	0.13687	0.00775	-0.0691	0.02669	0.04212	0.02507	-0.05006	-0.01811	0.04836	0.16529	-0.01838	0.01895	0.02487	-0.01163	0.10203	0.13102	0.02465	0.01267	-0.10261	0.03309	0.04647	-0.02771	-0.04198	-0.02669	0.12579	0.00377	-0.0278	0.04246	0.1126	-0.1378	-0.1017	-0.01196	0.06671	-0.03113	0.10783	0.09443	0.03238	-0.03038	0.16416	0.00067	-0.01794	-0.01353	-0.09344	0.08034
A_43_P20351	0.04598	0.02678	-0.05721	-0.07855	-0.01239	0.12931	0.00516	-0.0979	0.01516	-0.00472	0.04946	-0.0175	0.00084	0.01447	0.06106	-0.01704	0.02878	0.03515	-0.01642	0.03044	0.06901	-0.00711	0.02997	-0.08148	0.03277	0.0157	-0.02485	-0.11022	0.03763	0.15006	-0.05974	-0.056	-0.06142	0.13257	-0.07508	-0.01914	-0.06678	0.12684	-0.02731	-0.00711	0.03124	0.00109	-0.00309	-0.02749	0.04155	-0.03378	-0.02585	-0.06529	0.09956
A_43_P21476	0.01583	0.03069	-0.0548	-0.14042	-0.02397	0.0843	0.02359	-0.14134	-0.03931	0.00717	-0.01975	0.00389	0.00356	0.03815	0.09961	-0.03488	0.00863	0.07639	-0.0249	0.05953	0.07531	0.01624	0.00645	-0.05628	-0.01165	0.01549	-0.00705	-0.08451	-0.01922	0.08889	-0.04159	-0.07352	-0.06032	0.06669	-0.06284	-0.05669	-0.06296	0.11797	-0.04076	-0.00568	0.04168	-0.01797	0.0053	0.03465	0.0476	-0.03376	-0.03457	-0.10253	0.07496
A_43_P18709	0.05435	0.05357	-0.06993	-0.11038	-0.05268	0.07847	-0.00789	-0.10406	-0.0119	0.0117	0.03436	0.02928	-0.05085	0.02334	-0.00645	-0.03449	0.01404	0.06637	-0.06769	0.05288	0.15359	0.04602	0.05618	-0.12883	-0.00223	0.04623	0.00734	-0.09235	-0.07755	0.15258	-0.13211	-0.02803	-0.06825	0.1643	-0.00948	-0.05995	-0.01324	0.17461	-0.01158	0.07765	0.0705	0.03864	0.05714	0.09552	0.09227	0.01892	-0.03068	-0.03752	0.13474
A_43_P17677	0.06258	0.00286	-0.08078	-0.20094	0.02352	0.07308	0.00843	-0.18658	0.01464	0.0231	0.01333	-0.02513	0.02308	0.0653	0.04868	-0.0373	0.05246	0.09718	-0.03591	0.09283	0.15282	0.0397	0.00721	-0.10367	0.03075	0.04962	-0.02276	-0.07907	-0.03256	0.13929	0.01519	-0.03289	-0.02571	0.16823	-0.05046	-0.05842	-0.00652	0.16237	-0.03114	0.11724	0.11027	0.0643	0.05475	0.15874	0.05605	-0.03676	-0.03553	-0.02585	0.14026
A_43_P18671	-0.03237	-0.00333	-0.12495	-0.04577	-0.03335	0.12612	-0.05401	-0.05852	0.35909	0.01189	0.1191	-0.02985	0.062	0.03976	0.06486	-0.04034	-0.03951	0.09707	-0.07956	0.0722	0.20692	0.03306	0.03282	-0.14797	0.02139	-0.00289	-0.03302	-0.12851	-0.01629	0.22233	-0.1135	-0.07672	-0.06452	0.16662	-0.1317	-0.04777	0.00675	0.23549	-0.05397	0.16403	0.08825	-0.01416	0.0323	0.17893	0.10635	-0.05453	-0.04387	-0.0479	0.10626
A_43_P20685	0.0188	0.02606	-0.09782	-0.07135	-0.02746	0.11498	-0.01645	-0.04336	-0.00736	0.06008	0.02964	0.023	0.00183	0.04632	0.20045	-0.03688	-0.01406	0.02416	-0.10118	0.12653	0.11037	0.08817	0.00769	-0.10678	0.01874	0.00394	-0.03094	0.02173	-0.03798	0.16237	0.01265	-0.04541	-0.01493	0.12737	-0.09531	-0.10564	-0.01641	0.15284	-0.02728	0.14491	0.08583	0.04125	0.0438	0.28297	0.00812	0.0549	-0.00873	-0.0491	0.02554
A_43_P21275	0.00962	-0.01019	-0.06764	-0.10142	-0.02367	0.06513	-0.02017	-0.16647	0.00016	0.05022	-0.02877	0.02691	-0.08971	0.00882	0.09387	-0.07536	0.03572	0.02857	-0.01955	0.10685	0.08999	0.11064	0.04032	-0.09421	-0.00032	0.02771	-0.01023	-0.02944	0.02727	0.1289	-0.00783	0.0138	-0.0097	0.10862	-0.04564	0.0143	-0.0117	0.10556	-0.03854	0.11434	0.02709	-0.00754	0.02425	0.17691	0.20738	0.02162	0.00221	-0.03649	0.07303
A_43_P11000	-0.00675	0.0092	-0.04603	-0.02059	-0.0241	0.0763	0.0234	-0.02602	-0.02991	-0.02087	0.02581	-0.01331	0.06442	-0.03549	0.12177	-0.02458	-0.02567	0.02504	-0.00874	0.03456	0.12795	0.02931	-0.01232	-0.08779	-0.01357	0.00887	0.00129	-0.08781	0.03762	0.06407	-0.09906	-0.05793	-0.0414	0.10068	-0.03938	-0.01148	-0.0686	0.12668	-0.05943	0.08068	0.05565	-0.01939	0.03949	0.10572	-0.02152	-0.06216	-0.04141	-0.05853	0.02117
A_43_P10276	0.06383	0.02892	-0.04283	-0.03417	-0.02191	0.09217	-0.03764	-0.04964	-0.03582	0.02036	0.09917	0.01534	-0.01209	-0.00287	0.06269	-0.03122	0.01785	0.03979	0.0019	0.01988	0.08293	0.01509	0.01664	-0.09329	0.02027	0.01143	-0.0142	-0.07089	0.07666	0.10515	-0.05505	-0.0297	-0.02767	0.11009	-0.06887	-0.03411	-0.03773	0.05588	-0.03073	0.04507	0.04839	-0.01473	0.0143	0.05165	0.01641	-0.06253	-0.04547	-0.06702	-0.02011
A_43_P11499	0.05674	-0.27281	-0.0389	-0.16361	-0.02563	0.04345	0.04303	-0.13687	0.00404	0.01312	-0.05216	0.01191	0.11919	0.08385	0.12737	-0.05422	-0.01934	-0.0141	-0.07054	0.07594	0.16232	0.02012	0.03334	-0.08409	-0.03413	0.02105	0.01298	-0.04462	-0.10122	0.15616	0.03193	-0.01081	-0.01818	0.01417	-0.09749	-0.10039	-0.01649	0.06327	-0.07996	-0.06199	0.04185	0.07693	0.01797	0.11221	0.04854	-0.1936	-0.04119	-0.14874	0.06875
A_42_P747349	0.00903	0.04136	-0.06431	-0.11998	0.00003	0.02635	0.00188	-0.05922	0.00163	-0.00373	-0.03271	-0.0091	-0.01598	-0.00741	-0.00168	-0.01945	-0.01058	0.03239	-0.0185	0.02078	0.092	0.00514	0.00926	-0.06064	-0.00146	0.01271	-0.03657	-0.05299	-0.01398	0.06465	-0.04599	-0.02972	-0.00216	0.05031	-0.07052	-0.04356	-0.02589	-0.01213	-0.0209	-0.02067	0.03171	-0.02354	-0.03486	0.07058	-0.05198	-0.03844	-0.0248	-0.04111	0.00913
A_43_P22332	0.0519	0.06902	-0.09191	-0.14313	-0.00132	0.07479	0.04242	-0.11399	0.01282	0.00709	-0.01522	-0.00892	0.02098	0.03895	0.1373	-0.0164	0.00675	0.06863	-0.07669	0.04091	0.08494	0.01405	-0.01643	-0.04068	-0.01783	0.026	-0.04107	-0.06573	-0.04644	0.1182	0.04294	-0.01768	-0.02819	0.0559	-0.08754	-0.09433	-0.02567	0.08609	0.05309	0.01832	0.04498	0.01574	-0.10479	0.12339	0.00585	-0.07162	-0.05645	-0.09463	-0.04692
A_43_P18656	0.01232	0.0558	-0.02742	-0.0269	0.00488	0.06583	-0.00388	-0.06102	-0.02095	0.0013	-0.01241	-0.01284	-0.02593	-0.04967	0.02857	-0.01141	-0.00847	0.00339	-0.01647	0.02987	0.04183	0.01064	0.04039	-0.0131	-0.00028	0.00785	-0.0112	-0.00066	-0.01526	0.12403	-0.00368	-0.00306	0.02909	0.08885	-0.06849	-0.02988	0.03209	0.05001	-0.03289	0.05248	0.01188	-0.00522	0.00094	0.05974	0.04102	-0.0301	-0.01334	-0.03997	-0.0062
A_43_P18675	0.0547	0.09327	-0.02588	-0.07938	0.03787	0.06144	0.01335	-0.06895	-0.03724	0.05759	0.01909	-0.00948	0.00841	0.02384	0.03764	-0.03938	0.05165	0.04642	-0.01782	0.07723	0.08976	0.00326	0.02777	0.01665	0.02683	0.05902	-0.09019	-0.02252	-0.01636	0.10272	0.0269	-0.0548	0.01252	0.10922	-0.04775	-0.06361	-0.01601	0.07931	-0.03323	0.0375	0.08288	0.03822	0.01809	0.11768	0.06957	0.05174	0.01354	-0.05589	0.11344
A_43_P21575	0.05422	0.04774	-0.06249	-0.05537	0.06281	0.10477	0.01098	-0.06011	-0.03173	0.03067	0.04349	-0.01711	-0.02104	0.02638	0.08783	-0.05903	0.02891	0.04579	-0.00896	0.10388	0.11033	0.01874	0.05725	-0.00381	0.01585	0.02872	-0.02552	-0.06191	-0.04603	0.11744	0.06316	-0.04807	0.052	0.08567	-0.05672	-0.05594	0.02495	0.06799	0.03056	0.01825	0.12968	-0.03702	0.02979	0.17363	0.05062	0.06571	0.00159	-0.08111	0.06179
A_43_P21982	0.02458	0.0142	-0.03574	-0.07203	0.01168	0.07338	0.0148	-0.04862	-0.02525	0.01212	-0.00787	-0.00144	-0.07252	0.00336	0.06706	-0.02753	0.01966	0.00997	-0.00112	0.06201	0.05729	-0.02143	-0.00565	-0.02058	0.00788	0.02538	-0.03345	-0.02806	-0.03362	0.0839	0.05833	-0.03728	0.03974	0.07375	-0.04461	-0.07536	0.01492	0.04405	0.00918	0.0168	0.08071	0.04671	0.16165	0.12041	0.02264	0.00032	0.00467	-0.04182	0.03226
A_43_P21352	0.02798	0.05812	-0.04015	-0.09393	0.02147	0.05678	0.01527	-0.10198	-0.03972	-0.01982	-0.00099	-0.02585	-0.08503	-0.01317	0.04114	-0.05305	-0.01157	0.02221	-0.00532	0.06563	0.11428	-0.00022	0.02853	0.00682	-0.01226	0.02931	-0.02689	-0.05112	-0.04539	0.1032	-0.01653	-0.02144	0.02411	0.04948	-0.05111	-0.07617	0.02409	0.05835	-0.03591	0.03768	0.0347	0.03409	0.03722	0.09804	0.10092	-0.03689	-0.02499	-0.07846	0.0146
A_43_P17327	0.03406	0.10721	-0.14194	-0.1891	0.00779	0.26955	0.15143	-0.09107	-0.16955	0.07509	-0.1131	-0.04727	-0.06864	0.07229	0.22996	-0.0746	0.38145	-0.06619	0.01691	0.31137	0.30307	-0.0103	0.01324	-0.10056	-0.01085	0.01331	-0.05138	-0.07934	-0.07587	0.10315	0.07753	-0.13668	0.16115	0.12707	-0.03949	-0.09371	-0.06291	0.05229	-0.15337	0.11865	0.25638	-0.18699	0.10554	0.29081	-0.03835	0.1412	0.042	-0.14603	0.17135
A_43_P13352	0.01749	0.06215	-0.0104	-0.00589	0.04592	0.03746	0.01951	-0.01627	-0.06612	0.02822	-0.00212	-0.03782	-0.08328	0.02373	0.01809	-0.04503	0.04818	-0.00572	-0.00403	0.0276	0.09599	-0.02049	-0.03069	0.11547	0.02107	0.02596	-0.0062	-0.00474	0.00971	0.03569	0.05674	-0.04948	0.06436	0.06997	0.00254	-0.02828	0.01735	0.0344	-0.08174	0.014	0.06316	0.01967	0.00841	0.04643	0.03162	-0.01813	-0.00857	-0.06491	0.02952
A_43_P20472	0.08016	0.02704	-0.03228	-0.05347	-0.00451	0.07214	-0.0304	-0.06581	-0.02591	0.02618	0.024	-0.00542	0.0296	0.02967	0.12065	-0.06678	0.07186	0.01913	-0.01215	0.05786	0.0495	0.01356	0.04926	-0.00859	0.00051	0.02297	-0.01616	-0.02315	-0.02711	0.14721	0.03005	0.00427	0.06612	0.12933	0.10404	-0.05855	0.06577	0.10286	0.01834	0.00092	0.09132	0.02767	0.03484	0.06789	0.02157	0.03909	0.01029	-0.06735	0.07138
A_43_P14597	-0.0244	0.05043	-0.0073	0.03002	0.00989	0.03031	-0.00215	-0.01051	0.04443	0.02695	0.13566	0.01181	0.02728	0.00677	-0.00659	0.01049	0.00093	0.06147	-0.00724	0.00992	0.04067	0.01579	0.04891	-0.02676	0.03568	0.02328	0.00636	-0.0208	-0.01515	0.04057	-0.00329	-0.02137	-0.03812	0.09023	-0.07141	-0.03661	-0.00213	0.03434	-0.06001	-0.01945	0.04606	0.05069	-0.01087	-0.08071	-0.01934	-0.10306	-0.01448	-0.04164	0.08951
A_43_P19683	-0.01585	0.08695	-0.02186	0.02365	-0.01144	-0.00586	0.02969	0.00004	0.04335	0.04359	0.05159	-0.01086	0.0606	0.03455	0.06737	0.02616	-0.00487	0.05666	-0.00931	0.06382	0.04144	0.04279	-0.00164	-0.04387	0.02203	0.04961	0.00946	-0.0221	0.00465	0.0369	0.00302	0.10189	0.04038	0.08745	-0.10164	-0.0865	-0.03497	-0.00768	-0.06494	0.05855	0.0792	0.02805	-0.05558	0.09993	-0.03113	-0.05455	-0.03	-0.05498	0.0744
A_42_P694726	0.01525	0.04474	-0.02155	-0.00509	-0.00554	0.00158	-0.01466	-0.02534	0.04983	0.06464	0.06951	-0.00539	0.07494	0.02143	0.06747	0.01141	0.03987	0.02256	-0.01116	-0.00051	0.01574	-0.00814	0.03359	-0.03486	0.02399	0.01827	-0.01492	-0.02473	-0.00154	-0.00492	-0.00115	-0.00387	-0.02073	0.03805	-0.03489	-0.083	-0.0336	-0.01194	-0.01189	-0.00456	-0.0012	0.01656	-0.05864	-0.05115	-0.03745	-0.10041	0.01569	-0.04492	0.03545
A_43_P12487	0.01204	0.07158	0.00279	-0.00149	-0.01915	0.03809	0.01826	-0.04281	0.02806	0.03141	0.09634	0.00982	0.06567	0.05297	0.08724	0.01558	0.04365	0.03886	0.01057	0.02336	0.04427	-0.00446	0.0079	-0.03714	0.02994	0.03224	0.01744	-0.02338	0.00377	0.08403	0.02176	-0.00641	-0.03108	0.07397	-0.08732	-0.07426	-0.05067	-0.01049	-0.01916	-0.01738	0.03694	0.0351	-0.00124	0.00744	-0.02842	-0.0345	-0.01592	-0.07698	0.05978
A_43_P16398	0.03389	0.03634	-0.02846	-0.03211	0.00878	0.06924	-0.00455	-0.00927	0.02491	0.00836	0.08785	-0.02111	0.10264	0.03685	0.07433	-0.00037	0.03751	0.04478	-0.01538	0.02363	0.07065	-0.01895	0.07301	0.00259	0.04232	0.04896	0.00675	-0.03081	-0.00791	0.04919	0.05624	-0.00949	0.00718	0.08342	0.01258	-0.07327	-0.04177	0.00603	-0.00372	-0.08375	0.06183	0.03786	-0.05965	-0.04426	0.00171	-0.06203	-0.04058	-0.0492	0.03553
A_43_P13083	0.00988	0.03156	-0.02214	-0.04251	0.01196	0.09781	0.03308	-0.02588	-0.00567	0.01652	0.10473	-0.00187	0.02204	0.03783	0.09422	0.00225	0.03184	0.0347	-0.00575	-0.00085	0.01987	0.00103	0.0253	-0.01132	0.02971	0.00423	0.00532	-0.05625	0.0106	0.0588	0.0079	-0.02942	0.03139	0.09476	-0.05835	-0.04514	-0.02324	0.00865	-0.01574	-0.06081	0.03485	0.02029	-0.0539	-0.08437	0.0116	-0.03318	-0.04526	-0.0508	0.05147
A_42_P739322	0.01635	0.01575	-0.01915	-0.0229	-0.00057	0.02579	-0.00079	-0.01312	0.00053	0.01542	0.04588	-0.00149	0.00972	0.02093	0.04257	-0.01375	0.01811	0.01807	-0.00017	0.00463	0.03014	-0.01597	-0.00062	-0.02752	0.01556	0.01919	-0.01289	-0.0292	0.00398	0.03306	-0.00249	-0.01666	0.03021	0.05339	-0.01323	-0.0463	-0.04849	-0.0081	-0.0262	-0.05902	0.03057	0.03725	-0.05622	-0.03575	-0.01436	-0.02119	-0.02022	-0.0297	0.07077
A_42_P786583	-0.00447	0.00742	-0.02471	0.02798	0.00941	0.00978	0.0141	0.01362	0.01422	0.00055	0.06842	-0.00365	0.01455	0.02988	0.02157	-0.00347	0.00276	0.03774	0.00241	0.00141	0.02426	0.01257	0.0429	-0.03574	0.0233	0.02475	0.00137	-0.01451	-0.0077	0.05396	0.02462	-0.00844	0.00273	0.07972	-0.06473	-0.04282	-0.00573	-0.01705	-0.05276	-0.05975	0.01153	0.0253	-0.04924	-0.00429	-0.02035	-0.05824	-0.03977	-0.07624	0.0299
A_43_P15977	-0.00821	0.01257	-0.01315	-0.00297	0.00693	0.05803	0.02296	0.03478	0.02354	0.01384	0.05092	-0.0012	0.0447	0.03458	0.04581	-0.00335	0.02399	0.0266	-0.00522	0.02163	0.00039	0.01543	0.00006	0.01111	0.02452	0.02612	0.0058	-0.0241	0.00904	0.05763	0.01875	0.0077	-0.01908	0.04369	-0.03943	-0.04544	-0.02064	0.01698	-0.02405	-0.08515	0.01337	0.00436	-0.03637	-0.00548	0.01794	-0.03521	-0.03292	-0.07037	0.04188
A_43_P21369	0.00198	-0.03452	0.00013	0.03641	0.03096	0.03144	0.03476	0.00581	0.01983	0.03447	0.05737	-0.00198	0.05358	0.03573	0.05517	-0.0143	0.02626	0.01758	-0.00537	0.03776	0.05462	0.02028	0.03063	-0.01026	0.02172	0.00774	-0.01098	-0.00241	0.00383	0.06221	0.02738	0.03267	-0.00641	0.07038	-0.11095	0.00405	-0.01075	0.00921	-0.02834	-0.05078	0.04165	-0.02416	-0.08018	-0.04381	0.01304	-0.04246	-0.0662	-0.07088	0.02845
A_43_P15244	-0.01466	0.0053	-0.00723	0.02768	0.00513	0.02293	0.01376	0.01029	0.0178	0.0122	0.04844	-0.00784	0.02377	0.01044	0.00725	0.01916	-0.00067	0.01024	0.00648	0.00369	0.00637	0.0309	0.0294	-0.01075	0.01018	0.02415	0.01535	-0.01104	-0.00198	0.03739	-0.00694	-0.00663	-0.00273	0.03405	-0.09882	-0.0268	-0.02384	-0.0706	-0.06433	-0.09359	0.01193	0.00709	0.1199	-0.03677	-0.05556	-0.08515	-0.05168	-0.05086	0.01116
A_43_P18985	0.00269	0.01132	-0.00477	0.02336	0.00489	0.04811	0.0079	0.0169	0.01547	0.02028	0.04431	0.00542	0.03856	0.02077	0.04063	0.01425	0.04343	0.00397	0.01099	0.02177	0.04486	0.03303	0.02364	0.00564	0.03086	0.02157	0.00387	0.00412	0.0047	0.03455	0.01247	0.02189	0.00607	0.05035	-0.02699	-0.02369	0.01287	-0.00086	-0.0273	-0.07959	0.03252	0.02442	-0.02528	0.02782	-0.00958	-0.00244	-0.01387	-0.03666	0.0337
A_43_P21276	0.01649	0.05752	-0.00087	0.03088	0.01971	0.09156	0.00289	0.0049	0.00928	0.03004	0.08839	-0.00916	0.03739	0.01394	0.12162	-0.00641	0.0137	0.04627	0.02661	0.04619	0.08535	0.02684	0.02449	-0.04434	0.03037	0.01026	0.03365	-0.03697	-0.00327	0.08619	-0.07375	-0.01218	0.04474	0.16406	-0.06159	-0.03389	-0.00127	0.01817	-0.03714	-0.03567	0.04101	-0.01161	-0.04389	0.02828	0.03327	-0.10361	-0.04742	-0.08964	0.07107
A_43_P20344	0.01328	0.03726	-0.01499	0.00894	0.02936	0.10007	0.01792	0.01293	0.01313	0.0317	0.05435	-0.00353	0.02491	0.05072	0.12938	0.00768	0.0319	0.03754	0.01221	0.04103	0.04361	0.03537	0.03171	-0.00673	0.03665	0.00955	-0.00146	-0.02621	-0.00596	0.09511	0.01536	-0.06509	-0.00853	0.1072	-0.09392	-0.06179	-0.01696	0.03294	-0.03491	-0.01857	0.05824	0.02082	-0.00876	0.01339	-0.02481	-0.08518	-0.04229	-0.06606	0.06586
A_43_P10804	0.03872	0.03308	-0.05933	-0.03421	0.05072	0.06424	-0.00388	-0.04461	-0.02465	0.03619	0.07819	0.01503	0.00372	0.01734	0.07112	-0.02788	0.01206	0.05041	-0.02196	0.04119	0.06586	-0.01152	-0.03732	-0.05362	0.03426	0.01409	-0.02054	-0.06197	-0.02721	0.04328	0.00921	-0.04133	-0.01635	0.05324	-0.16696	-0.12892	-0.01568	0.01475	-0.06375	-0.07308	0.0501	0.01421	-0.05803	0.02744	0.00477	-0.10813	-0.03081	-0.09622	0.06258
A_42_P478951	0.0034	0.0135	-0.04564	-0.02293	0.01311	0.03381	0.00355	-0.02661	-0.01779	0.00296	0.03149	0.00745	0.00617	0.01412	-0.00981	-0.02554	0.00165	0.02708	-0.01765	0.01305	0.05018	-0.01166	-0.00566	-0.04265	0.01148	0.00527	-0.00985	-0.03023	-0.01264	0.05383	-0.01757	-0.03519	-0.02642	0.02914	-0.05865	-0.06114	-0.00629	-0.0048	-0.06279	-0.0324	0.0128	-0.00624	-0.06709	-0.04248	-0.00563	-0.0669	-0.03524	-0.06583	0.03232
A_43_P16094	-0.00965	0.00815	-0.04659	-0.01199	0.01234	0.02848	0.01262	-0.01284	0.0088	0.00574	0.03663	-0.0521	-0.04325	-0.00291	0.04781	-0.02968	-0.00748	-0.03782	-0.03864	0.00249	0.02845	-0.02216	-0.026	-0.03772	-0.00038	-0.00827	-0.02976	-0.03011	-0.01281	0.02244	-0.03728	-0.02672	-0.01303	0.04425	-0.15828	-0.07661	-0.04717	-0.0361	-0.08247	-0.05314	0.03078	0.01876	-0.10019	-0.06849	-0.03952	-0.10473	-0.06992	-0.07779	0.02333
A_43_P13735	0.01698	-0.02275	-0.02818	0.04438	0.03501	0.00345	0.00443	0.01591	0.00462	0.03256	0.06378	-0.01148	0.01308	-0.00878	0.02082	-0.01746	-0.00098	-0.00548	0.00375	0.03009	0.04694	-0.00259	0.00931	-0.03003	0.01507	0.01448	-0.00519	-0.01759	0.01196	0.04409	-0.01381	-0.02844	-0.00186	0.03032	-0.098	-0.09014	0.00656	-0.03476	-0.03806	-0.0134	0.01765	-0.01394	-0.02382	-0.00064	0.01734	-0.07214	-0.0502	-0.07636	0.04413
A_42_P833314	0.02835	0.02149	-0.00813	0.00236	0.02856	0.0489	0.00166	0.00704	-0.02567	0.00919	0.04056	0.00022	0.0077	-0.00077	0.01238	-0.01613	0.01664	0.01477	0.00199	0.01784	0.03763	-0.00032	-0.00283	-0.00879	0.03337	0.0142	0.00328	-0.0168	0.00101	0.05737	0.00814	0.01074	-0.00987	-0.01089	-0.0514	-0.06139	-0.01406	-0.04131	-0.04372	-0.06846	0.03051	0.00787	-0.02115	-0.05912	-0.07058	-0.05482	-0.02638	-0.03823	0.02994
A_43_P21799	0.06758	-0.01734	-0.04751	-0.05748	0.03059	0.06338	-0.00739	-0.05788	-0.00483	0.02559	0.04366	0.00934	-0.00301	-0.00072	0.08805	-0.01908	0.01774	0.0474	-0.11709	0.03989	0.0608	-0.02301	0.04424	-0.07194	0.03733	0.00457	-0.00943	-0.00288	-0.02019	0.07778	0.02109	-0.01966	-0.02704	0.02507	-0.15999	-0.14833	0.01782	-0.05845	-0.08066	-0.07075	0.03828	0.00751	0.0079	-0.05857	0.04886	-0.06566	-0.06417	-0.04975	0.07118
A_43_P16319	0.0061	0.00544	-0.06485	-0.05233	0.03642	0.03156	-0.03499	-0.08766	-0.03737	0.01118	0.06048	-0.0411	-0.04131	-0.02106	0.11729	-0.07302	-0.01254	0.02454	-0.07092	-0.00337	0.05563	-0.05541	-0.06132	-0.10411	-0.01607	-0.00947	-0.05801	-0.06947	-0.03948	0.04517	-0.03804	-0.06041	-0.05706	0.08818	-0.16745	-0.08236	-0.05806	-0.0341	-0.1267	-0.05536	0.00102	0.01111	-0.07483	-0.01453	-0.06559	-0.1261	-0.11155	-0.15304	0.00681
A_43_P15870	-0.01191	0.01238	-0.04168	-0.04499	-0.02385	0.02929	0.00068	-0.07399	-0.0184	0.00008	0.01112	-0.01665	-0.0225	0.00906	0.05974	-0.04606	-0.0179	0.03882	-0.01516	-0.00003	0.0223	-0.02261	-0.0299	-0.07341	0.00022	-0.01168	-0.02543	-0.04464	-0.02404	0.04548	-0.03153	-0.07264	-0.0271	0.04164	-0.08758	-0.06309	-0.02503	-0.01639	-0.0644	-0.06205	-0.01434	-0.02158	-0.07493	-0.00721	-0.0195	-0.08149	-0.07367	-0.08098	0.02361
A_42_P733671	0.01683	0.02132	-0.04914	-0.03467	0.01496	0.03612	-0.00855	-0.02073	-0.02859	0.03657	0.07737	0.01361	0.02366	0.01838	0.03666	-0.06108	-0.01396	0.02444	-0.00393	0.00778	0.02369	-0.01881	-0.02125	-0.07198	0.01564	0.01149	0.00147	-0.05649	-0.03364	0.05984	0.00139	-0.00354	-0.03294	0.05712	-0.03195	-0.10929	-0.07243	-0.07018	-0.15345	-0.16729	-0.00524	-0.01118	-0.09892	-0.1592	0.01692	-0.19949	-0.06099	-0.09277	0.03975
A_42_P599869	0.0139	0.01963	-0.04268	-0.04816	0.02299	0.00657	0.00009	-0.02458	-0.03301	0.00305	0.02252	-0.02102	-0.03651	-0.01466	0.04142	-0.049	0.00172	0.01302	-0.04311	0.00465	0.0018	-0.06332	-0.01205	-0.01073	-0.01008	0.00072	-0.04839	-0.03975	-0.02966	0.05104	-0.00208	0.00452	0.00645	0.06095	-0.09206	-0.09735	0.03486	-0.04398	-0.07792	-0.08865	-0.00251	-0.00675	-0.0781	-0.08331	-0.05244	-0.10099	-0.05828	-0.07605	0.0162
A_42_P732544	0.0179	0.04442	-0.03158	-0.0346	0.03263	0.0505	0.0003	-0.04577	-0.02352	0.0014	0.01284	-0.00357	-0.04081	-0.0408	0.01	-0.02495	0.01426	0.02075	-0.021	0.01353	0.0175	-0.02905	-0.00435	-0.01341	0.01713	0.01314	-0.03161	-0.02419	-0.01853	0.03398	0.01472	-0.01014	0.00056	0.03875	-0.10491	-0.08872	0.04012	-0.03233	-0.07827	-0.08266	0.01753	0.01997	-0.07793	-0.04433	-0.05422	-0.07119	-0.03508	-0.06226	0.02858
A_43_P11959	0.03705	0.03448	-0.04029	-0.03674	2.29E-06	0.06079	-0.00163	-0.03554	-0.00476	0.0071	0.00992	-0.02287	-0.05389	-0.01635	-0.01414	-0.01716	0.01631	0.01966	-0.01816	0.01655	0.06373	-0.03508	0.02217	-0.02494	0.05078	0.00855	-0.01624	-0.08622	-0.01066	0.07877	-0.00841	0.00281	-0.03016	0.00553	-0.05739	-0.09441	0.02159	0.02262	-0.03971	-0.0702	0.01932	0.01128	-0.07627	-0.09182	-0.01186	-0.0438	-0.042	-0.08451	0.04505
A_43_P19614	0.00938	-0.00688	-0.08042	0.01939	0.04361	-0.0142	-0.02641	-0.0839	-0.05144	-0.02633	0.04634	-0.01303	-0.03538	-0.03347	-0.00425	-0.05408	0.00911	-0.00221	-0.0346	0.00113	0.01901	-0.06343	-0.02575	-0.02753	-0.01344	-0.01251	-0.01863	-0.06859	-0.04303	0.04586	-0.01693	-0.06076	-0.03402	0.01899	-0.1694	-0.13327	-0.00613	0.02971	-0.039	-0.07001	-0.00562	-0.00419	-0.13002	-0.10303	-0.02401	-0.11418	-0.02973	-0.08539	0.02006
A_43_P23212	0.04409	0.044	-0.02391	-0.00827	0.06495	0.03036	-0.00121	-0.00417	-0.02424	0.02085	0.06594	0.00243	-0.03316	-0.01457	0.00552	-0.02843	0.05325	0.02784	-0.00705	-0.02136	0.0253	-0.07651	0.00074	0.03994	0.03309	0.01634	-0.00461	-0.02528	-0.01183	0.07133	0.03475	-0.01687	-0.01173	0.07248	-0.10804	-0.04136	0.02671	-0.02301	-0.07921	-0.16929	0.00331	0.04404	-0.09399	-0.06111	0.00098	-0.01139	-0.05182	-0.07578	0.07703
A_43_P13530	0.02363	0.03034	-0.01323	0.01406	0.03225	0.08015	0.00927	0.01843	-0.0084	0.01352	0.03393	-0.01041	-0.00836	-0.02089	0.05864	-0.01457	0.02288	0.01157	-0.00247	0.04313	0.01448	-0.02416	0.00679	0.0114	0.01766	0.01319	-0.00403	-0.00107	-0.00601	0.06194	0.00087	-0.0208	0.0166	0.03443	-0.08002	-0.0841	0.05352	-0.00389	-0.04583	-0.07941	0.02681	-0.0062	-0.04915	-0.001	-0.05469	-0.01379	-0.0432	-0.0726	0.03574
A_43_P22926	0.03378	0.0366	-0.01446	0.01643	0.03433	0.078	0.03485	-0.08861	-0.01917	0.02959	0.02497	-0.01048	0.0152	0.00806	0.01594	-0.0082	0.01264	-0.00294	0.01994	-0.00328	0.01273	-0.0019	0.04801	-0.02249	0.02265	0.02266	-0.03306	-0.02595	-0.01169	0.05199	0.08267	-0.00774	0.02166	0.03805	-0.06215	-0.10827	0.04477	-0.03263	-0.02501	-0.10013	0.05686	0.0246	-0.03423	0.02564	-0.05035	-0.05043	-0.01098	-0.05381	0.02863
A_43_P20778	0.02807	-0.00151	-0.03376	-0.0444	-0.03673	0.03262	0.01598	-0.02697	0.00112	-0.00612	-0.02354	-0.01685	-0.00575	0.02334	-0.0291	-0.01117	0.02316	0.03432	-0.00602	0.01845	0.04161	0.01447	0.00088	-0.00726	0.01672	0.03625	0.00869	-0.02852	-0.00396	0.06922	0.0086	0.00745	0.00613	0.03076	-0.07003	-0.06162	-0.01387	0.03018	-0.02187	-0.09985	0.02089	0.04363	-0.03833	-0.05386	-0.0273	-0.02268	-0.0149	-0.03956	0.02697
A_43_P12439	0.05693	0.0445	-0.03833	-0.05907	0.00336	0.07235	0.00973	-0.06789	0.00217	0.0083	0.01722	-0.02902	0.01407	0.03621	-0.00041	-0.02082	0.05665	0.0478	-0.01203	0.02525	0.06137	-0.01127	0.02023	-0.02928	0.02843	0.03014	0.02031	-0.03873	-0.00273	0.09193	0.02609	-0.01764	-0.01224	0.06798	-0.19779	-0.08481	-0.00414	0.01721	-0.05186	-0.185	0.05135	0.01015	-0.08087	-0.04984	-0.0206	-0.0867	-0.03909	-0.1073	0.06368
A_42_P563582	0.04257	0.03207	-0.03122	-0.02012	0.00029	0.05855	0.04298	-0.02636	0.01037	0.00407	0.02376	-0.00865	-0.00685	0.05127	-0.01014	-0.00867	0.03767	0.04161	-0.01641	0.04693	0.04481	0.01665	0.02654	-0.00556	0.02448	0.01605	0.00437	-0.03493	-0.04279	0.10615	0.03893	0.00525	-0.01602	0.0799	-0.1319	-0.08097	0.02069	0.01708	0.00306	-0.05018	0.05139	0.0491	-0.03348	-0.03609	0.02027	-0.07351	-0.01863	-0.05636	0.06509
A_43_P20773	0.06218	0.04198	-0.02131	-0.05673	0.00726	0.04718	0.01691	-0.05953	0.0067	0.00411	0.05427	0.00846	-0.02265	0.06363	0.07779	-0.04306	0.03849	0.04768	-0.03866	0.0399	0.06815	-0.029	-0.00858	-0.0572	0.0234	0.01596	-0.02096	-0.04903	-0.06025	0.09954	0.05776	-0.02342	-0.02397	0.08164	-0.09997	-0.08046	-0.02119	0.02546	-0.06927	-0.14237	0.04969	0.03296	-0.05442	-0.02632	-0.0287	-0.08565	-0.04932	-0.10277	0.06888
A_43_P13387	0.02736	0.00843	-0.02289	-0.02672	0.00047	0.03913	0.00268	-0.063	0.00223	0.01838	0.05498	-0.02847	0.00174	0.04724	0.03447	-0.02387	0.00053	0.02806	-0.00677	0.01627	0.04983	-0.0355	-0.00079	-0.04487	0.01336	0.02093	-0.00478	-0.0173	0.0075	0.07727	0.017	-0.02587	-0.02238	0.04762	-0.04921	-0.10752	-0.07775	0.02628	-0.06136	-0.07836	0.02734	0.02726	-0.05316	-0.04062	-0.00716	-0.11433	-0.04426	-0.11737	0.03756
A_42_P516860	0.04445	0.05626	-0.03599	-0.05564	0.01424	0.05554	0.02242	-0.03289	0.0257	0.01947	0.01831	-0.00644	-0.00674	0.01799	0.01809	-0.0079	0.05497	0.05048	-0.01894	0.02165	0.0593	-0.00188	0.04704	0.00935	0.0434	0.05547	-0.01191	-0.03486	-0.00799	0.11071	0.04518	0.00703	0.01214	0.1013	-0.10806	-0.10593	0.02393	-0.00669	-0.03813	-0.11832	0.03714	0.08312	-0.11666	-0.08108	-0.06196	-0.0647	-0.01449	-0.05091	0.05806
A_43_P17138	0.02394	0.0341	-0.01849	-0.04714	-0.00422	0.04853	0.02064	-0.02413	0.01959	0.00639	0.00915	-0.01195	0.01846	0.01935	0.02189	-0.00994	0.04241	0.041	-0.01014	0.01882	0.03858	0.00882	0.02541	0.01195	0.03043	0.03643	-0.00255	-0.02199	0.00937	0.07911	0.02304	-0.00329	-0.00417	0.04796	-0.08479	-0.07357	-0.01247	-0.00142	-0.01021	-0.10546	0.01141	0.01638	-0.05485	-0.06865	-0.01551	-0.04754	-0.03408	-0.05078	0.01921
A_43_P12808	0.02881	0.0349	-0.03648	-0.06952	-0.01721	0.03651	0.00681	-0.05671	-0.00882	0.0032	0.00552	-0.0126	0.01566	0.03761	0.00992	-0.02609	0.01562	0.05128	-0.02224	0.01528	0.04035	-0.01292	-0.01234	-0.03602	0.01673	0.02432	0.00588	-0.03787	-0.00949	0.07482	0.00863	-0.02428	-0.01243	0.06532	-0.06456	-0.09099	-0.03881	0.00842	-0.03651	-0.0905	0.01324	0.02696	-0.06778	-0.04091	-0.06034	-0.04503	-0.05476	-0.08583	0.04777
A_43_P23469	0.0248	0.02933	-0.02398	-0.01252	0.0151	0.05816	0.00316	-0.02585	0.00621	0.00676	0.0408	-0.01015	0.00139	0.02641	0.01368	-0.02709	0.02449	0.04452	0.00245	0.02704	0.03503	0.01525	0.00689	-0.01202	0.02344	0.01331	0.00495	-0.02782	0.00112	0.07488	0.02492	-0.00146	-0.02164	0.05871	-0.0757	-0.05958	0.0083	0.00075	-0.03272	-0.09029	0.02463	0.00403	-0.04119	-0.0246	-0.03791	-0.06345	-0.05566	-0.06264	0.04409
A_43_P23389	0.022	0.0278	-0.0116	0.03085	0.01776	0.05897	0.00531	0.00757	0.01787	0.03241	0.06698	-0.00852	0.02028	0.03183	0.03249	-0.01018	0.01053	0.03884	0.01538	0.02159	0.0492	0.0214	0.0053	-0.04387	0.01619	0.03191	-0.001	-0.00679	0.02012	0.04232	0.00348	-0.03141	-0.00414	0.05608	-0.10745	-0.08235	-0.02759	-0.01982	-0.06206	-0.1096	0.02515	0.01112	-0.04713	-0.03966	-0.03186	-0.11418	-0.06065	-0.07402	0.03722
A_43_P12001	0.00908	0.01147	-0.00963	-0.01837	0.03146	0.05492	0.0155	-0.00627	-0.01938	0.01122	0.01345	0.00204	0.00943	0.03581	0.04573	-0.01407	0.01732	0.00181	0.00083	0.03352	0.06986	0.02104	0.00888	-0.0175	0.01517	0.00962	-0.0003	-0.02484	0.00893	0.06093	0.00942	0.01889	-0.01114	0.03386	-0.06488	-0.08431	-0.00731	-0.01562	-0.02547	-0.09643	0.04158	-0.00344	-0.03708	-0.0667	-0.04037	-0.0738	-0.03926	-0.06086	0.02415
A_43_P22940	0.01865	-0.03114	-0.0189	-0.00208	0.03395	0.05852	0.02316	0.00269	0.00951	0.0223	0.04821	-0.01949	0.01985	0.01186	0.01418	-0.02056	0.00066	0.01306	-0.00038	0.04335	0.06599	0.00609	0.03548	-0.0188	0.02521	0.02327	-0.00724	-0.01206	0.03968	0.08146	0.02848	-0.00658	-0.02786	0.07429	-0.1168	-0.09665	-0.01093	-0.01031	-0.06846	-0.07737	0.0234	-0.00936	-0.07602	-0.0762	0.06611	-0.06154	-0.04756	-0.0844	0.04219
A_43_P21298	0.03959	0.03462	-0.02504	0.00542	0.04419	0.06211	0.02495	-0.02229	-0.00168	0.03024	0.08269	-0.01141	0.00673	0.00549	0.04963	-0.04046	0.03464	0.02293	-0.00463	0.0508	0.04727	0.007	0.02013	-0.03287	0.02569	-0.03389	0.00037	-0.02621	0.01128	0.05646	0.02725	-0.01537	-0.01214	0.10534	-0.07875	-0.0771	0.01753	-0.01051	-0.05242	-0.0795	0.05192	0.00885	-0.04065	-0.02313	0.0322	-0.08209	-0.04823	-0.0918	0.06226
A_42_P765304	0.02474	0.03482	-0.04127	-0.03993	0.04734	0.08949	-0.0044	-0.05482	-0.03786	0.02499	0.03229	0.00113	-0.04726	-0.00049	0.06751	-0.02386	0.02644	0.03691	-0.02671	0.05678	0.00063	0.03565	0.02765	-0.01635	0.03382	0.03141	-0.00656	-0.02655	-0.03456	0.07541	0.02699	-0.0179	0.02299	0.09853	-0.09102	-0.09253	-0.00408	0.02709	0.00911	-0.04896	0.06492	0.05484	-0.03824	0.00077	-0.01752	-0.04412	-0.03936	-0.07774	0.03593
A_43_P18923	0.01226	0.04624	-0.03204	-0.03653	0.00777	0.00418	0.02426	-0.03324	0.0222	0.03417	0.00827	-0.01848	-0.02388	-0.02061	-0.01415	0.01509	0.01283	0.02463	0.00174	0.02056	0.03761	-0.01599	0.0334	0.02453	0.02818	0.0339	-0.01668	-0.00999	-0.0224	0.05209	0.00335	-0.00686	0.00491	0.07069	-0.07205	-0.06834	0.01516	-0.02838	-0.08688	-0.03075	0.0158	0.06937	-0.03027	-0.03187	-0.03779	-0.05798	-0.0148	-0.04172	0.03316
A_42_P798447	0.01243	0.02036	-0.01718	-0.02306	0.01408	0.02687	0.0066	-0.00608	0.01551	0.01509	-0.0098	-0.00767	0.00089	-0.01838	0.03231	0.00481	0.01268	0.01824	-0.00704	0.00533	0.0398	-0.07365	0.03251	-0.00468	0.0258	0.02309	0.00021	-0.009	-0.00628	0.0397	0.01066	0.00494	0.00755	0.05298	-0.04429	-0.0709	-0.05825	-0.02602	-0.02481	-0.03923	-0.00454	0.02834	-0.06462	-0.03662	-0.01516	-0.05296	-0.02135	-0.03398	0.02958
A_43_P17003	0.04872	0.0357	-0.03957	-0.07055	0.01458	0.04712	0.01268	-0.02648	-0.00444	0.01971	0.00101	-0.00765	-0.02351	-0.0163	0.00284	-0.01614	0.04639	0.04676	-0.02787	0.01774	0.02506	-0.01071	0.02505	0.01299	0.02729	0.03577	-0.02258	-0.03452	-0.0224	0.08009	0.03916	0.00779	-0.00685	0.07138	-0.1153	-0.10395	0.03213	-0.02016	-0.04823	-0.07905	0.01702	0.06601	-0.08622	-0.0698	-0.07006	-0.07967	-0.02932	-0.04492	0.04554
A_43_P19451	0.05307	0.08198	-0.0253	-0.05108	0.01603	0.0468	0.01367	-0.01658	0.01335	0.0221	0.01041	-0.01729	-0.03131	-0.0315	0.01316	-0.01199	0.05805	0.05189	-0.02434	0.0181	0.05944	-0.07473	0.06376	0.02374	0.05291	0.05432	-0.01245	-0.02226	-0.00554	0.08453	0.03129	0.03137	0.01561	0.10476	-0.08399	-0.09537	0.06927	-0.00815	-0.00878	-0.06434	0.03256	0.08506	-0.07425	-0.05149	-0.02716	-0.07368	-0.00109	-0.04733	0.06675
A_42_P826871	0.01359	0.04703	-0.01502	-0.04581	-0.00989	0.03068	0.015	-0.01198	0.02061	-0.00039	-0.02173	-0.01107	-0.00736	-0.02864	-0.01334	-0.00647	0.01499	0.01109	-0.01467	0.02512	0.03547	0.00077	0.04477	0.02698	0.01997	0.03503	-0.00253	-0.01757	-0.01801	0.07072	0.01819	0.03137	-0.00333	0.03098	-0.02355	-0.06876	0.03148	0.01209	-0.03317	-0.05181	0.01245	0.02952	-0.01877	-0.03134	0.0104	-0.02781	-0.00552	-0.02893	0.0319
A_43_P16605	0.00945	0.05318	-0.02146	-0.01411	0.0111	0.0572	0.01133	0.00021	0.03681	0.03022	0.04878	0.00349	0.03035	0.03879	0.05617	0.02056	0.03863	0.03867	-0.00389	0.07406	0.0449	0.0104	0.05268	0.01771	0.03665	0.04667	0.0058	-0.01588	0.00958	0.08188	0.01122	-0.00009	0.0015	0.0937	-0.08881	-0.05861	-0.00332	0.00047	0.00937	-0.04305	0.03519	0.06023	-0.06883	-0.06709	-0.03125	-0.03856	0.01187	-0.01336	0.07345
A_43_P13450	0.00661	0.01127	-0.01116	0.00504	0.01227	0.05433	0.0046	0.01213	0.01801	0.02104	0.04535	0.00478	0.01135	0.01529	0.04139	0.01037	0.02072	0.01177	0.00072	0.02574	0.03303	0.01258	0.02532	-0.00054	0.03574	0.02237	0.00353	-0.0179	0.00666	0.06198	0.02038	-0.00556	-0.0098	0.05733	-0.03356	-0.05915	-0.00133	-0.00706	-0.02549	-0.03167	0.03002	0.01081	-0.06186	-0.01969	-0.02488	-0.04019	-0.02185	-0.02462	0.03167
A_43_P16210	0.01662	0.02312	-0.01494	-0.02839	0.03311	0.04699	0.01585	-0.03146	0.04904	0.00149	0.04563	-0.00739	-0.00246	0.02804	0.03486	0.01055	0.01993	0.03379	0.00846	0.00892	0.04079	0.00091	0.05457	0.00734	0.05854	0.03293	-0.0186	-0.0184	0.00767	0.07759	0.00181	0.06395	-0.00928	0.07465	-0.07657	-0.05438	-0.04992	0.00517	0.00006	-0.05393	0.02302	0.00426	-0.04245	-0.01722	-0.00738	-0.04133	-0.00329	-0.02937	0.03903
A_43_P20211	0.02581	0.03873	-0.03579	-0.02594	-0.00477	0.04157	0.02342	0.00071	0.02236	-0.00022	0.0184	0.00068	0.03839	0.02468	0.03358	-0.0154	0.03949	0.02632	-0.02194	0.02671	0.04347	0.02086	0.04182	0.01423	0.01666	0.02852	-0.02156	-0.05703	-0.02255	0.08854	-0.01398	0.00956	-0.04036	0.06813	-0.08964	-0.04699	-0.01082	0.034	-0.00215	-0.04377	0.03509	0.01819	-0.0352	-0.04386	-0.01864	-0.05291	-0.00452	-0.04347	0.05093
A_43_P20071	0.00846	0.03311	-0.0555	-0.02914	0.04142	0.03745	0.06023	-0.01863	0.01113	0.02858	0.02399	-0.00749	0.05402	0.02893	0.0741	-0.01011	0.02911	0.02143	-0.02943	-0.00578	0.06392	-0.02735	0.0092	-0.00653	0.01935	0.02862	-0.00493	-0.0473	-0.00079	0.07002	0.06801	-0.03835	-0.01801	0.07025	-0.09866	-0.1037	-0.04288	0.01486	-0.07154	-0.09594	-0.00032	0.03689	-0.10812	-0.05493	0.07392	-0.06746	-0.01896	-0.06073	0.04968
A_43_P11814	0.01139	0.02698	-0.00186	0.01965	0.03106	0.03553	0.00624	-0.00459	0.00624	0.0051	0.05764	0.01203	-0.01244	0.02594	0.02278	-0.01655	-0.00644	-0.00637	-0.01336	0.01804	0.05192	-0.00315	0.00915	-0.04252	0.02635	0.01841	-0.0215	-0.02888	0.02318	0.03488	0.01504	-0.00705	-0.04718	0.04545	0.04609	-0.05635	-0.00463	-0.01898	-0.08643	-0.15422	0.003	-0.01446	-0.11017	-0.16584	-0.00983	-0.07265	-0.05201	-0.07512	0.05628
A_43_P10730	0.04855	0.02516	-0.03427	-0.02546	0.04305	0.03054	-0.01379	-0.03505	0.01126	0.00983	0.0498	-0.02669	-0.03798	0.01365	-0.05361	-0.02116	0.04344	0.00581	-0.04894	0.01649	0.02544	-0.04349	0.04596	-0.01935	0.04288	0.03935	0.0081	-0.01045	-0.01741	0.09308	0.03294	0.03342	0.03593	0.03573	-0.08734	-0.07342	0.01802	0.02566	-0.07119	-0.15929	0.03317	0.04145	-0.10177	-0.08759	-0.00453	-0.02614	-0.05303	-0.05365	0.06383
A_43_P18818	0.02303	0.03873	-0.06728	-0.02552	-0.00403	0.07193	-0.03612	-0.0373	0.00155	0.02118	0.07006	0.00584	-0.02173	0.05999	0.05607	-0.03857	0.00605	0.057	-0.01106	0.04924	0.0993	0.00193	0.0377	-0.07567	0.02861	0.03337	-0.01685	-0.0609	-0.00704	0.08669	-0.0154	-0.06354	-0.04147	0.10629	-0.09689	-0.09933	-0.02628	0.08439	-0.04645	-0.00999	0.04705	0.03555	0.0036	0.11846	0.01329	-0.08182	-0.05933	-0.08828	0.08189
A_42_P758200	0.0086	-0.00542	-0.03182	0.02599	0.00978	0.04615	-0.01055	-0.00916	-0.00445	0.02408	0.07124	0.00633	-0.00042	0.01678	0.05926	-0.02932	0.00786	0.04267	-0.02093	0.03355	0.05126	0.00481	0.00452	-0.05259	0.01179	0.01152	-0.0096	-0.04861	-0.026	0.07756	-0.01067	-0.03821	-0.04052	0.01762	-0.1032	-0.05264	-0.02118	0.00722	-0.05998	0.01616	0.04339	-0.00742	-0.02228	0.02453	0.00104	-0.05816	-0.0568	-0.06087	0.04247
A_43_P15428	0.01369	0.05644	-0.06561	-0.02275	-0.00084	0.08291	-0.0057	-0.01515	0.02075	0.03203	0.05667	0.02143	0.03401	0.07564	0.06886	-0.01721	0.01168	0.04573	-0.01595	0.08191	0.07494	0.03357	0.0233	-0.0674	-0.03227	0.02308	-0.01899	-0.03215	-0.01407	0.09478	-0.01104	-0.06385	-0.02605	0.11766	-0.14867	-0.10407	-0.01008	0.02219	-0.0218	0.07517	0.08208	0.03433	0.01762	0.0888	-0.03048	-0.02005	-0.03082	-0.0918	0.07691
A_43_P11533	0.028	0.01925	-0.02231	-0.00684	-0.00417	0.07758	0.00392	-0.0313	0.02031	0.02194	0.02989	0.00039	0.04661	0.04055	0.08892	-0.01928	-0.00083	0.04081	-0.00659	0.06494	0.06027	0.01895	-0.01586	-0.00205	0.01792	0.02015	0.00925	-0.02414	-0.00145	0.07654	0.04421	0.0068	0.0002	0.0477	-0.09846	-0.06496	-0.02959	0.01826	-0.05092	-0.04097	0.08226	0.00946	0.01532	0.05768	-0.0495	-0.05504	-0.05612	-0.09635	0.05831
A_42_P795467	0.04963	0.02533	-0.02352	-0.02485	0.02054	0.06835	0.03101	-0.02758	0.02023	0.01385	0.02114	0.00897	-0.02983	0.00799	0.01062	-0.01115	0.01803	0.0189	-0.0053	0.05761	0.06914	0.01436	0.0554	-0.01435	0.04395	0.0251	0.00647	-0.02197	-0.00857	0.11061	0.03639	-0.00167	-0.01394	0.04563	-0.05788	-0.09439	0.02656	0.06648	-0.00892	0.00014	0.03744	0.00668	-0.04173	0.03585	0.0591	-0.05167	-0.00947	-0.07137	0.06398
A_43_P18857	0.01628	0.04388	-0.02775	0.00041	0.02477	0.04413	0.00271	-0.022	0.00302	0.0132	0.03861	-0.00165	-0.02786	0.02982	0.03577	-0.01616	0.01886	0.03153	-0.00746	0.03079	0.0514	0.02922	0.02167	-0.02418	0.02422	0.01849	-0.00679	-0.03647	-0.00388	0.0645	0.00469	-0.0444	-0.01726	0.03144	-0.05866	-0.0447	0.00811	0.03608	-0.07398	-0.02775	0.03629	0.00733	-0.017	0.04008	-0.03453	-0.01989	-0.03547	-0.07217	0.04063
A_43_P21527	-0.00627	-0.02465	-0.01076	-0.02958	-0.00079	0.06497	0.01012	-0.01315	0.02191	-0.02078	0.03986	-0.00641	-0.01434	0.00467	0.003	-0.03161	0.0051	0.04043	-0.03625	0.05896	0.05673	0.0251	0.04876	-0.04595	0.02321	0.0182	0.01982	-0.03545	-0.05367	0.08432	-0.04034	-0.03334	-0.06808	0.07769	-0.06076	-0.04283	0.01694	0.04639	-0.06548	0.00614	0.07752	0.01098	-0.01459	-0.03367	0.0225	-0.01238	-0.05127	-0.05184	0.08764
A_43_P16314	0.04516	0.05881	-0.03333	-0.04401	0.0332	0.03892	0.01261	-0.05532	0.2186	0.03236	0.04918	-0.02862	0.02482	0.03231	0.04198	-0.063	0.06506	0.05477	-0.04377	0.09125	0.0941	0.01569	-0.01125	0.0619	0.0089	0.05345	-0.03668	-0.04981	-0.03495	0.07977	0.02361	-0.04758	-0.00708	0.02642	-0.11549	-0.08526	0.00675	0.03531	-0.10645	-0.00617	0.07588	0.06137	0.00546	0.08687	-0.00149	-0.01133	-0.04537	-0.1342	0.06618
A_43_P13857	0.06624	0.11944	-0.20658	-0.04704	-0.05117	0.21714	-0.01347	-0.04786	-0.02958	0.19313	0.19164	-0.01656	-0.13792	0.14827	0.13657	-0.10183	0.19771	0.0585	-0.09406	0.15516	0.04869	-0.09244	0.0241	-0.17767	0.18016	0.10172	-0.16048	-0.21761	-0.09571	0.2629	0.26274	-0.09449	-0.03879	0.33411	-0.31638	-0.3509	0.15883	0.09038	-0.36843	-0.30216	0.1375	0.08141	0.08388	-0.07705	0.17982	-0.17692	-0.04543	-0.25341	0.14233
A_43_P12321	0.04281	0.00777	-0.01742	-0.07884	-0.02607	0.04088	0.02792	-0.04252	-0.00249	-0.01201	0.06776	-0.01036	-0.02272	0.03436	-0.0554	-0.03393	0.04401	0.04376	-0.04072	0.01392	0.07593	-0.00037	0.04085	-0.02054	0.04743	0.01269	-0.02296	-0.05588	0.00346	0.12048	-0.00158	0.07425	-0.01639	0.0563	-0.07377	-0.02419	-0.01909	0.10228	-0.0146	-0.07992	0.03476	0.03759	-0.07874	-0.12717	0.02654	-0.00797	-0.02432	-0.02387	0.05915
A_43_P22097	0.05114	0.04936	0.00649	-0.02983	0.01165	0.03015	0.01104	-0.04486	0.01331	-0.01984	0.01578	-0.0065	-0.07209	-0.00448	-0.02627	-0.06503	-0.01363	0.04584	-0.07219	0.03674	0.05816	0.01295	0.05071	-0.04859	0.02452	0.01217	0.01579	0.012	0.00274	0.07386	0.02133	-0.00325	0.00684	0.02921	-0.08993	-0.1085	0.04552	-0.00137	-0.0186	-0.10985	0.02587	-0.0124	-0.04994	-0.08879	0.02242	-0.11217	0.00025	-0.03841	0.07301
A_42_P576996	0.02172	0.05618	-0.03382	-0.0377	0.007	0.05561	0.02014	-0.04514	0.00711	0.01917	0.03461	-0.01548	-0.02536	0.02768	-0.01735	-0.01072	0.03215	0.03582	0.00145	0.05181	0.03477	0.00876	0.04654	-0.0053	0.03534	0.03373	0.01114	-0.03126	-0.00697	0.08064	0.03526	0.03645	-0.01537	0.06163	-0.08109	-0.03969	0.01161	0.05462	-0.02763	-0.04936	0.02091	0.00074	0.03468	-0.01472	0.05028	-0.03368	-0.03229	-0.06481	0.02103
A_42_P755887	0.03672	0.07932	0.00096	-0.05667	-0.00135	-0.01927	0.01914	-0.01733	-0.00172	-0.00422	-0.01157	-0.03142	-0.10795	-0.05192	-0.03583	-0.02285	0.03364	0.03618	0.00019	0.03501	0.05745	0.01241	0.0573	0.02862	0.02719	0.06282	0.00705	-0.00277	0.00053	0.09458	0.05143	0.08215	0.01374	0.12566	-0.05163	-0.00107	0.02723	-0.02784	0.00334	-0.06066	0.01175	0.06645	-0.06542	-0.05785	-0.05408	-0.03757	-0.00179	-0.01055	0.00624
A_42_P498506	0.02301	0.03451	-0.00673	-0.01193	-0.00667	0.01177	0.02689	0.0041	0.00468	-0.01798	0.01151	-0.02568	-0.01508	0.02484	-0.04013	-0.01246	0.0436	0.02723	0.0076	0.01583	0.04231	-0.0216	0.061	0.0476	0.08586	0.03471	0.02181	-0.01752	0.02478	0.08347	0.01963	0.0394	-0.01267	0.04442	-0.06327	-0.06103	0.00429	0.01375	-0.00269	-0.11958	-0.01762	0.00832	-0.07289	-0.06645	0.0179	-0.04268	-0.00949	-0.03022	-0.01489
A_43_P16009	0.04893	0.117	-0.04691	-0.02133	0.03813	-0.00093	0.0315	-0.01555	0.00623	0.08986	0.06851	-0.01796	-0.00856	-0.0041	0.16015	-0.06744	0.06093	0.01554	-0.01643	0.03995	0.03576	-0.07774	-0.0405	0.07435	0.04151	-0.06227	-0.01497	-0.02827	-0.02158	0.04815	0.05473	-0.05781	0.05309	0.20227	-0.14738	-0.12382	0.05746	-0.03651	-0.12224	-0.03646	0.08136	0.04918	0.01072	-0.01969	-0.06238	0.02341	-0.04064	-0.06154	0.13019
A_42_P519509	0.04719	-0.0488	-0.03288	-0.09806	0.05193	0.05327	-0.00572	-0.05107	0.00062	0.00177	-0.00335	0.0108	0.01527	0.03558	0.0808	-0.04932	0.06766	0.00255	0.00743	0.05737	0.05472	0.10673	0.01663	0.12499	0.0146	-0.02077	0.02096	0.01344	0.00291	0.06218	0.07718	0.02962	-0.02168	0.06584	-0.08503	-0.09733	0.02704	-0.03045	-0.10891	-0.15011	0.06304	0.04793	-0.0101	-0.03109	-0.04068	-0.01628	-0.06308	-0.0911	0.06667
A_43_P12036	0.0334	0.02627	0.01546	-0.00258	0.08006	0.0646	0.01459	-0.11336	0.01323	0.0009	0.02778	-0.00123	-0.01497	-0.01816	0.00033	0.00702	0.03083	0.02213	-0.00558	0.00856	0.04473	0.00634	-0.01575	0.03494	0.04063	0.0208	0.01113	0.00783	0.02243	0.03945	0.01165	-0.01898	0.00728	0.05795	-0.05195	-0.01997	0.03718	-0.0379	-0.0383	-0.04552	0.01113	0.01895	0.00648	-0.02467	-0.03249	-0.041	-0.03465	-0.07353	-0.03653
A_43_P20835	0.05504	-0.05565	-0.02587	-0.05232	0.04168	0.09209	0.00198	-0.05688	-0.03747	0.00029	0.04568	-0.00694	-0.03593	0.00592	0.04242	-0.06161	0.01522	0.03093	-0.0396	0.01147	0.03242	-0.05456	-0.04063	-0.07327	0.02957	0.00488	-0.03202	-0.0496	0.00375	0.06147	0.03815	-0.02498	-0.05208	0.06024	-0.13224	-0.06224	0.00111	0.0059	-0.10375	-0.16776	0.02858	-0.03245	-0.01503	-0.10165	-0.00546	-0.02369	-0.0608	-0.07644	0.04124
A_43_P20658	0.01338	0.02352	-0.02807	0.01093	0.04634	0.07304	0.02101	-0.02325	-0.00285	0.02064	0.10495	0.00511	-0.00372	0.00461	-0.04192	-0.04076	-0.00476	0.02364	-0.07261	0.07069	-0.00012	0.03118	-0.00403	-0.05057	0.03164	0.00197	-0.0111	0.00805	-0.01478	0.05826	-0.05254	-0.03615	-0.01419	0.07044	-0.04959	-0.05661	-0.00477	0.00745	-0.10163	-0.13115	0.03438	0.00055	-0.03909	-0.09717	0.01195	-0.10461	-0.01691	-0.02674	0.04662
A_43_P19455	0.02519	0.00646	-0.06024	-0.01509	0.04767	0.06707	0.03692	-0.01101	-0.00039	0.0118	0.05583	0.07915	-0.04628	-0.00606	0.03225	-0.05327	0.00462	0.0359	-0.04841	0.02615	0.07636	-0.04442	0.00274	-0.07406	0.03076	0.02121	-0.14498	-0.02065	-0.00636	0.08086	0.00698	-0.01985	-0.03396	0.07688	-0.08774	-0.05464	0.03125	0.04223	-0.11027	-0.14151	0.00957	-0.04758	-0.08546	-0.10146	0.03667	-0.09072	-0.0351	-0.07164	0.04802
A_43_P12443	0.04756	0.01856	-0.06251	-0.02402	0.03258	0.01213	0.02112	-0.04582	0.03346	-0.03241	0.04854	-0.01233	0.0246	0.00287	0.00772	-0.06041	0.01739	0.0803	-0.0228	-0.02439	0.03775	-0.05218	0.0135	-0.03977	0.01763	0.01311	-0.02498	-0.07302	-0.01158	0.07365	0.00706	-0.08176	-0.07127	0.04144	-0.16959	-0.0082	-0.00356	0.01407	-0.07668	-0.08317	-0.01604	-0.02394	-0.11018	-0.09882	-0.01177	-0.06634	-0.05556	-0.09133	0.06189
A_43_P23396	-0.00001	0.08268	-0.04967	0.02894	0.01928	0.01275	0.00511	-0.03876	0.00115	-0.03027	0.07313	-0.03314	0.03114	0.00471	-0.13034	-0.05476	-0.02892	0.03329	0.02244	0.01201	0.02874	-0.02304	-0.01975	-0.06268	0.003	0.0038	-0.00008	-0.01866	-0.00549	0.05453	-0.0206	-0.00207	-0.07463	0.06828	-0.09602	0.01008	0.03368	-0.08313	-0.09815	-0.08118	0.01431	-0.05202	-0.02656	-0.14159	-0.04461	-0.07734	-0.06054	-0.09717	0.00677
A_43_P22854	0.0494	0.01429	-0.06112	0.00439	0.0365	0.04824	-0.0395	-0.04934	-0.01629	0.012	0.05589	-0.01769	0.03631	-0.01083	0.00655	-0.12183	0.00239	0.07943	-0.00952	0.00506	0.09316	-0.07912	-0.01017	-0.12358	0.01516	0.02033	-0.0196	-0.03898	-0.00247	0.07861	0.04788	-0.04853	-0.07634	0.12029	-0.10085	-0.07989	0.01947	0.01971	-0.10017	-0.18283	-0.04727	0.03704	-0.09721	-0.02299	0.03422	-0.0885	-0.07893	-0.09997	0.04718
A_43_P18609	0.02739	0.04279	-0.05741	-0.13073	0.0206	0.11439	0.0479	-0.12238	-0.05107	0.01295	0.01331	-0.05131	-0.0153	0.0218	-0.08794	-0.06062	-0.01717	0.08072	-0.0456	0.119	0.17431	-0.06607	0.01551	0.15357	0.03718	0.02185	-0.19525	-0.05004	-0.01421	0.12715	0.0108	-0.04675	-0.09918	0.04986	-0.12554	-0.05522	0.08343	0.12567	-0.1089	-0.10415	0.02584	-0.01851	-0.10343	0.02486	0.07876	-0.01678	-0.03811	-0.01505	0.10148
A_43_P16323	0.02253	0.00481	-0.09149	-0.06006	-0.03665	0.04289	0.04258	-0.06501	-0.03319	0.0338	0.02104	-0.04431	0.07417	0.02108	0.02067	-0.0566	-0.00855	0.06696	-0.02236	0.02756	0.08013	0.03088	0.03256	-0.08392	0.01066	0.01047	-0.04534	-0.03256	-0.0079	0.05819	0.01796	-0.05271	-0.00503	0.12975	-0.11891	-0.02493	-0.04476	0.07781	-0.1269	-0.10234	-0.0003	0.02569	-0.10909	-0.01283	0.08163	-0.10499	-0.05918	-0.07395	0.08477
A_43_P10987	0.01699	-0.03317	-0.05307	-0.16989	-0.09079	0.15084	-0.00348	-0.17309	-0.03287	-0.00712	-0.06322	-0.05735	-0.09723	0.00275	0.06023	-0.04454	0.02083	0.0434	-0.07243	0.04319	0.08119	-0.09869	0.01352	-0.12591	0.06438	-0.01252	-0.0096	-0.04403	-0.05332	0.11542	0.05409	-0.03712	-0.05557	0.18182	-0.06446	-0.06296	0.01111	0.02554	-0.10213	-0.19379	-0.02045	-0.03627	-0.10004	-0.11661	0.01916	-0.04639	-0.0469	-0.10013	0.09396
A_42_P575501	0.04824	0.03303	-0.01987	0.05128	0.05542	0.1029	0.02787	0.04303	0.0054	0.02873	0.08435	-0.00866	0.01889	0.04576	0.06237	-0.02944	0.03536	0.08168	0.0072	0.02445	0.0478	0.0607	0.05526	0.00105	0.03583	0.03876	0.00345	-0.01925	0.02239	0.11025	0.0486	0.00166	-0.00297	0.13701	-0.08504	-0.07834	0.02721	0.01026	-0.02086	-0.09368	0.04662	0.0295	-0.03782	-0.01724	0.06048	-0.09069	-0.07882	-0.08175	0.06068
A_43_P13008	0.03923	0.02719	-0.01967	0.00894	0.04305	0.05407	0.00864	0.01239	0.02871	0.02452	0.03528	0.00433	0.0255	-0.00518	0.03393	0.00813	0.0349	0.02894	-0.02589	0.04317	0.01427	0.00493	0.07586	-0.00175	0.03639	0.02306	0.00263	-0.00413	0.00549	0.06484	0.04489	0.01833	-0.00308	0.04104	-0.0528	-0.06985	0.0534	0.00203	-0.0338	-0.04622	0.03028	0.02844	0.00442	-0.0065	0.04641	-0.0433	-0.00708	-0.05651	0.062
A_43_P13522	0.06354	0.01662	-0.01944	0.0235	0.04343	0.08235	0.01571	0.01088	0.00433	0.01443	0.06341	-0.00549	-0.01011	0.00921	0.05348	-0.02489	0.03744	0.03523	-0.06333	0.0555	0.05124	0.03267	0.0909	-0.00117	0.04707	0.02049	0.00385	0.00699	-0.00529	0.1039	0.04611	0.04613	0.00407	0.0708	-0.04165	-0.01686	0.05345	0.00704	-0.04136	-0.07268	0.04628	0.01442	-0.021	-0.03043	0.13224	-0.03299	-0.03405	-0.0804	0.09338
A_42_P734401	0.04776	0.03236	-0.00847	0.02476	0.04583	0.05415	0.01557	0.00462	0.01978	0.0452	0.07214	0.00153	0.01827	0.06247	-0.14243	-0.02223	0.03612	0.03882	-0.01241	0.07046	0.05081	0.02426	0.05918	-0.02521	0.02148	0.01344	0.01335	-0.02696	-0.00381	0.10026	0.06317	0.00804	-0.00698	0.10773	-0.04447	-0.05853	0.01424	0.04763	-0.03371	0.01554	0.06427	-0.00598	0.09496	0.01578	0.09731	-0.0328	-0.01432	-0.05957	0.07112
A_43_P19280	0.01912	-0.03347	-0.03984	-0.00181	0.03374	0.04234	0.01925	0.01337	0.01138	0.02087	0.06141	-0.0207	0.00645	0.02441	0.01999	-0.01907	0.02781	0.04837	-0.00241	0.01331	0.02651	0.00621	0.02889	-0.02124	0.03249	0.0433	-0.00429	-0.0323	0.0088	0.07708	0.01469	0.00233	-0.02964	0.08257	-0.03803	-0.03092	-0.00096	0.01273	-0.01801	-0.08888	0.0104	-0.0044	0.16602	-0.05303	0.04705	-0.03879	-0.04687	-0.03991	0.06482
A_42_P475885	0.03333	0.02073	0.00986	0.00132	0.04649	0.05223	0.04698	0.01942	0.02276	0.00774	0.0204	-0.01504	-0.00403	-0.00325	0.00847	-0.02702	0.02045	0.02117	0.00266	0.00876	0.02938	0.01575	0.03405	0.00712	0.00063	0.01504	-0.01201	-0.01298	0.01412	0.05571	0.0174	0.04137	-0.01317	0.04357	-0.00726	-0.01801	0.0377	-0.02808	-0.05044	-0.05436	0.0027	0.00891	-0.03897	0.01971	0.03604	-0.00429	-0.02854	-0.04125	0.0461
A_42_P462379	0.04319	0.07402	-0.03579	-0.03865	0.01221	0.04151	0.0019	-0.01346	0.0085	0.033	0.04995	-0.02473	-0.01591	0.02798	0.05341	-0.02206	0.07658	0.06541	-0.02245	0.05305	0.07435	0.01186	0.05362	0.03138	0.07169	0.06264	0.00121	-0.03052	-0.00042	0.08184	0.05098	0.00351	0.02824	0.10288	-0.06067	-0.04233	-0.01966	0.00928	-0.01977	-0.08761	0.05404	0.08659	-0.04911	-0.03315	0.01541	-0.05745	-0.00885	-0.06228	0.05887
A_43_P15388	0.03782	0.07607	-0.01939	-0.01962	0.02565	0.06103	0.02227	0.01075	0.03027	0.02697	0.02278	-0.01129	-0.00046	-0.02452	0.02348	0.0027	0.05514	0.03681	-0.00941	0.02538	0.0459	0.01535	0.09963	0.03823	0.04957	0.05542	-0.01322	-0.01821	0.00367	0.07672	0.03894	0.05603	0.01578	0.09353	-0.02634	-0.05313	0.0441	0.01341	-0.01958	-0.04425	0.02319	0.06864	-0.0101	-0.04129	0.12351	-0.03331	0.01953	-0.02049	0.07351
A_43_P15630	0.02446	0.20013	-0.05489	-0.05584	0.00814	0.10015	0.07672	-0.08813	0.0774	0.1113	0.05483	-0.00967	0.04548	0.13461	0.05913	0.04601	0.16684	0.19561	-0.05035	0.05413	0.06919	0.03069	0.06212	0.04615	0.13808	0.11984	0.02047	-0.09502	-0.06424	0.12889	0.06462	-0.00101	-0.01241	0.09495	-0.05198	-0.22475	-0.0224	0.13266	0.05202	0.12036	0.03497	0.06934	0.0056	0.10627	0.07945	-0.1783	0.11448	-0.07578	0.08265
A_43_P19006	0.05401	0.31134	-0.12011	-0.03438	-0.03796	-0.00896	0.0295	-0.05107	0.01936	0.09101	0.08089	-0.03913	0.17045	-0.00628	0.04407	0.11914	0.16475	0.13935	-0.08145	0.00706	0.0894	0.06844	0.18622	0.08289	0.05982	0.22879	0.03777	-0.04617	-0.0201	0.17613	-0.04127	-0.06911	-0.06651	0.1288	-0.0675	-0.22012	-0.04335	0.17368	-0.03464	-0.01026	0.02935	0.12017	0.07228	0.11052	0.136	-0.23763	0.09871	-0.15481	0.13341
A_43_P21313	0.05742	0.06349	-0.04692	-0.08014	-0.01185	0.01817	0.01932	-0.07481	0.01618	0.03888	0.00583	-0.00134	0.10802	0.0812	0.07976	0.02521	0.06892	0.05714	0.02283	0.03047	-0.04791	-0.0189	0.10406	0.03803	0.02887	0.06258	-0.00852	-0.05339	-0.01552	0.13387	0.06371	-0.03338	-0.08119	0.08445	-0.02923	-0.14486	0.02448	0.11421	0.10361	-0.02931	0.01837	0.03453	-0.01492	-0.01126	0.00601	-0.09298	0.09148	-0.05863	0.08782
A_43_P18033	-0.01718	0.19487	-0.07564	-0.09211	-0.04202	0.10892	0.0639	-0.11344	0.0479	0.05316	-0.05115	0.07107	0.15176	0.09656	0.03083	0.08507	0.08706	0.11503	-0.04022	0.0942	0.07844	0.09109	0.00929	0.04402	-0.02693	0.06741	0.07939	-0.04031	-0.04922	0.06343	0.02958	0.01652	-0.04523	0.08708	-0.20509	-0.21236	-0.12507	0.01821	-0.0767	0.16569	0.11733	0.03549	0.0898	0.26777	-0.03703	-0.09999	0.16546	-0.07536	0.10786
A_43_P18662	0.08205	0.10316	-0.05485	-0.05022	0.00957	0.07032	0.00886	-0.07245	0.00651	0.02699	0.02079	-0.01741	0.14161	0.09779	0.05855	0.01079	0.06573	0.08102	-0.02976	0.0705	0.01083	0.00945	0.03833	-0.02042	0.03724	0.05439	0.00191	-0.07586	-0.06267	0.08083	0.05424	-0.01721	-0.03343	0.02393	-0.11753	-0.10821	-0.04984	0.0716	0.01403	0.07726	0.03467	0.0504	-0.00008	0.05049	-0.02523	-0.1661	0.01984	-0.05632	0.05591
A_42_P640992	0.13922	0.15704	-0.1115	-0.09375	0.00338	0.11801	0.05653	-0.06866	-0.0211	0.01537	-0.00198	-0.01357	-0.0487	-0.00372	0.08795	-0.00985	0.06335	0.11305	-0.09308	0.08998	0.1478	0.04771	0.16973	-0.01902	0.0035	0.05607	-0.01069	-0.10362	-0.07541	0.24373	0.0159	-0.01081	-0.06548	0.10618	-0.08252	-0.24495	-0.00198	0.13057	0.02187	0.1379	0.0273	0.08397	0.018	0.16891	0.12211	-0.08036	0.01725	-0.10472	0.10512
A_43_P10354	0.12199	0.0988	-0.13434	-0.32197	-0.08068	0.22148	0.09479	-0.22563	-0.01602	-0.09069	-0.24223	0.0663	0.03444	0.14778	0.20389	-0.05645	0.02693	0.09933	-0.07166	0.19145	0.25098	-0.01504	0.18587	-0.04387	-0.08652	0.05094	0.00612	-0.11487	-0.10878	0.39571	0.10203	-0.00266	-0.1179	0.04842	-0.07447	-0.19722	-0.00203	0.2853	0.13836	0.02313	0.03124	0.15345	0.07722	0.24153	0.21701	0.04223	0.08162	-0.18289	0.13543
A_42_P815624	0.05146	0.04748	-0.04255	-0.05056	0.00789	0.04472	0.01857	-0.03088	0.00701	-0.001	-0.00612	-0.00393	-0.01777	-0.01928	-0.02979	-0.02139	0.02834	0.0211	-0.00121	0.01049	0.05803	-0.08765	0.02817	0.01446	0.01805	0.03905	0.00685	-0.00544	-0.01732	0.09792	0.02019	0.0285	-0.04026	0.05788	-0.05877	-0.06941	0.01421	0.02745	-0.00352	0.07802	0.0024	0.03402	-0.00676	0.03347	0.0819	0.03678	0.01898	0.00058	0.05097
A_43_P15932	-0.01387	0.01927	-0.03049	-0.00324	0.02801	-0.00271	0.02874	-0.07361	-0.02719	0.02129	0.0504	-0.03404	-0.0693	0.03187	0.01973	0.03485	0.03599	-0.00477	-0.03535	0.01959	0.00027	-0.03896	0.00616	-0.07363	0.03817	-0.00424	-0.03168	-0.04159	-0.01805	0.09102	-0.00373	-0.01147	-0.05018	0.00365	-0.06512	0.04546	0.04956	0.0328	-0.08085	-0.05615	-0.03447	-0.04945	-0.01019	-0.16685	0.0659	-0.00095	-0.08272	-0.09346	-0.02718
A_43_P23158	0.00552	-0.02494	-0.04861	-0.05484	0.02487	0.01402	0.00888	-0.07498	-0.02644	0.03732	0.02445	-0.01135	-0.00131	0.05169	0.10967	-0.0173	0.04465	0.04573	-0.02368	-0.01805	-0.09731	-0.10245	-0.00532	-0.04236	0.0297	-0.02468	-0.06117	-0.06996	-0.06763	0.12841	0.07503	-0.12511	0.03527	0.06661	-0.10147	-0.08208	-0.02903	0.01278	-0.07009	-0.05397	-0.00415	0.03125	-0.07738	-0.10944	-0.03688	0.0023	-0.02215	-0.09051	0.06723
A_43_P20751	-0.00328	0.05475	-0.04836	-0.02016	0.02616	0.09348	-0.00734	-0.01547	-0.03241	0.04749	0.00511	0.00318	-0.04175	0.02073	0.20387	0.01889	0.01404	0.00147	-0.00749	0.11783	0.04571	0.01541	0.00501	-0.01553	-0.00573	0.06511	-0.00982	-0.02547	-0.02795	0.04124	0.00243	-0.05687	0.0154	0.00809	-0.08744	-0.10712	-0.05082	0.00563	0.02475	0.08796	0.05373	0.02796	0.00495	0.09015	-0.01994	0.06844	-0.02064	-0.03612	0.04725
A_42_P568614	-0.0064	0.00856	-0.05124	-0.00992	0.02235	0.05771	0.02391	-0.03793	-0.02376	0.02419	0.04266	-0.01053	0.00222	0.03018	0.10316	-0.00774	-0.01173	0.01283	-0.00949	0.02859	0.04085	0.0221	-0.04937	-0.07443	0.00526	0.02732	-0.015	-0.03996	-0.00856	0.04297	-0.02549	-0.03082	-0.02562	0.03649	-0.0786	-0.03658	-0.00759	0.01548	-0.0288	0.04191	0.01445	-0.00151	0.01707	0.06148	-0.01483	-0.001	-0.07913	-0.05457	0.01546
A_43_P15423	0.01983	0.04059	-0.04127	0.00318	0.04001	0.07594	0.01137	-0.00865	0.01405	0.06588	0.05604	-0.00868	0.01551	0.01612	0.22214	0.00038	0.01573	0.007	0.00089	0.07877	0.04943	0.04126	0.03238	-0.02385	0.02533	0.01069	-0.00262	-0.02914	-0.02038	0.09715	0.02036	-0.03364	0.00315	0.104	-0.1033	-0.09309	0.0164	0.01698	-0.03299	0.09204	0.06176	0.00508	-0.00752	0.11482	0.00618	0.00957	-0.0266	-0.07489	0.01884
A_43_P21338	-0.00847	0.08809	-0.07306	0.00729	0.11036	0.06952	0.00069	0.00201	-0.02916	0.07831	0.08895	-0.01004	-0.04183	-0.0152	0.1707	-0.04139	0.05302	0.00958	0.02001	0.11287	0.07087	0.03504	0.00998	0.09144	0.01723	0.0214	-0.03553	-0.01838	-0.03656	0.08679	0.04125	-0.06995	0.08156	0.05963	-0.13079	-0.11088	0.01946	0.02097	-0.10937	0.12503	0.0803	0.01577	0.06189	0.10829	0.03964	0.16149	-0.03126	-0.07111	-0.00915
A_42_P453579	-0.05223	0.04576	-0.01929	0.03997	0.07273	0.15724	0.04146	0.02068	-0.00094	0.05065	0.04435	0.01513	-0.03038	0.02539	0.18102	-0.01749	0.01459	0.00584	0.01726	0.14681	-0.0653	0.01134	0.04004	0.00703	0.02456	0.03784	-0.03043	-0.02078	0.07429	0.06607	0.06304	-0.03097	0.04163	0.03816	-0.12923	-0.12325	-0.03253	0.00819	-0.026	0.1101	0.13385	0.09904	0.06753	0.15621	-0.06743	0.04096	-0.05882	-0.13729	0.07958
A_43_P21538	-0.00058	0.04408	-0.04163	-0.01447	-0.01971	0.03648	0.01579	0.0145	-0.05585	0.05154	0.02095	-0.03121	-0.05028	-0.00819	0.13052	-0.07386	0.17043	0.00479	0.02077	0.04008	0.03315	0.04767	-0.01617	-0.0014	0.0346	-0.00929	-0.02285	-0.05378	0.02776	0.02142	-0.01557	-0.05101	0.03264	0.01957	-0.10883	-0.09475	-0.07023	0.01351	0.01363	0.10338	0.1073	0.02406	0.00766	0.13342	-0.05422	0.08029	-0.00329	-0.02774	0.08264
A_43_P15653	0.05828	-0.03011	-0.06018	-0.07229	0.05394	0.05625	0.02731	-0.05645	-0.02702	0.0342	0.04392	0.00199	0.00067	0.02505	0.05647	-0.01158	0.0645	0.07211	-0.04639	0.04487	0.05861	-0.02831	0.0417	0.0048	0.04807	0.06052	-0.03486	-0.04967	-0.07034	0.07523	0.08033	-0.04607	0.05651	0.13434	-0.12019	-0.09459	-0.01853	-0.03564	0.02521	-0.00464	0.06515	0.07941	-0.11048	0.04149	-0.03525	-0.04153	-0.01492	-0.07198	0.11491
A_43_P16165	0.03818	0.0499	-0.00368	-0.00032	0.06114	0.06803	0.00374	-0.02739	-0.00645	0.04693	0.05502	-0.01286	0.0014	0.0004	0.11223	-0.03731	-0.02942	0.03364	-0.01743	0.05723	0.03712	-0.0076	0.00154	0.01801	0.02931	0.01667	-0.01034	-0.03574	-0.01143	0.05199	0.01284	-0.04764	0.01607	0.10426	-0.08327	-0.07109	-0.00722	-0.0261	0.00091	0.00563	0.05679	0.06067	-0.05869	0.08008	-0.00373	0.00838	-0.00718	-0.0837	0.05401
A_43_P15239	0.05248	0.05584	-0.02274	0.00066	0.04766	0.07199	0.0113	-0.00904	-0.02405	0.07553	0.05309	0.0109	-0.05996	0.00109	0.16345	-0.03132	0.0525	0.04495	0.03365	0.04958	0.05357	-0.00659	0.03716	0.03916	0.05478	0.045	-0.0198	-0.04544	-0.01429	0.07501	0.01954	-0.04628	0.06792	0.08904	-0.06743	-0.06789	-0.00622	0.05032	-0.0299	0.12063	0.10847	0.06622	-0.02246	0.13895	0.02164	0.01549	0.01323	-0.04531	0.08077
A_43_P10380	0.05507	0.05103	-0.06874	-0.04064	0.00662	0.12697	0.02899	-0.14071	-0.0301	0.08346	0.04563	-0.00331	-0.02765	0.01912	0.20696	-0.03416	0.01596	0.03547	0.01865	0.1426	0.01613	0.03532	-0.00213	-0.05689	0.00103	0.03236	0.04294	-0.04382	-0.0237	-0.02155	0.00376	-0.03832	0.13745	0.08432	-0.10708	-0.0894	-0.01088	0.05223	-0.06094	0.1342	0.12848	0.05814	0.08432	0.16818	-0.08731	0.07713	-0.02436	-0.0402	0.06818
A_43_P18000	0.01358	0.02583	-0.03372	-0.00415	0.04736	0.04867	-0.00741	0.01076	-0.04037	0.01535	0.03715	0.00043	-0.00991	-0.00985	0.02039	-0.02386	0.01521	0.01126	-0.01233	0.03915	0.04464	-0.08539	0.03067	-0.02415	0.01009	0.02534	-0.0179	-0.0285	-0.03088	0.08035	0.0275	-0.01628	0.02454	0.07197	-0.04959	-0.07197	0.06887	0.07319	0.01408	0.03102	0.06583	0.04335	-0.0054	0.08896	-0.02591	-0.01599	0.00067	-0.02391	0.05379
A_43_P13340	0.02415	0.02355	0.01492	-0.0124	0.06914	0.05593	0.00051	-0.02119	-0.01399	0.0086	0.02125	0.00407	-0.18679	-0.01239	0.04025	-0.03376	-0.00063	0.00196	-0.01611	0.04725	0.03208	-0.00043	0.01297	-0.02279	0.00167	0.00482	-0.00931	-0.03076	-0.02607	0.05215	0.00598	-0.01872	-0.00483	0.06373	-0.04137	-0.05907	0.07258	0.01366	-0.00935	0.0374	0.04646	0.03125	0.01623	0.05112	0.00158	-0.04395	-0.02801	-0.05495	0.01853
A_43_P20958	0.08526	0.03979	0.01588	0.04217	0.08503	-0.13552	0.01567	0.02888	-0.20161	-0.03872	0.09015	-0.01968	-0.12299	0.05631	0.15341	0.00676	0.02359	0.02486	-0.05133	0.12031	-0.0739	-0.0591	-0.04336	0.0995	0.03028	0.08465	0.02549	-0.00155	-0.02257	-0.02055	0.12511	-0.07315	-0.00872	0.08366	-0.18925	-0.22636	-0.05072	-0.00568	0.09275	0.23999	0.00805	0.09079	-0.02736	0.03827	-0.04133	-0.14358	-0.05061	-0.10205	0.10878
A_43_P14867	0.01727	0.0448	-0.01256	0.00483	0.01311	0.07077	0.02858	0.03491	-0.03139	0.01171	0.01156	-0.02129	-0.05887	-0.01727	0.07058	-0.0393	0.02687	0.0193	0.03633	0.03869	0.0191	-0.01422	0.00834	-0.01658	0.03276	0.06467	0.00355	-0.03225	0.07217	0.00764	-0.02015	-0.03329	0.03655	0.01377	-0.06134	-0.07464	-0.05082	-0.02883	0.0651	0.00734	0.02429	0.05117	-0.04086	0.07347	-0.0619	0.03638	-0.04984	-0.03658	0.04261
A_43_P15988	0.02863	0.01406	0.00683	0.00597	0.02772	0.07759	0.05368	-0.00825	0.01795	0.02975	0.05941	0.0038	-0.03025	0.02022	0.0085	-0.0078	0.0567	0.01604	-0.01495	0.04883	0.03854	-0.02541	0.03635	-0.02235	0.05591	0.03509	0.01401	-0.03477	-0.21445	0.05377	0.02982	-0.02581	-0.02929	-0.06756	-0.08623	-0.09697	-0.04918	-0.00542	-0.01864	0.06331	0.03195	0.05204	-0.01533	0.06467	-0.02173	-0.05834	-0.0308	-0.11848	0.07408
A_43_P15909	0.04494	0.01939	-0.03647	-0.0048	0.02193	0.12021	-0.01021	-0.01092	-0.00919	0.06835	0.05405	-0.00866	-0.07172	0.03497	0.06131	0.01674	0.12371	0.03083	-0.04326	0.0385	0.05802	-0.0482	0.02001	-0.00581	0.0222	0.05017	-0.01645	-0.03368	-0.01899	0.08971	0.04513	-0.03686	-0.00406	0.00553	-0.1168	-0.14544	-0.03828	0.00407	0.05943	0.13242	0.04927	0.05055	-0.05625	0.07487	-0.07677	-0.02373	-0.03442	-0.05361	0.09003
A_43_P16862	0.02869	0.0237	-0.02944	-0.05591	0.01016	0.03105	0.00528	-0.03229	-0.06474	0.0177	0.05605	0.00195	-0.078	0.02927	0.01525	-0.00499	0.01431	0.03856	0.02504	0.05031	0.01152	0.00435	-0.03243	-0.01449	0.01925	0.04125	0.00776	-0.07664	-0.00271	-0.02438	0.00724	-0.10472	-0.0903	0.04036	-0.12168	-0.09468	-0.0192	0.05348	0.09194	0.05249	0.07096	0.02593	-0.02586	0.07672	-0.02694	-0.05442	-0.08436	-0.10984	0.13411
A_43_P20423	0.07101	0.06487	-0.0226	-0.03922	0.00127	0.04349	0.01771	-0.00338	-0.07926	0.02254	0.06732	0.01896	0.04172	0.01975	0.06068	-0.04821	0.03897	0.06523	-0.06382	0.13672	0.02065	0.08189	-0.00357	0.01457	0.04192	0.01128	-0.03262	-0.0413	0.03523	0.04337	0.04615	0.00189	-0.00541	0.02656	-0.03143	-0.0865	0.01221	0.03952	0.05154	0.11284	0.12317	0.03363	0.06133	0.13057	-0.02803	-0.01119	-0.04853	-0.04015	0.09839
A_43_P18513	0.03618	0.02324	0.00987	0.01677	0.01574	0.04395	0.00246	-0.03659	0.03649	0.0663	0.06575	0.01862	0.02477	0.02221	0.05478	0.00568	0.01277	0.04959	0.00797	0.08405	0.04664	0.01315	-0.01003	-0.02086	0.0134	0.00991	0.00223	-0.03899	-0.0086	0.06374	0.00564	-0.05495	0.0254	0.00263	-0.07638	-0.01402	0.00204	0.06857	-0.06322	0.01163	0.0908	0.0204	0.07943	0.16844	0.05302	0.04489	-0.02704	-0.07116	0.06826
A_43_P13839	-0.05938	0.02959	-0.04118	0.02235	0.06758	0.07202	0.0013	0.01379	-0.04044	0.02862	0.10164	-0.01032	0.00258	-0.00625	0.07317	-0.06938	0.01493	0.03391	0.00984	0.05189	0.08753	-0.01719	0.00162	0.02079	0.03382	0.00708	-0.00563	-0.04897	-0.00609	0.04555	0.02351	-0.06315	0.05123	0.05986	-0.07862	-0.07551	0.03302	0.03109	-0.09266	0.07003	0.06043	0.05677	0.05481	0.13832	0.04965	-0.07622	-0.0384	-0.07117	0.06076
A_43_P13147	0.03257	0.03182	-0.09697	-0.00573	0.02401	0.03665	0.00277	-0.02419	-0.0509	0.05287	0.11781	0.01255	-0.01134	0.03744	0.11823	-0.22003	0.12416	0.00124	0.03569	0.08049	0.15911	0.00412	-0.00427	-0.04187	0.0363	0.03556	-0.10005	-0.05929	-0.03209	0.08132	-0.02853	-0.05038	0.03919	0.11763	-0.0605	-0.08927	-0.04105	0.09901	0.06754	0.08419	0.10648	0.06018	0.04957	0.18618	0.07876	0.04606	-0.03278	-0.02366	0.0864
A_42_P655459	0.01008	0.06296	-0.05383	-0.00485	-0.01421	0.09894	-0.03242	-0.03249	-0.0246	0.10417	0.05372	0.02563	-0.04498	0.06641	0.18634	-0.05838	0.01939	0.00443	-0.05224	0.13021	0.08659	0.02788	-0.00925	0.07138	-0.00099	0.04407	-0.00124	-0.029	0.06635	0.06854	0.02065	-0.03873	0.04959	0.04524	-0.05215	-0.10392	-0.03083	0.04221	-0.01467	0.16475	0.1027	0.05065	0.06525	0.17346	0.0318	0.0971	-0.01822	-0.05442	0.07276
A_43_P23121	0.0304	0.03939	-0.01469	-0.06255	0.0173	0.10076	0.01293	-0.02336	-0.05016	0.05684	0.01727	-0.0188	-0.01392	0.03096	0.11922	-0.03683	-0.0017	0.02831	0.03694	0.16548	0.03953	-0.10183	0.02151	-0.05249	-0.00155	0.00847	-0.02733	-0.03368	-0.00889	0.04347	0.0808	-0.07768	0.03199	0.06522	0.00674	-0.06142	0.04432	0.11855	-0.03569	0.14546	0.12633	-0.04207	0.06596	0.21718	0.00011	0.08917	-0.0058	-0.05518	0.0516
A_42_P603573	0.02237	0.04982	-0.02079	0.02844	0.21536	0.06152	-0.0332	0.04165	-0.23327	0.07128	0.0515	-0.1041	-0.14883	0.02554	0.07365	-0.06119	0.09124	0.07726	0.04503	0.22621	-0.0646	-0.00069	-0.00633	0.05518	0.04821	-0.08528	-0.01924	-0.12314	-0.10324	-0.01163	0.10929	-0.05566	0.11323	0.02267	-0.07782	-0.11719	-0.03664	-0.01062	0.05494	0.05038	0.20231	0.03462	0.07582	0.11736	0.03773	0.13985	-0.02947	-0.15091	0.07525
A_43_P23218	0.04543	0.03976	-0.03548	0.00973	0.0922	-0.07112	0.02766	0.00833	-0.01766	0.02068	0.05211	-0.03554	-0.03116	-0.01124	0.1663	-0.03075	0.04556	0.02669	0.03989	0.12791	-0.06013	0.04601	0.02707	0.01043	0.00376	-0.00939	-0.02152	-0.04782	0.01281	0.03965	0.04432	-0.0767	0.14379	0.01153	-0.06477	-0.08017	0.02689	0.00143	-0.00372	-0.02313	0.09538	0.03785	0.0139	0.08846	-0.03252	0.1122	-0.01926	-0.0739	0.07015
A_42_P785994	0.03986	-0.04603	-0.04055	-0.07815	0.05192	0.09832	0.02047	-0.19281	-0.16179	0.03873	-0.00797	-0.03086	-0.05926	0.01364	0.09106	-0.09316	0.03127	0.03322	-0.04012	0.27115	-0.03471	0.11607	-0.09537	-0.05677	-0.02681	0.01474	-0.05907	-0.1538	-0.06183	-0.01951	0.02496	-0.24048	0.02072	-0.0241	-0.06657	-0.10153	-0.06944	0.04265	0.01935	-0.03031	0.19382	0.04459	0.12756	0.20007	-0.07531	0.12858	-0.07866	-0.15571	0.06824
A_43_P21063	0.08812	0.05241	-0.02667	-0.08974	0.07079	-0.04795	0.0205	-0.08478	-0.14082	0.05738	0.04403	-0.02137	0.00593	-0.00914	0.1987	-0.09699	0.19864	0.10277	0.01359	0.08927	0.02369	0.03282	-0.06643	0.07124	-0.0167	-0.01847	-0.02658	-0.07307	-0.05077	0.01956	-0.01291	-0.14573	-0.0332	-0.09103	-0.05923	-0.16521	-0.11982	0.02585	0.00928	-0.01376	0.15068	-0.00254	-0.08152	0.07717	0.14176	0.06896	-0.10461	-0.17587	0.17753
A_43_P17044	0.01204	0.03125	-0.00522	-0.01591	0.01639	0.03536	-0.01689	0.0019	-0.06782	0.03626	0.04563	0.01182	-0.04385	0.01387	0.0439	-0.00585	0.00145	0.01893	-0.01283	0.04027	0.0362	0.01393	-0.05709	0.01704	0.00908	0.01958	-0.00727	-0.02924	-0.0178	-0.01623	-0.03697	-0.08774	0.01661	0.0053	0.0561	-0.05002	-0.011	0.02762	-0.02541	0.10267	0.09707	0.05493	0.00051	0.09275	0.00195	0.02461	-0.00169	-0.04422	0.003
A_43_P16316	0.00035	-0.00409	-0.01978	-0.02777	0.06071	0.03292	-0.01655	0.01436	0.1109	-0.01399	0.07977	-0.01299	-0.00483	-0.0038	0.09189	-0.04703	0.04241	0.02822	0.04281	0.0549	0.01047	0.02746	0.05474	0.13909	0.02427	0.05362	0.03094	-0.01671	-0.00873	0.08555	0.13353	0.01393	0.08072	0.06038	0.01575	0.00872	0.0361	0.02233	0.01143	0.0442	0.14851	-0.07778	-0.01669	0.13687	-0.03077	0.07161	-0.00321	-0.03426	0.04622
A_42_P484212	0.0255	0.03356	-0.00257	0.01666	0.03998	0.02076	0.01887	0.01125	0.00053	0.01296	0.02215	-0.08292	-0.0375	-0.00642	0.02006	0.01101	0.02342	0.0246	0.01147	0.07939	0.0907	0.04426	0.03227	0.03254	0.01198	0.0207	0.01361	-0.01391	0.00968	0.0357	0.00996	-0.00013	0.04401	0.0551	0.01999	0.00316	0.0358	0.01713	0.02338	0.01998	0.05666	0.02066	0.05606	0.07623	0.05025	0.07369	-0.00229	-0.0167	0.04042
A_43_P20814	0.04133	0.06402	-0.01155	-0.07834	0.07818	0.01233	0.02471	0.00156	-0.03193	0.01754	0.02516	-0.03062	-0.06891	-0.01949	0.05798	-0.03861	0.079	0.05291	0.00207	-0.00706	0.05183	-0.02098	0.02559	0.11802	0.04494	0.05765	-0.02705	0.00846	-0.01525	0.04008	0.00184	0.01381	0.05477	0.08687	0.00446	-0.02311	0.02117	0.02357	-0.03982	0.02621	0.05351	-0.0224	-0.05961	0.05231	0.08564	0.03151	0.0011	-0.01567	0.04198
A_43_P16208	0.05052	0.08282	0.0095	-0.02541	0.06103	0.09101	0.03821	0.01155	-0.05815	0.04527	0.04365	-0.02629	0.01317	0.00351	0.09811	-0.04852	0.08206	0.04858	0.05044	0.09856	0.06809	0.06375	0.03677	0.07363	0.0144	-0.01809	-0.0223	-0.03037	0.01252	0.12752	0.09743	0.0232	-0.0242	0.12519	-0.01362	-0.0606	0.03311	0.0506	-0.02485	-0.0801	0.10511	0.09044	-0.00983	0.04038	-0.01319	0.12417	0.00122	-0.10677	0.06248
A_43_P20010	0.04811	0.02665	-0.0114	0.02872	0.0477	0.04252	0.01765	-0.02958	-0.04426	0.00311	0.03497	-0.01909	0.00466	-0.00943	0.02354	-0.02255	0.06791	0.03116	0.00191	0.05143	0.04069	-0.071	0.02796	-0.00182	0.03614	0.01222	0.00096	-0.00936	0.00468	0.08003	0.02924	-0.03554	0.05574	0.06549	-0.0701	-0.0461	0.08785	0.05482	-0.0781	-0.03086	0.06405	0.03426	0.01904	0.05401	0.03168	0.04624	-0.02602	-0.05438	0.06303
A_43_P21990	0.04916	0.0637	-0.01506	-0.00044	0.02134	0.01967	0.00643	0.02199	-0.00788	0.04722	0.01889	0.00599	0.04814	0.01444	0.03719	0.00647	0.06209	0.03504	0.01789	0.03994	0.07224	0.05174	0.01818	0.01182	0.03933	0.04553	0.00778	-0.00788	0.00555	0.07968	0.05778	0.00098	0.03103	0.07079	-0.06871	-0.09286	0.01481	0.04705	-0.05401	-0.02295	0.05873	0.09793	-0.00496	0.03418	-0.01985	-0.05679	0.00897	-0.02534	0.05725
A_43_P14770	0.01923	0.04501	-0.00572	-0.00468	0.00023	0.03641	0.01123	0.02071	0.01034	0.04089	-0.01382	-0.00964	-0.01138	-0.00955	0.00958	0.00718	0.02842	0.00833	0.03895	0.05089	0.07136	0.02947	-0.01511	0.02581	0.00761	0.03813	-0.03742	0.0124	0.02137	0.04172	0.00336	-0.01004	0.02092	0.04446	-0.02455	-0.04388	0.02069	0.00055	-0.02001	-0.0043	0.0566	0.04384	0.0185	0.04307	-0.01454	0.02746	-0.00437	-0.02425	0.05067
A_43_P15942	0.03887	0.00696	-0.01926	-0.02468	0.05948	0.14078	0.04227	-0.01709	-0.06436	-0.01661	0.0007	-0.03096	0.03705	-0.00466	0.11457	-0.02047	0.06565	0.03336	-0.00996	0.03432	0.00552	-0.06146	-0.02121	0.03415	0.01352	-0.0016	-0.03622	-0.01723	0.00204	0.06822	0.03854	0.00902	0.02673	0.06414	-0.08376	-0.06846	0.05876	0.05712	-0.06678	-0.08068	0.03593	0.06021	0.01486	0.021	-0.00798	0.04863	-0.05477	-0.02803	0.05475
A_43_P13980	0.05707	0.02302	-0.01419	-0.07353	0.05449	0.08363	0.0129	-0.03445	0.06447	0.0173	-0.00438	-0.01936	0.04479	-0.02634	0.17631	-0.0295	0.05976	0.00944	0.01128	0.04466	0.04826	0.00163	-0.07871	0.01821	-0.01527	0.00295	-0.04448	-0.01454	-0.00979	0.11312	0.12206	-0.01455	0.06754	0.06271	-0.0073	0.0301	0.00835	-0.00937	-0.0629	-0.06076	0.13295	0.0976	-0.03196	0.04168	0.00828	0.08273	-0.02009	-0.04637	0.05479
A_42_P526922	0.02758	0.00265	-0.00712	-0.04039	0.007	0.01593	0.02026	0.00675	-0.02094	0.01075	-0.01365	0.00276	-0.01233	0.00811	0.02584	-0.00402	0.06326	-0.00367	0.00379	0.03809	0.06993	0.01084	0.00837	0.02562	0.00657	0.01698	0.05855	-0.01539	-0.02601	0.07636	0.01135	0.01787	0.02973	0.00626	-0.06111	-0.03209	0.00827	-0.00397	0.01522	-0.01639	0.03402	0.00556	0.00248	-0.03075	0.0112	0.06554	-0.00119	-0.02178	0.05982
A_43_P10637	0.02196	-0.01381	0.00736	-0.00266	0.01755	-0.00242	0.01235	0.00232	-0.00265	0.01696	0.00691	0.0081	-0.02734	-0.01655	0.04589	0.01924	0.02025	0.00945	0.0012	-0.01571	0.01255	-0.00096	0.0208	0.00159	0.02855	0.01898	0.00418	0.01168	0.0009	0.03181	0.02989	0.02786	0.01679	0.00866	-0.03843	-0.02125	0.05634	-0.01325	-0.00633	0.03632	0.07996	0.03684	-0.01514	0.00327	-0.03838	0.02945	0.00723	-0.00841	0.04961
A_43_P21067	0.02492	0.01958	-0.00522	0.00337	0.0178	0.01287	0.00637	-0.04337	0.00342	-0.01231	0.01446	-0.00431	0.00247	-0.02274	-0.00527	-0.00572	0.02067	0.01251	-0.00653	0.01222	0.03842	0.00009	0.05032	0.00387	0.00693	0.02646	-0.00739	0.0007	-0.00612	0.04843	-0.00048	0.02225	0.03186	0.0265	-0.01046	-0.01534	0.0155	0.01896	0.03235	-0.02638	0.02426	-0.00514	-0.00956	0.04551	-0.00562	-0.0021	-0.00349	-0.02537	0.03067
A_42_P623913	-0.01949	0.01479	-0.02936	-0.0097	0.02513	0.04794	0.01856	-0.02828	-0.01502	0.01441	0.01879	-0.00851	-0.06584	0.04537	-0.01428	-0.01621	0.01702	0.02469	-0.00162	0.04687	0.03137	-0.0357	0.01116	0.00123	0.01596	0.00237	-0.01853	-0.02975	-0.00885	0.08277	0.02294	-0.02432	0.01942	-0.00663	-0.02413	-0.03908	-0.01624	0.02872	0.04126	0.02304	0.03304	0.02776	-0.02318	0.05234	-0.03668	-0.00524	-0.002	-0.03568	0.04278
A_42_P472629	0.01052	0.0495	-0.03061	-0.05294	-0.00572	-0.0654	0.01308	0.00722	0.00546	-0.03253	-0.07252	-0.08272	-0.11619	0.01239	-0.08784	-0.04588	0.03993	-0.00087	0.00104	0.02486	0.0355	0.00558	0.06235	0.04358	0.03046	0.04221	-0.06153	-0.01928	-0.00529	0.1203	0.01426	0.05104	0.00737	-0.01663	-0.05003	-0.03454	0.00251	0.01773	0.12518	0.00346	0.00277	0.06411	0.00286	0.00359	-0.0144	0.03578	0.0267	-0.02548	0.04308
A_43_P10973	-0.0394	0.03873	-0.08217	0.04714	-0.00621	0.08018	-0.04281	0.01036	0.01366	0.03041	0.01077	0.01205	0.02102	0.01279	0.00517	-0.03979	-0.03909	0.05088	-0.01329	0.00308	0.09672	0.02303	0.01464	-0.17126	-0.01049	0.03325	-0.01303	0.00774	0.01876	0.0599	-0.03826	-0.05995	-0.12149	0.12355	0.0028	0.06017	-0.02984	0.13906	-0.01724	0.16066	-0.06672	-0.03821	0.04776	0.14914	0.06512	0.03482	-0.04273	-0.09117	0.01234
A_42_P664238	0.06083	-0.08424	-0.09181	-0.0339	0.0339	0.07858	0.03037	-0.02262	-0.04927	-0.01873	0.06187	-0.02402	-0.03708	-0.03185	-0.01073	-0.06003	0.05375	0.07109	-0.04069	0.02602	0.0864	0.02238	0.02615	-0.09235	0.04839	0.0117	-0.02511	-0.07258	-0.01783	0.18886	-0.04878	-0.00599	-0.0341	0.174	-0.02924	-0.06565	0.04148	0.14171	0.02919	-0.0079	0.05601	0.0486	-0.02623	0.07857	0.20825	0.05496	-0.0171	-0.05306	0.10987
A_43_P16070	0.00021	-0.00034	-0.02522	-0.0363	-0.0173	0.00668	0.02191	-0.02163	0.028	-0.04957	0.04334	-0.01198	0.01999	-0.02632	0.03788	0.00435	-0.01325	0.03112	-0.03264	0.00289	0.04459	0.02004	0.0266	-0.09308	0.00606	0.01104	-0.03755	-0.04264	-0.0264	0.07374	-0.05091	-0.00544	-0.08352	0.06031	-0.05453	0.04398	-0.00851	0.10563	-0.00598	0.01349	-0.00827	-0.02133	0.20598	0.1215	0.10326	-0.01077	-0.0466	0.01522	0.01375
A_43_P18967	0.02349	0.02972	-0.04797	-0.05084	-0.01605	0.07976	0.00685	-0.08715	-0.04643	-0.00281	-0.00121	0.00912	-0.10441	-0.03983	0.09485	-0.00716	-0.04646	0.05406	0.04933	0.04333	0.09585	0.05315	0.04196	-0.07659	0.02804	-0.02218	0.00447	-0.05474	-0.07441	0.10269	-0.13931	-0.06051	-0.04278	0.08197	0.00753	0.02045	-0.0001	0.2107	-0.04952	0.05373	0.02691	-0.03081	0.08795	-0.01369	0.04158	-0.04392	-0.01184	-0.05534	0.06103
A_42_P692117	0.00757	-0.00298	-0.14919	0.00769	0.01934	0.07715	0.00387	-0.07587	-0.09207	0.01948	0.05127	-0.00233	-0.01482	-0.02129	0.00885	-0.0445	-0.02614	0.04263	-0.12501	0.03125	0.12522	0.01319	-0.00906	-0.12849	-0.00124	-0.00861	0.01763	-0.0573	-0.03445	0.04729	-0.09837	-0.06615	-0.03952	0.09219	0.03128	0.01794	0.03418	0.12085	-0.07044	0.00214	0.04184	-0.04664	0.05544	0.069	-0.01938	-0.10575	-0.06181	-0.05356	0.10609
A_43_P21155	-0.01112	0.00028	-0.02284	-0.01072	-0.02254	0.04775	-0.00257	-0.05121	-0.00169	0.01314	-0.00378	-0.00246	0.00809	-0.03267	0.06404	0.00573	-0.04184	0.00103	-0.00069	0.02437	0.1147	0.0704	0.02745	-0.0942	0.00944	0.00908	0.00921	0.00833	0.01544	0.07246	-0.10935	0.02358	-0.02615	0.03912	0.01599	0.0093	0.02321	0.08664	-0.04663	0.05938	0.04397	-0.06042	0.03835	0.08894	0.00442	-0.02415	-0.06381	0.03986	0.02512
A_43_P18381	0.08022	0.00245	-0.09865	-0.14741	-0.06957	0.12566	-0.00166	-0.14743	-0.19183	-0.06072	0.02088	0.03818	-0.11399	-0.02765	-0.15565	-0.05721	-0.04793	0.07936	0.01105	0.00276	0.18102	0.03043	0.01551	-0.08857	0.06983	-0.03934	0.02865	-0.09982	0.00975	0.12545	-0.1629	-0.01048	-0.09576	0.10284	-0.06395	0.01991	0.06066	0.16504	-0.03309	0.04853	0.07405	-0.066	-0.02326	0.03099	0.10857	0.05627	-0.00863	0.02852	0.0512
A_43_P19126	0.02847	0.00364	-0.05379	-0.03302	-0.04655	0.05635	-0.02072	-0.02953	-0.04546	-0.0244	-0.01552	0.01328	-0.02039	-0.03613	-0.01801	0.00749	-0.03147	0.03998	-0.01656	0.00703	0.13459	-0.00505	0.01592	-0.10852	0.00173	0.02069	-0.03843	-0.04926	0.03887	0.10061	-0.17813	0.00257	0.01071	0.07344	-0.02181	0.04343	0.01908	0.10697	0.01539	-0.05998	0.04719	-0.04558	-0.00661	0.06712	0.09642	-0.00494	-0.04641	-0.00962	0.08861
A_43_P19239	0.03058	0.06466	-0.01899	-0.05587	0.00609	0.11512	-0.08841	-0.11456	0.05756	-0.02375	0.04121	0.00102	-0.06858	-0.04867	0.05553	-0.06606	-0.06785	0.06837	-0.04123	0.02085	0.14264	0.00264	0.02177	-0.08333	0.0345	-0.03392	0.01348	-0.0384	0.04542	0.12812	-0.07676	-0.21171	-0.116	0.13633	-0.05512	0.05123	-0.05536	0.2258	-0.07185	0.06311	0.00404	-0.04906	0.07929	0.11993	0.06938	-0.01918	-0.08974	-0.04194	-0.01112
A_42_P664121	0.00389	-0.02922	-0.06192	0.00005	0.00875	0.09545	0.02229	-0.04484	-0.03177	0.04178	0.11461	-0.01613	0.02193	-0.01119	0.03782	-0.03029	-0.02387	0.05752	-0.05496	0.06859	0.11003	0.03181	0.04407	-0.11756	0.00363	0.0066	0.00473	-0.08037	0.00327	0.08503	-0.10936	-0.05915	-0.01879	0.11892	-0.00972	-0.02686	0.0154	0.07819	0.00381	0.12107	0.08401	0.00084	0.00923	0.13384	0.15847	0.02301	-0.04391	-0.12871	0.10066
A_43_P19711	0.01366	-0.00715	-0.0397	0.03193	0.00376	0.04454	-0.00521	-0.02777	-0.01813	-0.00822	0.0682	0.03093	-0.05022	0.00513	0.0216	-0.01482	-0.04111	0.0377	0.01429	0.02515	0.09927	0.04864	0.01424	-0.0761	0.01457	-0.0357	0.0025	-0.05415	0.05756	0.10543	-0.07948	-0.01242	-0.03579	0.09303	0.0032	0.06099	0.03704	0.06381	-0.01491	0.05696	0.03323	-0.02215	-0.01313	0.00643	0.07079	-0.02312	-0.01714	0.01718	0.07157
A_43_P19577	0.03419	0.01946	-0.12153	-0.06536	0.02923	0.08582	-0.00108	-0.13367	0.0355	-0.01038	0.15014	0.02917	-0.04374	0.038	-0.0114	-0.07699	-0.00542	0.0902	0.00769	0.02767	0.09798	-0.00764	0.0373	-0.12915	-0.01619	-0.00397	-0.06785	-0.02356	-0.00673	0.16515	-0.01756	-0.07391	-0.06863	0.2073	-0.14599	-0.09572	-0.00105	0.14929	0.03687	0.03707	0.04836	-0.01256	0.02354	0.01929	0.02055	-0.00513	-0.20982	-0.08006	0.08174
A_43_P15518	0.01572	0.0225	-0.04373	0.03358	-0.0134	0.06602	0.00065	0.00945	0.02822	0.02043	0.07399	0.01274	-0.00181	0.00744	-0.01135	0.00575	-0.01539	0.04617	-0.00115	0.02524	0.05119	0.03237	0.02646	-0.04965	0.0254	-0.00383	0.02684	0.00281	0.00089	0.06824	-0.05057	-0.01333	-0.06444	0.09574	-0.03084	0.00943	0.02316	0.07465	-0.04543	0.00101	0.02896	-0.02312	0.03974	0.04965	0.02237	-0.01756	-0.04889	-0.02271	0.05439
A_43_P15412	-0.01605	0.00265	-0.01175	0.03992	-0.07463	0.08523	0.01368	-0.0433	0.06462	-0.00802	0.1579	0.01148	-0.0175	0.00455	-0.00996	-0.03034	-0.03013	0.06987	0.01069	0.00846	0.06672	0.05855	0.0799	-0.02487	0.02822	-0.02594	0.05341	-0.03181	-0.00892	0.02465	-0.09612	-0.12706	-0.08396	0.25863	-0.07099	-0.03617	-0.05139	0.18052	-0.06113	0.15018	0.01603	-0.00474	0.07301	0.1822	0.00287	-0.01111	-0.11012	-0.06638	0.0647
A_42_P646213	-0.00873	0.03112	0.00292	0.00132	-0.01476	0.05428	-0.02616	-0.00915	0.0655	-0.00031	0.15162	0.00567	0.03784	0.03245	0.03188	-0.00901	0.0084	0.06622	-0.01038	0.00898	0.08669	0.00906	0.03279	-0.04207	0.02954	-0.0251	0.00213	-0.11456	0.03545	0.07973	-0.04004	-0.03467	-0.0597	0.10414	-0.07956	0.00116	-0.04076	0.11247	-0.01296	0.1348	0.06886	0.04581	0.08234	0.10968	0.05336	-0.07243	-0.07011	-0.11133	0.13064
A_43_P21922	0.00958	0.00617	-0.04218	0.00592	0.00875	0.04606	-0.00599	-0.02179	0.00799	0.03468	0.05743	0.00176	-0.00713	0.01513	0.13956	-0.01411	-0.00902	0.04841	-0.00454	0.04546	0.06519	0.02858	0.02424	-0.0637	0.01762	0.01607	-0.00816	-0.02205	-0.01199	0.0722	-0.02476	-0.03342	-0.01175	0.09994	-0.01049	-0.03003	0.00361	0.06447	0.02008	0.10309	0.03006	0.00989	0.02651	0.11003	0.03407	0.03275	-0.01532	-0.06005	0.04543
A_43_P10765	0.0387	-0.01378	-0.04833	-0.00878	0.0219	0.03066	0.02158	0.00611	0.02798	-0.0057	0.03953	-0.01603	0.00195	0.05211	0.02304	-0.04899	0.02671	0.03117	-0.02176	0.0607	0.05096	0.03045	0.01883	-0.04341	0.02095	0.03254	-0.03037	-0.04086	-0.01723	0.13714	0.01967	-0.02889	-0.00443	0.08912	-0.12439	0.01647	0.01209	0.09365	-0.01073	0.07009	0.07863	0.00712	0.01229	0.07784	0.08191	-0.02634	-0.0375	-0.06361	0.08697
A_43_P13491	0.04088	-0.02555	-0.08541	0.0648	-0.00166	0.0955	-0.01487	0.02042	-0.00331	-0.00804	0.14902	0.04401	0.09349	0.00759	-0.12946	0.02156	-0.10247	0.03752	0.00165	0.03909	0.19773	0.0346	0.05019	-0.08274	0.01367	0.02283	-0.05604	-0.08116	0.00443	0.0837	-0.23357	-0.03442	-0.01264	0.13281	-0.02058	0.0131	0.03757	0.21815	0.02778	0.12618	0.08084	-0.06045	0.06939	0.18015	0.10972	-0.05559	0.0198	-0.04564	0.15186
A_42_P551195	-0.00886	0.02333	-0.05772	-0.04762	-0.0398	0.03805	-0.04067	-0.0812	0.09129	0.01983	0.07165	-0.0042	0.06431	-0.01665	0.01795	0.0316	-0.02871	0.03236	0.0104	-0.00482	0.11827	0.03157	-0.00734	-0.06853	0.06472	-0.01134	-0.0042	-0.07235	0.02116	0.0579	-0.05662	-0.04112	0.04547	0.11112	0.06551	0.17638	-0.01997	0.14612	-0.05288	0.16324	0.03926	0.00813	0.02371	0.05592	0.01406	-0.06625	0.02708	-0.01283	0.03732
A_43_P17474	-0.0029	0.02793	-0.02382	-0.02176	-0.03595	0.09219	-0.0069	-0.04294	0.05808	0.03819	0.06006	0.01262	0.02961	0.0345	0.08192	0.01769	0.01178	0.03944	-0.009	0.07203	0.11245	0.07636	0.02239	-0.07542	0.00798	0.05219	0.00437	-0.05337	0.05607	0.09085	-0.04634	0.03618	-0.00347	0.13339	0.0232	0.04806	0.00558	0.12142	0.02259	0.10959	0.08261	0.04121	0.05693	0.08485	0.03601	0.01129	-0.00066	-0.03743	0.08891
A_43_P18210	0.01332	0.0459	-0.06402	-0.02917	-0.06408	0.10922	0.00972	-0.04825	0.02045	-0.02262	0.07309	0.00746	0.06367	0.03936	0.06035	-0.0008	0.0329	0.08672	-0.01356	-0.01201	0.03786	0.02875	0.06352	-0.02402	0.04133	-0.00181	0.01479	-0.05469	-0.07194	0.07566	-0.08857	-0.18805	0.08549	0.17999	0.05894	0.11775	-0.01863	0.13031	-0.04444	-0.02358	0.04761	0.07798	-0.00266	-0.02018	0.06153	0.03341	0.01809	-0.02797	0.07452
A_43_P12280	0.07067	-0.02975	-0.13561	-0.20179	-0.15464	0.12155	-0.07613	-0.29352	0.03119	-0.06677	0.17711	0.06286	-0.05629	0.07264	-0.02456	-0.07497	-0.03756	0.03339	-0.05989	0.09309	0.17511	0.05541	-0.00438	-0.21732	-0.01637	-0.00413	0.05845	-0.10143	0.04058	0.10997	-0.18126	-0.10209	-0.11888	0.12704	-0.11368	-0.01514	-0.01022	0.24777	-0.04026	0.19621	0.04619	-0.09625	0.1396	0.21784	0.0679	-0.04156	-0.0585	0.00272	0.06289
A_43_P21757	0.00274	-0.05174	-0.06076	-0.06843	-0.06106	0.084	-0.00033	-0.03199	0.05648	-0.03953	-0.00165	-0.01904	0.00572	0.03167	0.01667	-0.02463	-0.01811	0.04713	-0.03395	0.03596	0.07456	0.07477	0.03694	-0.07575	-0.01456	0.03222	-0.03902	-0.05432	-0.02181	0.11726	-0.10313	0.00877	-0.12767	0.03802	-0.00699	-0.01093	0.03061	0.09581	0.02463	0.19705	0.04803	-0.00887	0.18935	0.01868	0.05288	0.02017	0.03008	-0.02371	0.02715
A_43_P14223	0.01552	0.04562	-0.02887	-0.03432	-0.02646	0.08675	0.03564	-0.06253	0.01029	0.02486	0.06301	0.02487	0.07261	0.06343	0.08465	0.01151	0.0396	0.07077	-0.0259	0.05476	0.07986	0.02842	0.0499	-0.02055	0.02573	0.02638	0.03605	-0.01837	-0.00322	0.12104	0.01205	-0.01299	-0.02516	0.09274	0.00725	-0.08504	0.00988	0.0686	-0.02876	0.00411	0.05998	0.04668	0.03292	0.08288	0.08235	-0.05941	-0.00416	-0.08236	0.09233
A_42_P771466	0.01218	0.04009	-0.02027	0.01926	0.00993	0.07713	0.03324	-0.02313	0.00729	0.02686	0.07851	0.00651	0.10005	0.04025	0.02596	-0.00332	0.009	0.08953	-0.02166	0.04307	0.03176	0.02593	-0.02167	-0.01286	0.027	0.01318	0.00161	0.00689	-0.00313	0.0653	-0.01673	-0.0257	-0.00092	0.11812	-0.01415	-0.04812	0.01224	0.08207	-0.00684	0.06926	0.04674	0.02909	0.04478	0.07823	0.09	-0.03086	-0.00198	-0.0634	0.05046
A_42_P791497	0.04768	0.02384	-0.02183	-0.02353	0.05694	0.08237	-0.03877	-0.09855	0.02498	0.05188	0.10726	0.00858	0.07937	0.0616	0.08434	-0.03443	0.05422	0.05209	-0.00453	0.06116	0.09783	0.02729	0.05733	-0.09633	0.02906	0.04183	0.00263	-0.02388	0.03003	0.15606	0.06595	0.01914	-0.01673	0.14714	-0.03751	-0.04889	0.0374	0.10643	-0.01144	-0.02801	0.0707	0.04378	-0.05303	-0.00312	0.13448	-0.07459	-0.03637	-0.05133	0.0793
A_43_P21440	-0.00557	0.05763	-0.01969	-0.01933	-0.02911	0.05108	-0.00281	-0.05124	0.00835	0.02296	0.10291	0.00278	0.04352	0.0571	0.04227	0.00079	0.04807	0.05284	-0.01198	0.00503	0.0809	0.00626	0.04589	-0.01628	0.02688	0.02895	0.02806	-0.01678	-0.01204	0.05449	0.03248	0.01521	0.00332	0.12	-0.05767	-0.02266	-0.0058	0.04274	0.00797	-0.0887	0.06006	0.04972	-0.00683	-0.04639	0.06952	-0.07198	-0.00164	-0.08875	0.0553
A_43_P16418	-0.00605	0.11034	-0.00277	0.00843	-0.01671	0.04179	0.02678	-0.03202	-0.00185	0.0137	0.08039	0.00599	0.0703	0.02782	0.02464	0.0239	0.04803	0.06848	-0.01448	0.007	0.07045	0.02216	0.06518	-0.01859	0.02243	0.03466	0.03057	-0.03895	0.00404	0.05704	-0.06634	0.15501	-0.06732	0.09553	-0.04293	-0.01545	-0.01415	0.08692	-0.01288	-0.07753	0.02601	0.03854	0.01379	-0.03418	0.03516	-0.1095	0.02222	-0.06195	0.05959
A_43_P21429	0.04968	0.07771	-0.05057	-0.06726	-0.00396	0.06766	0.0088	-0.20913	0.00547	0.01604	0.06162	0.02211	0.10413	0.0472	0.09789	-0.06326	0.00165	0.14352	-0.08209	0.03319	0.10809	-0.06782	-0.03054	-0.05732	0.00696	0.05057	-0.00931	-0.06621	-0.06054	0.03877	0.03715	-0.04789	0.01896	0.12549	-0.00439	-0.08394	0.00933	0.06016	-0.05988	0.06222	0.09052	0.123	0.10198	0.13326	0.05367	-0.16679	-0.05903	-0.1461	0.10428
A_43_P15185	0.03662	0.15532	-0.0453	-0.02764	-0.02208	0.10098	-0.01258	0.07996	-0.00245	0.01011	0.09847	0.01957	-0.02979	0.09758	-0.01527	-0.04378	-0.00566	0.08505	-0.06582	-0.02886	0.04069	0.01035	0.01766	-0.0033	0.04074	0.00262	-0.011	-0.09057	-0.03573	0.09543	0.08415	-0.00561	-0.05105	0.08454	-0.00565	-0.0718	0.00214	0.06171	0.00464	0.02145	0.07238	0.14171	0.03531	-0.02996	0.08187	-0.09339	-0.02654	-0.04823	0.16671
A_43_P22860	0.0557	0.08572	-0.0183	-0.04294	0.01163	0.17953	0.01981	-0.0882	0.02507	0.0544	0.04697	0.01209	0.13749	0.10982	0.13425	0.05677	0.05825	0.05524	-0.19971	0.20391	0.08572	0.12661	0.08814	-0.00823	0.11226	0.05595	0.0324	-0.0303	0.00702	0.10485	0.09828	0.08066	0.02817	0.12166	-0.04072	-0.04407	0.09506	0.07235	-0.03601	0.20953	0.17831	0.00863	0.13471	0.14599	0.09104	-0.0138	0.07748	-0.05868	0.08997
A_43_P21617	0.0113	0.05645	-0.05081	-0.0101	-0.00576	0.06859	0.00028	0.04652	0.02072	0.00243	0.07332	0.01407	0.02965	0.04129	-0.00044	-0.01899	0.04778	0.0738	0.0287	0.05065	0.04381	0.05416	0.06266	-0.0267	0.0603	0.04482	0.02225	0.00121	-0.01227	0.09135	0.04514	0.04899	-0.01897	0.06208	-0.00677	0.03378	0.0157	0.05213	0.01371	-0.09099	0.00772	0.05095	0.00295	-0.03849	0.05617	-0.00574	-0.01481	-0.02752	0.07261
A_43_P14628	0.01665	0.05802	-0.02329	-0.06407	-0.01446	0.05625	0.01493	-0.01678	0.02312	-0.02168	-0.03299	-0.01958	-0.04645	-0.01287	-0.01871	-0.00197	0.03847	0.0482	0.01274	0.00792	0.1071	0.04218	0.07612	0.01922	0.01816	0.02892	0.0316	0.00113	0.03324	0.08869	-0.00718	0.06047	-0.01849	0.06547	0.03029	0.0339	0.00573	0.14162	0.01156	0.01215	0.0293	-0.01458	0.04593	0.05708	0.06562	0.06137	0.01996	0.00836	0.04955
A_43_P20726	-0.01293	0.04125	-0.01413	-0.01504	0.0149	0.08871	0.02988	-0.03419	0.01868	0.0088	0.03225	-0.01597	0.02806	0.01428	0.0891	-0.00427	0.01821	0.04299	-0.0006	-0.00548	0.03275	0.00558	0.00431	-0.05518	0.01037	0.01552	0.0096	-0.03465	-0.00038	0.04894	-0.02787	-0.03977	-0.03863	0.09084	-0.01885	-0.02946	-0.03172	0.02528	-0.03785	-0.02278	0.0373	0.01078	-0.0161	-0.07459	0.02373	-0.0185	-0.03286	-0.03655	0.04115
A_43_P18552	0.01279	0.02288	-0.04236	-0.01158	0.05555	0.09029	-0.03141	-0.02618	0.03243	0.01386	0.09756	-0.0009	0.05164	0.01614	0.0855	0.00775	-0.0226	0.0221	-0.03807	0.01633	0.06534	0.00819	0.03146	-0.0447	0.02493	0.03262	0.01014	-0.06482	0.01698	0.13144	-0.00507	-0.08079	-0.04369	0.11693	-0.04264	-0.07207	-0.04085	-0.03132	-0.06046	0.01613	0.03254	0.04739	-0.00578	0.02937	-0.01598	-0.13572	-0.05364	-0.08566	0.08638
A_42_P795920	-0.03252	-0.00193	-0.02914	-0.0169	-0.01013	0.04873	0.0049	-0.01398	0.00519	0.01049	0.06933	-0.00439	0.01822	0.01657	0.10081	-0.03684	-0.01237	0.02522	-0.01923	-0.01172	0.0412	-0.03033	-0.01455	-0.03461	-0.00234	0.0148	-0.00235	-0.0203	-0.02089	0.04181	-0.02852	-0.00591	-0.01816	0.04995	-0.08141	-0.01635	-0.03132	0.01931	-0.00935	0.02457	0.01128	0.00498	-0.04095	-0.0341	0.002	-0.0242	-0.08157	-0.07139	0.04181
A_43_P13901	0.00153	0.06153	-0.03554	0.00094	0.00004	0.05969	0.10122	-0.05984	0.00997	0.04699	0.05741	-0.00926	-0.04743	0.04601	0.14505	0.01276	-0.0301	0.0732	-0.01946	-0.00063	0.09887	0.00184	0.04795	-0.08957	0.04836	0.01744	-0.00733	0.03246	0.0661	0.03489	-0.09115	-0.04279	0.0189	0.17317	-0.10743	-0.03389	-0.03359	0.12416	-0.04601	0.13864	0.07203	0.02358	0.03255	0.12786	-0.02165	-0.14251	0.01558	-0.08798	0.03
A_43_P12337	-0.01621	0.05061	-0.01655	-0.01897	-0.02346	0.05228	0.02076	-0.00527	-0.00584	0.00475	0.0095	0.00154	0.0172	0.00716	0.0525	-0.00953	-0.041	-0.01481	-0.0079	0.0091	0.07577	0.03134	0.02831	-0.03375	0.00081	0.02071	0.01159	-0.04393	0.01521	0.07658	-0.06405	-0.02353	-0.00527	0.02809	-0.0272	-0.04029	0.02555	0.04606	-0.0223	0.01698	0.00321	-0.01073	-0.01573	0.0282	0.06427	-0.02179	-0.02443	-0.01896	0.06018
A_43_P12785	-0.01797	0.02029	-0.09781	-0.04943	0.0127	0.07864	0.06512	-0.10046	-0.00537	-0.02203	0.03057	-0.01872	0.06142	0.03117	0.06004	-0.05387	-0.03819	0.02764	-0.05545	0.0685	0.10204	0.02114	0.00393	-0.10624	-0.02012	0.00155	-0.02609	-0.05074	0.0571	0.08737	-0.01629	-0.02764	-0.0688	0.06982	-0.14393	-0.06589	0.02822	0.11663	-0.09905	-0.14907	0.07693	0.0181	-0.05305	-0.07481	0.00583	-0.09676	-0.04234	-0.10931	0.12469
A_43_P15739	0.00458	0.01823	-0.04002	-0.04426	-0.02208	0.04526	0.03893	-0.04096	0.02587	-0.0031	-0.01462	-0.02221	0.04679	-0.01913	-0.00586	-0.0216	-0.0158	0.01853	-0.02429	0.0044	0.09599	0.02291	0.00724	-0.09688	0.02865	0.01379	0.03328	-0.01271	-0.0212	0.0708	-0.07969	-0.00591	0.00141	0.08787	-0.0633	-0.06111	0.01225	0.07111	-0.05288	-0.07825	0.03998	0.01461	-0.02753	-0.01639	0.04559	-0.03709	-0.02957	-0.06222	0.07629
A_43_P12742	-0.02095	0.00574	-0.01694	-0.01252	-0.03229	0.00741	0.04448	0.00194	0.04444	-0.01808	0.00176	-0.02567	-0.02821	0.02809	0.01758	-0.026	0.01194	-0.01843	-0.01766	0.0009	0.06631	0.00592	0.01504	-0.03724	0.00511	0.02056	-0.00138	-0.01645	-0.02588	0.0377	-0.00553	0.00984	-0.04035	0.03377	-0.10153	0.014	-0.01148	0.05935	-0.01712	-0.01222	0.00301	0.00518	-0.00668	-0.02329	0.06153	-0.04555	-0.04815	-0.06365	0.02245
A_43_P22365	-0.01809	0.05537	0.01369	0.06283	0.01031	0.03291	0.07916	0.00508	0.03445	0.00792	0.10034	-0.01215	-0.00096	-0.01404	0.04593	-0.02358	-0.00938	0.01105	0.02217	-0.00119	0.08681	0.01926	0.0008	-0.05076	0.03081	0.02607	-0.01161	0.0113	0.00768	-0.00542	-0.04914	-0.00814	-0.06105	0.0934	-0.00501	0.00106	0.01039	0.06842	-0.07659	-0.00086	0.02717	-0.01945	0.03268	0.00652	0.02815	-0.05387	-0.04716	-0.04451	0.04697
A_43_P13357	-0.03316	-0.03359	-0.01373	0.02339	-0.00691	0.04763	0.06895	0.0459	0.30681	-0.01801	0.01578	-0.00062	0.04283	-0.00024	0.00959	-0.01547	-0.02792	0.03349	-0.01417	8.45E-06	0.03976	-0.00496	0.03574	-0.02661	0.0041	-0.00859	0.00806	-0.04756	0.00281	0.07575	-0.06153	-0.01633	-0.08132	0.07125	-0.08517	0.02083	-0.01774	0.05628	-0.04968	0.04198	0.00232	-0.05072	0.21871	0.01674	0.01428	-0.04046	-0.071	-0.0307	0.02648
A_43_P15429	-0.02667	0.00554	-0.01162	-0.00912	-0.02355	0.01393	-0.00971	0.00057	0.03915	0.02074	0.05487	0.00647	0.0062	0.02899	0.05519	0.02092	-0.00501	-0.04598	0.00689	0.01739	0.04666	0.02623	0.05181	-0.0099	0.01399	0.0106	0.00012	0.01534	0.01695	0.04022	-0.01439	0.00179	0.00573	0.07619	-0.03669	-0.02139	-0.03065	-0.00764	0.02199	0.03741	0.00905	-0.00439	0.01905	0.03198	0.00517	-0.03858	0.018	-0.01182	0.00177
A_42_P670964	-0.00067	0.04216	-0.02289	-0.0218	-0.04528	0.03876	-0.03954	-0.02341	0.05898	0.02282	0.07048	-0.00091	0.03182	0.01781	0.09815	-0.00851	-0.03226	-0.02783	-0.00349	0.02977	0.10188	0.01936	0.0164	-0.0677	0.00396	0.0319	-0.0013	-0.054	0.01478	0.02121	-0.06787	0.03722	-0.01688	0.05832	-0.02265	-0.01321	-0.05905	0.08346	-0.01177	0.10975	0.02013	-0.02329	0.04864	0.1344	0.01393	-0.0803	-0.00479	-0.03467	0.05962
A_43_P16347	-0.00875	-0.01191	-0.04469	0.01484	-0.0199	0.00564	0.00285	-0.00529	0.03488	0.02643	0.09451	-0.00569	0.01813	0.01759	0.05251	-0.01996	-0.01272	0.01781	-0.00271	0.0088	0.0732	0.00345	0.00269	-0.02955	0.02336	0.01266	-0.00909	-0.00936	0.02504	0.03219	-0.01899	-0.0058	-0.04035	0.08479	0.00091	0.02234	-0.01979	0.03354	0.00263	0.04729	0.04269	0.04698	-0.00533	0.04586	0.02559	-0.03695	-0.06142	-0.06186	0.02884
A_43_P15077	0.03214	-0.00354	-0.04703	-0.0201	-0.04304	-0.00018	-0.07184	-0.10132	0.05291	5.38E-06	0.09107	0.01561	0.01299	0.04535	0.07861	-0.00083	0.02117	0.02264	-0.0408	0.01913	0.08242	-0.02153	-0.02768	-0.07741	0.01027	0.02055	0.02119	-0.0151	-0.02338	0.02588	-0.02474	-0.00895	0.00309	0.05334	-0.02464	0.03023	-0.02125	0.04953	0.00417	0.05551	0.04927	-0.00427	-0.00612	0.13584	0.03538	-0.02715	-0.05535	-0.05208	0.05214
A_42_P685406	0.01228	0.02497	-0.04068	0.0394	-0.02381	-0.01429	-0.05753	-0.00361	0.03642	0.00228	0.0966	0.00058	0.00368	0.00574	-0.01798	-0.02442	-0.03502	-0.04185	-0.02377	-0.00955	0.08982	0.00299	0.00098	-0.07332	0.01001	-0.00587	-0.02703	-0.05903	-0.02376	0.02543	-0.05746	-0.05347	-0.04421	0.02264	-0.03144	0.03434	-0.02994	0.11609	-0.00629	0.13795	-0.00296	-0.01869	0.02962	0.14892	0.0532	-0.07894	-0.05235	-0.07444	0.03971
A_43_P22895	0.03834	-0.0766	-0.09039	0.0188	-0.0677	0.00429	-0.09932	-0.05092	0.05783	-0.03947	0.18289	-0.0163	-0.02773	0.04021	-0.01023	-0.01583	-0.02031	-0.03747	-0.01238	-0.01435	0.06094	0.00423	0.03358	-0.03121	0.00118	0.05011	0.01384	0.03731	-0.02188	0.0313	-0.0406	-0.07656	0.0068	0.16953	-0.08641	0.02908	-0.0369	0.02871	-0.08056	-0.08977	0.09365	0.02999	-0.02394	0.10554	0.02594	-0.06123	-0.01999	-0.09354	0.03433
A_43_P17952	0.02187	-0.01235	-0.03601	-0.03349	-0.00675	0.04718	-0.00466	-0.04299	0.00811	0.06154	0.04898	-0.01366	-0.11772	-0.06463	-0.21917	-0.00538	-0.02531	0.0113	-0.05592	0.09971	0.16426	0.04883	0.0124	-0.16038	0.07125	-0.03554	-0.02468	-0.01138	0.06831	0.0185	-0.10093	-0.07941	-0.0442	-0.00188	-0.02218	-0.0897	0.00557	0.08077	0.05338	0.13233	0.07626	-0.00605	0.02738	0.07286	0.017	0.05169	-0.0842	-0.08293	0.07497
A_42_P718957	0.05029	-0.23934	-0.03664	-0.05755	0.036	0.08257	0.01863	-0.18273	0.0144	0.00468	0.00626	-0.00029	-0.06391	-0.02366	-0.01543	-0.0598	-0.00059	0.00059	-0.09752	0.11886	0.16582	0.06827	0.05212	-0.09378	0.04462	-0.01904	-0.04548	-0.01197	0.04273	0.05648	-0.04633	-0.02283	0.01605	0.07191	-0.01471	-0.01397	0.0564	0.18467	-0.0217	0.14006	0.07467	-0.04463	0.01301	0.14129	0.06397	0.02979	-0.06978	-0.09186	-0.06896
A_43_P10358	0.03348	-0.0141	-0.03111	-0.03844	-0.02871	0.12452	0.01987	-0.09662	-0.04882	0.0707	0.04871	-0.01995	-0.1295	-0.05991	-0.19689	-0.05555	0.0723	0.02203	-0.00385	0.13991	0.08153	0.04884	0.07625	-0.12887	0.20158	0.05866	-0.00407	0.01181	0.03554	0.16273	-0.08085	-0.04538	-0.02808	-0.03453	0.05754	-0.02538	0.0759	0.13583	0.03083	0.09559	0.09432	-0.09564	0.04537	0.11801	0.06612	0.08733	-0.02626	-0.13051	0.10334
A_43_P14229	0.05184	0.0157	-0.07136	0.06224	0.05751	0.11401	0.31896	-0.05337	-0.05138	0.06834	0.11376	-0.03706	-0.11371	-0.04412	-0.24343	-0.1366	-0.06451	0.08763	-0.02029	0.14448	0.21375	0.05097	0.03378	-0.20073	0.13844	0.02216	-0.02576	-0.02762	-0.02323	0.08948	-0.13528	-0.16123	-0.01969	0.08519	-0.06598	-0.08835	0.06658	0.20704	-0.06924	0.14882	0.10616	-0.03071	0.00422	0.17086	0.05299	0.01174	-0.03508	-0.25107	0.05817
A_43_P15456	0.03356	0.07874	-0.07606	0.00501	0.04624	0.02875	0.18637	-0.00626	0.03615	0.05399	0.11318	-0.00501	0.04548	0.00844	0.06047	-0.03408	-0.01011	0.02426	-0.00893	0.09592	0.09265	0.04638	0.02957	-0.08673	0.0311	0.03264	-0.01951	-0.0204	0.02691	0.10357	-0.00769	-0.03347	0.01447	0.0762	0.13501	-0.08588	0.04387	0.08355	-0.10239	0.13449	0.11152	0.0014	0.01874	0.12518	0.05787	-0.0765	-0.01026	-0.08021	0.06476
A_43_P23062	0.01384	0.02467	-0.06568	-0.03509	-0.0612	-0.00703	-0.03761	-0.01898	0.05355	0.00659	0.1273	0.03391	-0.00442	0.00282	-0.00893	-0.02525	-0.0084	0.00707	0.00227	0.05976	0.12861	0.0649	0.00593	-0.00342	0.02909	0.00076	-0.01452	-0.02486	0.03785	0.09174	-0.1012	-0.03946	-0.02274	0.10077	-0.02092	0.03999	0.05414	0.05234	-0.01478	0.12091	0.04228	-0.05361	-0.03107	0.0468	0.03022	0.00174	-0.04619	-0.00753	0.05565
A_43_P22163	0.01921	-0.07205	-0.06861	-0.01244	0.01034	0.05702	0.00453	-0.05378	-0.01018	0.01362	0.06808	0.02193	-0.06388	-0.0539	-0.09732	-0.05005	0.01156	0.02827	-0.04189	0.09505	0.13963	0.03657	0.04944	-0.08594	0.02225	-0.00342	-0.00601	-0.03342	0.00711	0.10699	-0.05742	-0.03254	-0.07012	0.06378	-0.02468	0.01051	-0.00252	0.01473	-0.04591	0.06029	0.11517	-0.01123	0.02918	0.10364	0.02045	0.04655	-0.03406	0.02657	0.06416
A_43_P23461	0.01734	-0.06674	-0.07499	0.00068	-0.00423	0.05004	-0.00454	-0.00589	0.05478	0.01573	0.15427	-0.0056	-0.00313	0.03283	-0.04419	-0.07701	-0.05166	0.0395	-0.03945	0.10849	0.113	-0.02581	0.12674	-0.10055	0.06055	0.01502	-0.0471	-0.01979	0.07551	0.11926	-0.02445	-0.02767	0.01214	0.17717	-0.00465	0.02137	0.07452	0.08714	-0.07081	0.10694	0.0366	-0.07559	0.00232	0.05791	0.10824	0.04743	-0.01748	-0.05797	0.07587
A_42_P594632	0.00035	0.03915	-0.03605	-0.09459	0.0289	0.11969	-0.00784	-0.04886	0.02464	0.03233	0.08577	0.02039	0.02691	0.01436	0.06958	-0.00727	0.01648	-0.0144	-0.03981	0.09497	0.11122	0.03267	0.05144	-0.0433	0.03433	0.00391	-0.01041	-0.00888	-0.00968	0.05238	0.00861	0.06404	0.02178	0.07155	-0.03943	-0.0058	0.00179	0.04538	-0.1198	0.04427	0.04616	-0.04419	-0.0073	0.07617	-0.02515	-0.10005	-0.0133	-0.07059	0.07043
A_43_P23427	0.01443	0.02918	-0.08422	-0.06791	0.07333	0.05705	0.10064	-0.02826	0.02048	0.0345	0.04211	-0.05719	0.00352	-0.01909	0.03847	-0.03129	0.2065	0.00945	-0.0608	0.08291	0.07345	0.0151	0.02295	-0.05713	0.01647	-0.00764	-0.01779	-0.0537	-0.02268	0.07671	-0.03271	0.00186	-0.02882	0.04669	0.02384	-0.06451	0.10005	0.01993	-0.08278	0.07174	0.04296	-0.04462	0.08365	0.05205	0.08569	-0.04134	-0.01492	-0.07674	0.05578
A_42_P585467	0.00634	0.06049	-0.04699	-0.07276	0.03213	0.03047	0.04833	-0.04213	0.00432	0.01283	-0.02041	-0.03414	-0.08932	-0.00683	-0.0327	-0.03014	0.03626	-0.0143	-0.01608	0.03644	0.04799	0.02128	0.00428	0.00064	0.03782	-0.01545	-0.03545	-0.04846	-0.00666	0.04655	-0.00156	0.01764	-0.03013	0.09757	-0.02891	-0.04797	0.09679	0.02756	-0.09506	-0.00735	0.02041	0.02707	0.12375	0.00401	0.07752	-0.00246	-0.04103	-0.07602	0.05559
A_43_P23440	0.01787	0.04197	-0.02319	-0.02004	0.03945	0.0618	0.03587	-0.00265	-0.01422	0.00114	0.02454	-0.05727	-0.03656	-0.00653	-0.00485	-0.04627	0.01744	0.00799	-0.03653	0.07274	0.05992	0.03149	0.00499	-0.06088	0.02223	0.00534	-0.01233	0.00453	0.10835	0.11606	0.00597	-0.0238	-0.01873	0.09304	-0.05881	-0.00784	0.06967	0.10291	-0.09322	-0.03307	0.06628	-0.04281	0.1968	0.38305	0.04377	-0.02957	-0.02016	-0.09497	0.03729
A_43_P18998	-0.00725	0.02376	-0.02132	0.00119	0.01444	0.08301	-0.01269	-0.00725	0.03868	0.02344	0.05737	-0.00761	-0.01493	0.02719	0.05737	-0.00773	0.02512	0.04582	0.00719	0.01294	0.06455	0.05148	0.04146	-0.01526	0.02253	0.02416	0.00824	0.00612	0.00405	0.04097	-0.01183	0.05375	-0.00124	0.12497	-0.07761	-0.01377	0.00639	0.05166	0.00499	0.03176	0.04838	0.02502	-0.01667	0.06434	0.05682	-0.02844	0.00299	-0.01931	0.02081
A_43_P19149	0.016	-0.00734	-0.02573	-0.0109	0.02561	0.05497	0.02273	-0.009	0.02095	0.00195	0.03652	-0.01474	0.03963	-0.01661	0.05493	0.00439	-0.0159	0.04465	-0.01341	0.02253	0.09156	0.04333	0.03352	-0.0098	0.03127	-0.01501	-0.00272	-0.01851	0.0189	0.08178	-0.02754	0.01376	-0.01363	0.08406	-0.04429	-0.02783	0.03855	-0.00311	-0.02289	0.08465	0.06044	-0.01005	0.02211	0.11668	0.08398	-0.04957	-0.03253	-0.0451	0.05788
A_43_P16365	0.02845	-0.03683	-0.07202	-0.00266	-0.01017	0.04333	-0.04312	-0.06199	-0.01304	0.03758	0.06607	0.00852	0.01883	-0.00968	0.0633	-0.01731	-0.0084	0.02522	-0.00677	0.07668	0.13995	0.02268	0.03077	-0.06383	0.03744	0.02042	0.02195	-0.0371	-0.00261	0.11576	-0.085	-0.00561	0.01512	0.08992	0.03306	-0.0594	0.04162	0.07407	-0.01866	0.13824	0.08134	0.00587	0.03286	0.16211	0.0971	-0.03911	0.0056	-0.09717	0.04603
A_43_P20251	0.02522	-0.07492	-0.05987	-0.01166	0.06093	0.0637	-0.03202	-0.07243	-0.00284	0.03954	0.04557	0.00837	-0.03685	-0.03277	-0.04518	-0.02271	0.00904	0.0248	-0.04728	0.03749	0.13812	-0.02089	0.06317	-0.05983	0.06907	-0.06635	-0.02449	-0.06827	0.0318	0.08122	-0.06925	0.0136	-0.07971	0.06929	0.00604	-0.10029	0.06185	0.11826	0.02601	0.04299	0.06007	-0.02031	0.16853	0.05006	0.04932	-0.06677	-0.01216	-0.06108	0.06619
A_43_P10541	0.03366	-0.03794	-0.02305	-0.03015	0.03591	0.10374	0.0007	-0.0704	-0.0723	-0.01062	0.0564	0.02201	0.02174	-0.02207	-0.03594	-0.01493	-0.02255	-0.04385	-0.01128	0.09654	0.10949	-0.0143	0.01507	-0.05733	0.04472	-0.03582	-0.00356	-0.05886	0.00182	0.09855	-0.04425	0.02851	-0.07724	0.06825	0.04724	-0.06336	0.05217	0.01538	-0.01076	0.10011	0.08272	0.01118	0.01764	0.08815	0.02303	-0.00772	-0.01252	-0.05729	-0.00881
A_43_P12046	-0.01568	0.00814	-0.02929	-0.13609	0.02124	0.12172	0.00697	-0.14429	0.03596	-0.0637	-0.04427	-0.03498	0.00677	-0.01109	0.10803	-0.04679	-0.01722	0.06742	-0.04263	0.00845	0.07432	0.03115	-0.02056	-0.08442	-0.01794	-0.03959	0.01401	-0.01132	0.02867	0.04758	-0.06464	0.20856	-0.09544	0.09481	0.01023	0.00523	-0.04257	0.12254	-0.02123	-0.00417	-0.00959	0.01694	0.03793	-0.01157	-0.07469	-0.05359	-0.05492	-0.06841	0.03275
A_43_P23076	0.0103	-0.03297	-0.07088	-0.00705	0.0193	0.09535	-0.01667	-0.05348	-0.03601	-0.00966	0.09561	0.01909	0.01475	-0.06581	-0.17301	-0.14755	-0.00515	0.0747	-0.02137	-0.01151	0.03206	-0.01346	0.01692	-0.08337	0.03268	-0.10284	0.02839	-0.01058	0.09435	0.11119	-0.14724	0.33939	-0.14941	0.1108	-0.03674	0.04509	-0.07933	0.12556	-0.0981	0.11839	0.00805	-0.04749	0.02982	0.05729	0.04707	-0.1774	-0.07236	-0.07688	0.04236
A_42_P679148	0.00669	0.02877	-0.04868	-0.08117	-0.04902	0.0745	0.01346	-0.04889	0.00496	-0.02738	-0.03126	-0.00116	0.03033	0.06598	0.005	-0.06397	0.01896	0.05666	-0.03553	0.02347	-0.00037	-0.00885	-0.00804	-0.07465	-0.03168	0.01753	-0.01273	-0.0344	0.00629	0.10929	0.01082	0.00028	-0.10415	0.10997	-0.11316	0.00221	0.00105	-0.00792	0.03891	-0.0604	0.0073	-0.0601	0.0082	-0.12246	0.0524	-0.05362	-0.05028	-0.07741	-0.01407
A_43_P10885	0.02675	0.02167	-0.01125	0.00812	0.03232	0.05408	-0.01197	-0.00351	0.00419	0.01652	0.03526	-0.02084	0.00527	0.00593	0.00199	-0.01789	0.00973	0.00154	-0.02386	0.03415	0.06797	0.01944	0.04974	-0.03561	0.04485	0.03227	-0.0028	-0.05387	-0.01722	0.04186	0.00806	0.03233	0.02477	0.06588	0.00405	-0.03714	-0.03014	0.01768	-0.04493	0.00257	0.00207	0.00164	-0.04289	0.06005	0.06979	0.01289	-0.02141	-0.02045	0.01014
A_43_P15136	0.03601	0.02843	0.00503	0.01584	0.00391	0.01759	0.0336	-0.04323	0.0055	0.01376	0.07922	-0.01775	0.01607	0.00004	0.01716	-0.01505	0.02106	0.0227	-0.01755	0.03203	0.08501	0.00761	0.02217	-0.05217	0.04418	0.00868	0.02537	-0.01031	0.07878	0.07755	0.0024	-0.01682	-0.02	0.04291	-0.03484	-0.03019	0.04271	0.06198	-0.01761	-0.0211	0.02	0.00239	-0.02295	-0.02772	0.01821	-0.01148	-0.01706	-0.06339	0.01295
A_43_P20430	0.03857	0.01096	-0.05053	0.01509	0.02217	0.02599	0.00311	-0.03201	0.03656	0.05037	0.08543	0.00775	-0.01159	0.01714	0.02943	-0.00672	0.02076	0.01893	-0.03299	0.06765	0.1088	0.01961	0.02797	-0.0421	0.05118	-0.00381	-0.0067	-0.02794	-0.00374	0.07922	0.00947	-0.00495	-0.00498	0.08544	-0.02328	-0.01568	0.03931	0.04615	-0.06005	0.02255	0.00743	-0.01992	-0.00129	0.11494	0.06793	0.00315	-0.01839	-0.0371	0.00206
A_43_P10416	-0.00785	0.02832	-0.03227	0.04139	0.01514	0.03057	0.02518	0.04138	0.02358	0.03613	0.0413	-0.02386	-0.01161	-0.00401	-0.01705	-0.01351	0.04009	0.01211	-0.00431	0.06441	0.11576	0.03894	0.03004	-0.0311	0.00658	0.03423	0.01928	0.01243	0.04353	0.09617	-0.03128	-0.00032	-0.03057	0.07057	-0.06116	-0.06615	0.01428	0.03676	-0.08645	-0.07359	0.04632	-0.01185	-0.05327	-0.06614	0.04968	-0.05702	-0.01026	-0.04486	0.05969
A_43_P20886	0.00878	0.03812	-0.01362	0.02224	0.03834	0.06958	0.01122	0.00293	0.01691	-0.00379	0.06994	-0.0243	-0.03058	-0.02627	-0.01446	-0.02895	-0.02478	0.04025	-0.03419	0.03749	0.09588	0.00405	0.05534	0.16716	0.00435	0.00054	0.00807	-0.03468	0.04994	0.12579	-0.06708	0.07671	-0.07703	0.06705	0.02379	-0.01179	0.03238	0.02941	-0.0563	-0.13228	0.03158	-0.02033	-0.13879	-0.12595	0.08058	-0.06201	-0.04213	-0.04786	0.02065
A_42_P693261	-0.02512	0.03478	-0.01388	0.00886	0.01012	0.01059	0.04598	0.04048	0.03273	-0.02806	0.0435	-0.0139	-0.00664	-0.01957	-0.0404	-0.01262	-0.00681	0.02487	-0.01724	0.0136	0.05345	0.03942	0.03375	-0.04399	0.01606	-0.02109	0.01435	-0.00415	0.07213	0.09317	-0.02092	-0.00146	-0.03696	0.02966	0.05015	-0.00227	0.01274	0.00077	-0.0526	-0.03957	0.03726	-0.02743	-0.02311	-0.02542	0.03395	-0.03045	-0.00937	-0.05118	0.02427
A_43_P19916	0.00801	0.01739	-0.00789	0.02239	0.02409	0.02911	-0.00347	0.0281	0.02382	0.01959	0.02864	-0.02018	0.0003	0.00235	0.03784	0.00637	-0.00168	-0.00592	-0.03617	0.02106	0.03203	0.00886	0.03055	-0.01616	0.02169	0.01454	0.0166	-0.0116	0.01702	0.02506	0.00355	0.03718	0.00852	0.03238	0.05043	-0.02602	-0.01101	-0.01036	-0.0511	-0.05957	0.02142	0.00008	-0.04216	-0.02566	0.04238	-0.02799	-0.04392	-0.04455	0.04678
A_43_P23452	-0.00222	0.00332	-0.02231	0.04827	0.03885	0.12357	-0.00899	0.03495	0.0133	0.03132	0.10547	0.00852	0.00564	0.0278	0.01274	-0.00696	0.01529	-0.01467	0.01309	0.06159	0.08439	-0.04703	0.0295	-0.09879	0.03022	-0.01161	-0.00886	-0.06355	0.02337	0.08632	0.02625	-0.00472	-0.01985	0.03755	0.02589	-0.0198	0.05378	0.00555	-0.11997	0.00969	-0.00624	-0.00131	-0.05146	-0.02538	0.01984	-0.06328	-0.01462	-0.12398	0.03474
A_43_P21506	0.15371	-0.03317	-0.0341	0.11508	0.06952	0.13444	0.0224	0.03323	0.05158	0.06801	0.07303	-0.04124	0.0057	0.01334	0.13226	0.00194	-0.00152	0.00653	-0.04941	0.08599	0.05	0.01638	0.07369	-0.04118	0.10505	-0.01423	-0.01398	0.03063	-0.00432	0.07702	-0.00769	0.00609	0.00244	0.02146	-0.01756	-0.07624	0.08301	-0.02795	-0.19255	-0.00355	-0.00753	-0.06344	-0.02371	-0.08892	0.03397	-0.10529	-0.04341	-0.11606	0.05582
A_43_P13603	0.00951	-0.0268	-0.03062	0.0047	0.12599	0.05105	0.06622	0.04984	0.03255	0.01555	0.06224	-0.01432	0.06317	-0.00567	0.02817	0.0033	0.02589	-0.02312	0.02047	-0.00127	0.06418	0.01315	0.0518	-0.0225	0.03079	0.01864	-0.01748	0.00737	0.0394	0.06038	0.02641	-0.00715	0.00489	0.07465	-0.02217	-0.02094	-0.0342	0.00213	-0.06041	0.02551	0.0199	-0.02496	-0.03589	-0.05505	0.0122	-0.06256	0.02437	-0.02401	-0.03479
A_43_P18873	0.02823	-0.05914	0.01003	0.04381	0.02946	0.04007	-0.01059	0.01229	-0.00086	0.01793	0.06559	0.00845	-0.00856	-0.01353	-0.02279	-0.01742	0.01273	0.01466	0.00532	0.04077	0.10158	0.02473	0.01633	-0.01835	0.03139	0.0224	-0.03444	0.02564	0.04891	0.06259	-0.02604	0.02078	-0.03717	0.04004	-0.01996	0.0015	0.02522	0.02023	-0.04913	-0.02836	0.05131	0.01314	-0.0054	-0.05524	0.02353	-0.02651	-0.01899	0.00532	0.01364
A_42_P818940	-0.01215	-0.07257	0.05891	0.0632	0.06526	0.06744	0.04992	0.0129	-0.0237	-0.01354	0.06554	-0.01075	-0.05403	0.01028	-0.0092	0.00667	-0.01859	0.04467	-0.03833	0.00258	0.10827	-0.00742	0.01603	-0.05721	0.03092	-0.05967	0.04121	-0.0367	-0.00721	0.06809	-0.03671	0.01547	-0.07706	0.07684	-0.10858	-0.02657	0.0348	-0.02637	-0.04955	-0.05441	0.05985	-0.0283	0.1856	-0.03197	-0.0144	-0.07016	-0.03345	-0.01469	-0.00593
A_43_P14357	0.0148	0.01696	-0.00025	0.13816	0.01162	0.05402	-0.02076	0.03372	-0.05368	0.01645	0.05435	-0.03353	-0.00147	-0.05673	-0.03313	-0.03961	-0.0164	0.05064	0.00308	0.05544	0.12236	0.01647	-0.01505	-0.07424	0.02695	0.06401	0.07383	-0.01337	0.02672	0.01318	-0.06845	-0.04548	0.01219	0.07243	-0.03691	-0.04239	0.03094	0.01211	-0.0899	-0.10182	0.03082	-0.04699	-0.04132	-0.06323	-0.04298	-0.09001	-0.0448	-0.05956	0.04896
A_42_P649640	0.00634	0.04191	-0.02367	0.0601	0.01319	0.02668	0.00531	0.02995	0.05057	0.01527	0.08136	-0.0237	-0.00815	-0.01104	0.04355	-0.02349	-0.02163	0.01176	-0.00156	0.02623	0.07137	0.03873	0.02401	-0.03018	0.00802	0.02261	0.02119	-0.00728	0.01261	0.02643	-0.04457	-0.03875	0.01289	0.04925	-0.08872	0.02667	0.05296	-0.02859	-0.04699	0.00383	0.05903	-0.00674	0.04357	0.01277	-0.01623	-0.09856	-0.07644	-0.083	0.05907
A_43_P20206	-0.0565	0.07096	0.04798	0.08642	0.011	0.0443	0.05344	0.02266	-0.00373	0.03147	0.0442	0.02019	0.00766	0.01864	-0.06151	-0.02253	-0.04976	0.09632	0.02161	0.01094	0.00412	0.0251	0.00298	-0.01654	0.00929	0.03822	0.03824	0.02961	-0.01629	0.05577	-0.00868	-0.04896	0.02172	0.06342	-0.04546	-0.05673	-0.01813	-0.03191	-0.13301	-0.19296	0.04714	0.00121	-0.1037	-0.06309	-0.03144	-0.18895	-0.03187	-0.0907	0.00909
A_42_P623358	0.04789	0.03287	-0.01446	0.00189	0.01622	-0.01235	0.02044	-0.04489	0.01356	-0.00049	0.01771	-0.00574	-0.01092	-0.02344	-0.07346	-0.01058	0.0334	0.02061	0.00573	0.05358	0.04431	0.05048	0.05796	0.06056	0.02851	0.03552	0.02609	0.01059	0.01511	0.04426	0.00083	0.0357	0.03919	0.06392	-0.00718	-0.0358	0.05819	-0.02423	-0.06248	-0.00564	0.07431	0.03659	0.03391	0.00934	-0.08672	-0.02247	-0.00162	-0.03478	0.05871
A_42_P573578	0.01774	0.02493	0.02332	0.01318	0.05772	0.01457	0.01208	0.00912	-0.00592	-0.01677	0.02969	-0.03938	0.0385	-0.00819	-0.035	-0.01392	0.0172	-0.0127	0.00957	-0.00823	0.04277	-0.0039	0.00959	0.02448	0.02419	0.00184	0.12075	0.00772	0.01197	0.04068	0.02017	0.00141	0.00561	0.03712	0.00067	-0.02098	0.00726	-0.02479	-0.10476	-0.06249	0.02394	0.00681	-0.0026	-0.04603	-0.03641	-0.07666	-0.02496	-0.03658	0.03911
A_42_P656085	0.02726	0.0091	0.00986	0.01941	0.03793	0.00881	-0.01223	0.01026	0.03053	0.01946	0.01571	-0.00484	0.00752	0.00181	-0.00889	-0.00788	0.01468	-0.00316	0.00128	0.00604	0.01931	-0.01132	0.01897	-0.00085	0.03359	0.02274	0.00416	0.00762	0.00478	0.03331	0.03215	0.05321	0.03478	0.07583	-0.0171	-0.00562	0.06819	-0.02603	-0.09746	-0.08204	0.01991	0.04249	-0.04825	-0.0602	-0.02849	-0.02367	0.00513	-0.03292	0.03154
A_42_P625922	-0.00022	0.00663	0.0014	0.03111	0.0021	0.04961	0.01257	-0.01525	0.01778	0.00057	0.05301	-0.0172	0.05372	0.02262	0.00509	-0.00505	-0.004	-0.01898	-0.02482	0.0279	-0.00827	0.03962	0.02826	-0.0234	0.00913	0.02273	0.00421	-0.02235	-0.00074	0.04	0.03816	0.04399	-0.00655	0.04263	-0.06217	-0.0138	0.02224	-0.06358	-0.07503	-0.13349	0.01846	-0.00747	-0.02011	-0.11925	-0.04433	0.07443	-0.04328	-0.02473	0.06319
A_42_P495475	-0.01615	0.01706	-0.02956	0.03526	-0.00355	0.04932	-0.00005	0.03412	0.0168	-0.0085	0.03511	0.01783	0.01158	0.04422	0.13705	0.03786	0.01695	-0.01355	0.04776	0.0406	0.06869	-0.02445	-0.02717	0.06959	0.03795	0.01009	0.07935	0.06755	-0.0022	0.0374	0.10583	0.05242	0.17964	0.20979	-0.15006	0.08233	0.09394	-0.05172	-0.08619	-0.03245	0.13919	0.07707	0.02176	-0.07415	-0.12807	-0.04935	-0.00575	-0.04578	0.09551
A_43_P10944	0.0533	0.04829	-0.03497	-0.05599	-0.00407	0.0365	0.03109	-0.02618	0.01614	0.01658	-0.00918	0.00043	-0.0513	0.02536	-0.01918	0.00154	0.05999	0.04702	-0.0019	0.04427	0.07597	0.0046	0.05292	0.00957	0.04667	0.0388	-0.00134	-0.02661	-0.02395	0.07613	0.0496	0.02354	0.03692	0.05102	-0.00983	-0.04508	0.16014	0.09239	0.04989	0.07421	0.03189	0.05396	0.02248	0.10566	0.07724	0.03816	0.03055	-0.00074	0.07936
A_43_P20727	0.07839	0.05036	-0.04027	-0.07114	0.03173	0.03527	0.03282	-0.05407	-0.00021	0.01138	0.01703	-0.00294	-0.06793	0.06659	0.02048	-0.02331	0.05789	0.08855	-0.0197	0.02906	0.09658	-0.00386	0.05269	0.00577	0.05413	0.02694	-0.01437	-0.068	-0.02584	0.12802	0.06702	0.01939	-0.02537	0.01777	-0.05698	-0.0891	0.02529	0.07524	0.1253	0.02658	0.03448	0.08336	0.04234	0.0787	0.0059	0.0397	0.02281	-0.02169	0.10022
A_43_P23089	0.06053	0.07612	-0.04607	-0.05375	0.00961	0.06267	0.03054	-0.03206	0.00721	0.01773	-0.01582	-0.0169	-0.04393	0.07591	0.00308	-0.13506	0.0553	0.04716	-0.02153	0.06656	0.08424	-0.00245	0.05612	0.02122	0.04338	0.07723	-0.00612	-0.03321	-0.03554	0.09979	0.0525	0.031	0.01882	0.0764	-0.02785	-0.05662	0.06163	0.09357	0.03545	0.00072	0.0489	0.07031	0.00208	0.09408	0.06679	0.05571	0.02766	-0.04242	0.07376
A_43_P13405	0.0621	0.01264	-0.03016	-0.04509	0.02917	0.07331	0.00674	-0.01545	0.00149	0.03913	0.02164	0.00821	-0.02774	0.02944	0.08767	0.02543	0.04203	0.04865	-0.02684	0.06395	0.0427	-0.05256	0.02237	0.00803	0.05797	0.05344	-0.02947	-0.01738	0.00377	0.06769	0.06895	0.03522	-0.00889	0.03747	-0.03779	-0.0799	-0.03239	0.06357	0.13534	0.1256	0.0641	0.06438	0.03707	0.15224	0.05135	0.08254	0.00336	-0.04151	0.09036
A_43_P15376	0.00827	0.04243	-0.00879	-0.00256	0.01261	0.06641	0.03218	-0.00643	0.00186	-0.00005	0.00475	0.02074	-0.01775	0.04098	0.03037	0.00509	0.01313	0.04335	0.00563	0.05531	0.04612	-0.00269	0.03833	0.01117	-0.00079	0.03375	0.00523	-0.01708	-0.02728	0.04751	0.03441	0.00325	-0.03701	-0.01642	-0.07126	-0.06184	0.03494	0.04062	0.06545	0.01699	0.02233	0.05212	0.02564	0.05478	0.06574	-0.01536	-0.00453	-0.03059	0.05795
A_43_P17383	0.0137	0.04691	-0.01136	-0.02195	0.09251	0.0269	0.01228	-0.00598	0.00434	0.02215	-0.005	0.00005	-0.05772	0.03875	0.08031	-0.01248	0.00296	0.02789	0.0064	0.06845	0.04514	0.01495	0.02062	0.02538	0.021	0.02643	0.00681	-0.01252	-0.01996	0.06442	0.02438	-0.00583	-0.00429	-0.00896	-0.03854	-0.06868	-0.00272	0.03375	0.01623	0.08774	0.04933	0.04384	0.01598	0.10246	0.01084	0.06758	0.019	-0.0031	0.04961
A_43_P23104	0.03219	0.03005	-0.01063	-0.03339	0.02853	0.00134	0.01787	-0.00885	-0.02005	0.02199	0.02697	-0.01133	-0.0499	0.02301	0.00811	0.02381	0.02459	0.01703	0.00467	0.01549	0.04378	-0.01736	0.03134	0.03114	0.01696	0.00504	-0.00516	-0.02425	0.03506	-0.0031	0.02233	-0.00536	0.01284	-0.00002	-0.02825	-0.01768	0.04354	0.02333	0.05883	0.01319	0.02149	0.04865	-0.00307	0.05755	-0.04055	0.02325	-0.00037	-0.01127	0.06308
A_43_P21418	0.05487	0.02873	-0.00999	-0.03183	0.03246	0.01042	0.02686	-0.03389	-0.00608	0.00478	0.02256	0.00281	-0.02247	0.02458	-0.01226	0.0115	0.02693	0.05331	0.00789	0.01995	0.04186	-0.06098	0.03357	-0.00773	0.02504	0.01812	-0.01075	-0.02093	-0.02611	0.06503	0.03738	-0.00631	-0.03407	-0.0358	-0.03213	-0.03699	0.05792	0.03507	0.03697	-0.00921	-0.00825	0.03295	-0.03945	0.04101	-0.02546	0.03274	-0.00901	-0.00015	0.06284
A_42_P544586	0.0788	0.09623	-0.02784	-0.04643	0.06151	0.17579	0.01012	-0.04144	-0.02105	0.05812	0.05643	0.00016	0.00139	0.1216	0.0587	-0.03842	0.102	0.08045	-0.03085	0.02361	0.05634	-0.02907	0.06313	-0.01069	0.06051	0.06394	0.00715	-0.06682	-0.03267	0.19908	0.12902	0.01407	0.03707	0.09848	-0.03832	-0.04779	0.02182	0.1402	0.02435	-0.01951	0.03377	0.07236	-0.00469	0.08859	0.19033	0.03452	0.06322	0.04085	0.14807
A_42_P679295	0.05685	0.07345	-0.04563	-0.0698	0.00726	0.09485	0.01915	-0.03206	-0.00253	0.03957	-0.00417	0.00303	0.0226	0.0424	0.03494	0.02147	0.06103	0.05913	-0.03547	0.0344	0.04024	-0.02351	0.07692	0.00518	0.04915	0.0342	-0.00855	-0.03397	-0.03177	0.08244	0.06743	0.03184	0.02118	0.00533	0.00884	-0.06325	0.02571	0.06688	0.03792	-0.03631	0.03079	0.0674	0.01292	0.01899	0.08301	-0.00924	-0.00923	-0.04391	0.0975
A_43_P18880	0.03114	0.02361	-0.02456	-0.01546	0.0127	0.0462	0.01991	-0.01633	0.01424	0.02322	0.02884	0.00165	-0.01157	0.01797	-0.00434	0.0027	0.033	0.03836	-0.00548	0.01489	0.05672	0.01462	0.0283	0.00029	0.04591	0.03257	0.01196	-0.01723	0.00828	0.07535	0.01801	0.00329	0.02536	0.07059	0.01549	-0.00738	0.0138	0.06362	0.00668	0.02915	0.03861	0.06106	0.00908	0.08561	0.04847	0.0377	-0.00362	0.00016	0.05756
A_42_P652837	0.07491	0.03376	-0.03218	-0.04556	0.04553	0.05577	0.03126	-0.04876	-0.00213	0.03656	0.02074	0.0039	0.02902	-0.00427	0.04269	-0.02198	0.05112	0.06048	-0.08626	0.0507	0.04589	0.00803	0.08975	-0.01393	0.05171	0.03436	-0.00704	-0.03805	-0.01534	0.1072	0.03233	0.06289	0.07105	0.10722	0.0437	0.02928	0.06958	0.07324	0.03873	-0.03309	0.07914	0.05447	-0.02319	0.04883	0.09818	0.07245	0.00783	-0.0134	0.06694
A_43_P12221	0.10065	0.09894	-0.05875	-0.12239	-0.00157	0.10185	0.02989	-0.06215	-0.00252	0.02422	-0.00512	-0.01267	-0.0051	0.06481	-0.01689	-0.03985	0.11514	0.10035	-0.03202	0.1021	0.08612	0.0454	0.06335	0.01568	0.05624	0.08377	-0.00402	-0.07931	-0.02561	0.1838	0.10994	0.04833	0.06229	0.18779	0.01445	-0.00432	0.04218	0.14849	0.04904	0.10622	0.13506	0.10615	0.09793	0.2325	0.14297	0.06225	0.00276	-0.08581	0.11264
A_42_P479797	0.06109	0.03386	-0.03646	-0.06283	0.02517	0.07284	0.01137	-0.04556	0.0007	0.01685	0.01563	-0.00984	-0.00617	0.0254	0.04949	-0.02402	0.04795	0.04959	-0.02606	0.06179	0.05393	0.02268	0.04201	-0.00745	0.04515	0.03851	-0.00034	-0.03216	-0.02981	0.1225	0.06654	0.01458	0.01326	0.11384	0.01564	-0.05837	-0.00375	0.07884	0.01196	0.01753	0.04563	0.04776	0.02692	0.09898	0.19943	0.01473	-0.0139	-0.04374	0.04864
A_43_P14809	0.06721	0.05364	-0.03405	-0.07525	0.01808	0.07748	0.01838	-0.05259	0.0066	0.03013	0.01349	-0.00044	-0.04916	-0.00694	-0.00379	-0.03031	0.04375	0.04697	-0.02619	0.05986	0.06234	-0.03622	0.02944	-0.05055	0.05433	0.0407	-0.00868	-0.05438	0.0021	0.12334	0.02394	0.00923	0.0038	0.09759	0.11406	-0.11144	-0.00432	0.06183	-0.0281	0.05908	0.06734	0.05735	-0.03872	0.25387	0.0394	0.01174	-0.0225	-0.06395	0.08718
A_43_P12894	0.03692	0.06022	-0.02009	-0.00324	0.02748	0.04325	0.00207	9.65E-06	-0.0073	0.02046	0.0415	-0.00103	-0.04201	-0.01774	0.01359	-0.04837	0.03571	0.03136	-0.01481	0.0415	0.05087	-0.07724	0.04409	0.02959	0.01744	0.02464	0.06563	-0.02106	-0.0056	0.06888	0.05312	0.02227	0.01561	0.07435	-0.02993	-0.04301	0.06819	0.05419	-0.04068	0.04852	0.04602	0.02717	0.01176	0.09237	0.05034	-0.00248	1.44E-08	-0.03563	0.05807
A_43_P15777	0.02882	0.06421	0.01964	-0.00918	0.00924	0.02468	0.04811	0.01634	0.03225	0.01955	0.00658	-0.01246	-0.04869	-0.00777	-0.00484	-0.00074	0.05426	0.26409	0.04119	0.02735	0.04618	-0.09886	0.03767	0.10274	0.02372	0.05966	0.00493	0.05028	0.01996	0.09513	0.09286	0.07961	0.02925	0.10839	-0.04291	-0.00674	0.05483	0.04029	-0.01543	0.00554	0.02154	0.04289	-0.04379	0.01977	0.06862	0.05252	0.05886	0.00763	0.05437
A_43_P21234	0.03043	0.0583	0.0894	-0.03331	0.03904	0.04159	0.0188	-0.02006	0.0195	0.01417	0.03274	-0.01082	0.0006	0.03506	0.03186	-0.01128	0.03526	0.04784	-0.00101	0.01998	0.05857	-0.0063	0.04382	0.0213	0.02393	0.04517	0.0002	0.00026	0.00781	0.10707	0.08516	-0.00097	0.01562	0.09312	-0.01515	-0.01059	-0.03174	0.02101	0.03029	-0.0247	0.02819	0.06068	-0.01616	0.0116	0.15588	0.02582	0.0118	-0.01649	0.05677
A_43_P14256	0.01982	0.03209	-0.02985	-0.04718	0.07965	0.01138	0.00139	-0.02876	-0.01086	0.0201	-0.03037	-0.00077	-0.00242	0.03944	0.03951	-0.01653	0.02884	0.02077	-0.01697	0.00967	0.05926	-0.01581	0.00291	-0.02657	0.01243	0.0193	-0.0114	-0.05538	-0.06319	0.08357	0.04811	-0.05486	-0.03824	0.00999	0.00364	-0.04809	-0.0866	0.049	0.00244	-0.00755	0.00245	0.03542	-0.05732	0.02051	0.04755	0.07313	0.01499	-0.01774	0.02586
A_43_P17510	0.01291	0.05212	-0.07476	-0.00973	0.01342	0.03024	0.00297	0.01285	0.00424	-0.01944	0.00019	-0.01169	-0.04693	-0.0115	-0.02837	-0.00675	0.02967	0.00143	0.00877	0.00874	0.04366	-0.01846	0.01532	0.04157	0.02017	0.0184	0.01732	0.00554	0.00983	0.09328	0.02767	0.00224	-0.00479	0.10213	-0.03436	-0.10453	0.01382	0.05099	0.01315	-0.05585	0.02118	0.04683	-0.05029	0.00731	0.05449	0.04077	0.00183	-0.02644	0.05297
A_42_P517897	0.03303	0.00875	-0.01262	-0.02502	0.01428	0.00053	0.01905	-0.00577	-0.02262	0.00116	0.01801	0.00085	-0.04716	0.02145	0.02224	-0.01372	0.04439	0.0188	-0.00035	0.02359	0.03182	0.00385	0.02423	0.00491	0.01038	-0.02236	-0.03064	-0.01302	-0.03235	0.01979	0.04026	0.04141	0.00681	-0.00529	-0.00667	-0.04432	-0.07008	0.03926	0.03841	-0.08152	0.03646	0.0533	0.03322	0.06238	-0.01145	0.04452	0.01703	-0.03332	0.05287
A_43_P16902	0.05687	0.0201	-0.01095	-0.05412	0.09272	-0.00756	0.00346	0.02222	0.00394	-0.00109	0.03822	0.01099	-0.0596	0.00765	0.02619	-0.01247	0.04084	0.03562	0.04037	0.05317	0.01653	-0.0559	0.05167	-0.00451	0.02109	-0.02198	0.16345	0.0132	-0.0087	-0.02092	0.10092	0.02424	0.02597	-0.05934	-0.03734	-0.01805	-0.0392	0.02363	0.00274	-0.09776	0.03532	0.02438	-0.00944	0.04695	0.05091	0.03268	0.0189	-0.044	0.04943
A_43_P21546	0.03773	0.01144	0.00566	0.01458	0.03168	-0.01011	0.02185	0.01626	-0.02202	0.01102	0.04073	0.00009	-0.01207	0.01558	0.03987	0.00591	0.01252	0.02672	0.00935	0.04377	0.04617	0.01081	0.03497	0.00721	0.01768	0.22603	-0.02844	-0.00346	-0.02137	0.05621	0.01	0.00456	-0.00481	0.00564	-0.06442	-0.03502	-0.02572	0.0213	-0.02658	-0.01214	0.03627	0.03293	0.01362	0.02241	0.02097	-0.01947	0.01699	-0.02097	0.04183
A_43_P21212	0.01278	0.01811	0.00225	0.02326	0.03906	0.02334	0.00153	0.01477	-0.01	0.02087	0.03874	-0.00625	-0.03861	0.02132	0.01012	-0.02817	0.02002	0.01252	0.01554	0.02101	0.02789	-0.03076	0.0161	0.01574	0.0249	0.01495	-0.01017	-0.00091	0.00098	0.01534	0.01277	-0.00257	0.00992	-0.00428	-0.04154	-0.04783	-0.01564	0.00714	0.01393	0.00672	-0.00049	0.01447	-0.00383	0.0384	0.04515	0.00856	-0.02481	-0.02078	0.02875
A_43_P10481	0.03519	0.02654	0.00982	0.00277	0.02823	-0.00303	0.01541	0.00604	-0.01034	0.017	0.03322	-0.00225	-0.05647	0.04701	-0.01833	-0.10015	0.02899	0.03116	-0.00264	-0.00162	0.04314	-0.00359	0.05834	0.0144	0.05132	0.03624	-0.00459	0.00313	0.02014	0.04494	0.02341	0.01322	-0.03113	-0.00088	-0.00108	-0.0666	-0.02423	0.0351	0.03241	-0.00777	0.00547	0.03959	-0.01051	0.07109	-0.00092	0.04141	0.01067	-0.03266	0.03153
A_43_P22344	0.0453	0.01173	-0.01044	0.01668	0.0506	0.05407	0.01314	-0.01213	-0.01288	0.03054	0.04456	0.00017	-0.03982	0.00799	0.00876	-0.01482	0.16815	0.03461	0.012	0.07497	0.0626	-0.00369	0.0289	-0.00008	0.04824	0.0251	-0.01181	-0.01	-0.00903	0.0726	0.05089	0.01807	-0.00488	0.02929	-0.03928	0.00015	-0.09175	0.03584	0.05578	0.03841	0.05331	0.06246	-0.00285	0.07732	0.04082	0.06005	0.0214	-0.05273	0.06213
A_43_P15923	0.02885	-0.02797	-0.00202	-0.00626	0.023	0.01677	0.02402	0.02273	-0.00364	0.03072	0.03343	0.00301	-0.05014	0.00066	0.16591	-0.00637	0.02174	0.02073	0.0089	0.04556	0.02336	-0.07907	0.01846	0.02496	-0.01974	0.01162	-0.02062	-0.03781	0.03579	0.04911	0.02493	-0.0148	0.0316	0.00065	-0.03155	-0.09475	-0.06808	0.02828	0.0449	0.0113	0.06119	0.04272	-0.01832	0.03637	-0.05209	0.02413	-0.01672	-0.05614	0.04542
A_43_P22644	-0.02483	0.03036	-0.01054	0.00087	0.05476	0.01105	0.02799	0.00041	0.01778	0.0022	0.03011	0.00243	-0.04454	0.03151	0.06324	0.03404	0.04827	0.02191	0.01709	0.02927	0.02444	0.01595	0.04536	0.02358	0.00236	0.01356	-0.01149	-0.00501	0.06123	-0.0076	0.14802	0.03085	0.02219	-0.00693	-0.04717	-0.06402	-0.06863	-0.00005	0.10032	0.06049	0.01353	0.03952	0.00429	0.04353	-0.01084	0.01835	0.00137	-0.0069	0.07275
A_42_P739929	0.02894	0.02195	-0.00496	-0.02081	0.03648	0.0766	0.00308	-0.0152	-0.01954	0.00833	0.02248	-0.00616	-0.0046	0.02282	0.04516	0.01373	0.05219	0.02931	0.00167	0.0378	0.07021	-0.00342	0.04217	0.0514	0.06071	0.03615	-0.00119	-0.02575	0.02002	0.01272	0.06544	0.03726	0.00731	0.01585	-0.04154	-0.06822	-0.07339	-0.00018	0.09367	-0.00399	0.00531	0.04251	-0.04724	-0.01648	0.00236	0.01913	-0.01119	0.00943	0.05999
A_43_P21606	0.0295	0.0729	-0.00038	-0.01138	0.0209	0.04435	0.00315	0.00413	-0.02852	0.04271	0.03065	-0.00071	-0.00989	0.02231	0.14206	0.00586	0.04706	0.02292	0.02082	0.04482	0.03182	-0.04478	0.06153	0.0236	0.01684	0.02366	-0.01965	-0.03908	0.01467	0.04259	0.05074	-0.03995	0.01622	0.00754	-0.0331	-0.07306	-0.00011	0.01032	0.04762	-0.01192	0.03267	0.02421	-0.03067	0.01735	-0.02391	0.02633	-0.03547	-0.01914	0.10015
A_43_P20711	0.08132	0.05006	-0.02003	-0.01516	0.06453	0.10892	0.01688	-0.01868	-0.03505	0.03643	0.07718	-0.02556	-0.0795	0.105	0.01429	-0.02388	0.1106	0.08571	-0.07302	-0.01014	0.08271	-0.06959	0.02212	0.04727	0.06907	0.05244	-0.01052	-0.07567	-0.17703	0.10562	0.09018	-0.00141	-0.10098	-0.08525	-0.10445	-0.13367	0.02983	0.04871	0.05795	-0.02933	-0.01147	0.08038	-0.05548	0.05352	0.03565	0.0367	-0.02762	-0.07257	0.10832
A_43_P18912	0.10951	0.07149	-0.03915	-0.08605	0.04205	0.14248	-0.00755	-0.11312	-0.04569	0.05475	0.04304	0.02122	-0.06076	0.11172	0.10779	-0.08546	0.08414	0.07971	-0.04061	0.04591	0.02552	-0.09088	0.05805	0.05796	0.05292	0.08817	-0.00431	-0.05986	-0.30012	0.18137	0.11542	-0.04458	-0.04726	0.0565	-0.08343	-0.15775	0.03295	0.12552	0.07238	-0.11279	0.0107	0.08775	-0.06471	0.00918	0.05862	-0.04044	-0.0161	-0.13321	0.16025
A_43_P12277	0.04679	0.02	-0.02231	-0.0816	-0.08644	0.03898	-0.03079	-0.04991	-0.02828	-0.01814	-0.02745	-0.0173	-0.06454	0.01715	0.04274	-0.02799	0.05407	0.05137	-0.16699	0.00032	-0.12709	-0.04649	0.06619	0.12005	-0.00612	0.02951	-0.02013	-0.02885	-0.20007	0.06767	-0.05959	-0.02317	-0.00157	-0.04225	0.15707	-0.12442	0.01844	0.07614	0.04423	-0.08581	0.058	0.08708	-0.002	-0.00645	0.02147	0.01548	-0.11297	-0.13664	0.06745
A_43_P20141	0.01884	-0.00818	-0.02582	-0.03182	-0.01398	0.04244	-0.02878	-0.04553	-0.02955	-0.00137	0.0254	-0.01691	-0.04625	0.07927	-0.00135	0.02025	0.04465	0.05372	-0.07508	0.061	0.02638	-0.06529	0.06016	-0.01371	0.03542	0.03527	-0.02574	-0.01047	-0.01105	0.07841	0.06966	-0.02035	-0.0143	0.04236	0.09101	-0.12598	0.06361	0.05275	0.04394	-0.02253	0.06349	0.09321	-0.01196	0.10409	0.04264	0.00711	0.01616	-0.11522	0.09901
A_43_P18663	0.0347	0.04714	-0.01933	-0.10372	-0.04875	0.00087	0.04006	-0.05478	-0.04277	-0.05746	-0.00324	-0.0343	-0.07265	-0.05447	0.01729	-0.392	0.03292	0.05632	-0.20699	0.00671	-0.02128	-0.05579	0.00649	0.10631	0.0237	0.03728	-0.01738	0.01519	0.09266	0.01895	-0.01667	0.0307	0.05697	0.01125	-0.03869	-0.16475	0.00428	0.05322	0.10318	-0.00482	-0.00024	0.0258	-0.01824	0.01746	0.00545	-0.02057	-0.06148	-0.06508	0.06471
A_43_P13717	0.03043	0.0322	-0.03005	-0.09292	0.06429	0.0858	0.0368	-0.07486	-0.03119	-0.04259	-0.0413	-0.01442	-0.0727	0.01655	0.08199	-0.04926	0.08913	0.04702	-0.16401	0.10133	-0.03923	-0.04878	0.00216	0.02852	0.01873	0.07242	0.00486	-0.03168	0.01142	0.08773	0.02713	0.00156	0.01932	0.03579	-0.06115	-0.11271	0.01065	0.08917	0.15398	-0.03247	0.05198	0.01323	-0.06325	0.0065	-0.00479	-0.01026	-0.01733	-0.06274	0.06064
A_43_P17446	0.05901	-0.02934	-0.0467	-0.13094	0.02047	0.03212	0.03337	-0.05973	-0.07544	0.02575	-0.00528	-0.02775	-0.13831	-0.0339	0.00139	-0.05109	0.01957	0.05628	0.01852	0.02042	0.03494	-0.0372	-0.01409	-0.00697	0.02292	0.0364	-0.02605	-0.04291	-0.02595	0.02497	0.14761	0.02282	-0.01682	0.02678	0.05582	-0.0032	-0.03348	0.07512	0.02675	-0.06261	0.06241	0.10487	-0.11516	-0.00936	-0.01317	0.08347	-0.0141	-0.08081	0.06238
A_43_P15627	0.06122	0.03449	-0.03715	-0.0309	-0.01904	0.01399	0.06005	0.0021	0.00538	-0.01374	0.04021	-0.02662	-0.01568	0.0307	0.03253	0.02638	0.0548	0.04808	-0.11333	0.02779	0.07686	-0.02349	0.06806	0.02462	0.14203	0.03159	0.00362	-0.02658	0.06578	0.03126	0.02999	-0.01259	0.04305	-0.05361	-0.05164	-0.08792	0.02923	0.01368	0.05883	-0.04302	0.08549	0.0633	-0.03702	-0.00308	0.02161	0.00186	-0.00125	-0.03439	0.06189
A_43_P10345	0.02452	0.02745	-0.04468	-0.07247	0.01984	-0.04397	0.06402	-0.0616	-0.11558	0.0118	0.01372	-0.06053	-0.03129	0.07596	0.14716	-0.03022	0.05584	0.06049	0.02233	0.07619	0.06227	-0.01233	0.07858	0.02249	0.03462	-0.02679	-0.00415	-0.05103	-0.00827	0.0119	0.1522	-0.02503	0.13734	-0.06961	-0.09966	-0.04025	-0.0999	-0.01298	0.08278	-0.18227	0.08044	0.23973	-0.09274	0.12768	-0.04006	0.02931	-0.00743	-0.16673	0.07837
A_43_P21603	0.02881	0.06334	-0.06287	0.00048	0.0242	-0.08085	0.02119	-0.02083	-0.061	0.02225	0.07745	0.00827	0.00006	0.08475	0.03008	-0.08315	0.03957	0.07516	0.00577	0.06271	-0.02858	0.00449	0.00598	0.04489	0.04175	-0.08696	0.12278	-0.05373	0.0778	0.0168	0.02381	-0.05468	0.09465	0.02387	-0.03988	-0.05355	-0.04878	0.06067	0.10661	-0.02954	0.10658	0.14353	-0.03159	0.08622	0.06092	-0.00361	0.01229	-0.11926	0.11726
A_43_P10001	0.04039	0.05204	-0.00873	0.00857	0.01044	-0.07294	0.01746	0.00485	-0.03597	0.0398	0.07035	0.0082	-0.04016	0.05197	0.02109	-0.00585	0.04719	0.04644	0.0046	0.03654	0.00459	-0.0331	0.05787	0.01101	0.04504	-0.02967	0.02398	-0.0358	0.01277	0.05955	0.05424	-0.0128	0.00205	-0.04519	-0.03837	-0.06091	-0.04606	0.00914	0.02529	-0.04374	0.01018	0.04901	-0.00128	-0.13134	0.01277	-0.02074	-0.01656	-0.11596	0.10219
A_42_P511118	0.05853	0.01418	-0.03615	-0.10311	-0.01239	0.01873	0.00445	-0.04078	-0.01998	-0.00762	-0.03881	-0.01727	-0.11073	0.00139	-0.07183	-0.01289	0.0073	0.02998	0.00725	0.01838	0.03863	-0.04017	-0.01031	0.01302	0.02067	0.03033	-0.02763	-0.03269	-0.18613	0.0371	0.01221	-0.02436	-0.00067	-0.08745	-0.07214	-0.09688	0.05658	0.01463	0.05518	0.0486	-0.00057	0.01838	-0.00308	0.04239	-0.04713	-0.02779	-0.00727	-0.02909	0.06506
A_43_P20665	0.04356	0.02372	0.00279	-0.03278	0.00052	-0.01808	0.02346	-0.00936	0.0086	0.01689	-0.01503	-0.00681	-0.07802	0.01735	-0.02816	0.01226	0.01075	0.02616	-0.03773	0.01535	0.05533	-0.02139	0.045	-0.00307	0.05296	0.03448	-0.00562	-0.01425	0.00787	0.03301	0.02405	0.00923	-0.01773	-0.03058	-0.06448	-0.07865	0.00011	0.03309	0.06819	0.02487	0.02902	0.04035	-0.01126	0.03682	-0.03811	-0.01625	-0.00536	-0.01149	0.04474
A_42_P579376	0.02142	0.02439	0.01517	-0.02343	-0.01303	-0.03857	0.02016	-0.01429	-0.02289	-0.01343	-0.00231	0.01379	-0.07066	0.00396	-0.04876	0.00022	0.00172	0.03098	-0.00783	0.01124	0.02996	-0.01803	0.03075	0.0295	0.01612	0.01563	-0.00503	-0.00598	-0.00488	-0.00172	0.01704	0.00112	-0.00275	-0.04109	-0.04255	-0.04596	0.0265	0.02898	0.02532	0.04076	0.01027	0.02019	-0.01525	0.03511	-0.03406	-0.00209	-0.00228	-0.00192	0.04617
A_43_P22100	0.05429	0.05562	-0.05893	-0.10845	-0.04111	-0.00757	0.02587	-0.01904	-0.00922	-0.03897	-0.0022	0.0045	-0.06582	0.04866	0.02557	0.01574	0.01603	0.03723	-0.16596	0.02022	0.03873	0.15467	0.02278	0.01576	0.03015	0.04088	-0.01502	-0.06939	-0.02997	0.09958	0.05074	-0.04318	-0.06341	-0.03582	-0.08303	-0.1579	-0.06143	0.04746	0.1543	0.03057	0.04027	0.04306	-0.06681	0.02581	0.03897	-0.04669	0.01515	-0.04169	0.12939
A_43_P12266	0.03825	0.04359	-0.00325	-0.07514	-0.14007	0.08932	-0.03208	-0.02781	-0.06026	0.05755	-0.03653	-0.02227	-0.09518	0.04232	0.02934	0.03733	-0.02045	0.05033	-0.12332	0.11754	0.02776	-0.02639	-0.01541	0.09513	0.00971	0.05315	-0.01421	-0.00859	-0.04944	0.06587	0.02945	-0.07252	-0.1244	-0.07843	-0.09661	-0.21194	-0.06709	0.025	0.23266	0.27849	0.02044	0.02763	-0.01033	0.0798	-0.03001	-0.07089	-0.01712	-0.10297	0.08744
A_43_P20478	0.03871	0.13026	-0.14727	-0.16846	-0.02825	0.27694	-0.07404	-0.09798	-0.12294	-0.01282	-0.03129	-0.0265	-0.15929	-0.0517	0.07275	-0.02184	0.0124	0.03096	-0.28502	0.07911	-0.04414	-0.0277	0.03588	0.08386	0.14689	0.10712	-0.01825	-0.00784	-0.07661	0.02709	0.24416	0.01077	0.11449	-0.05754	-0.0586	-0.23983	-0.04331	0.00981	0.01707	0.22609	0.08555	0.13435	-0.03358	0.11426	-0.00346	0.14318	-0.09691	-0.31462	0.12946
A_43_P19135	0.05361	0.04098	-0.02366	-0.04998	0.00478	0.05804	-0.03	-0.069	-0.14213	-0.09351	0.05677	0.03593	-0.12036	-0.02911	0.00607	0.03841	0.01933	0.04509	-0.33084	0.10166	0.0321	-0.05901	-0.04963	0.09806	0.03779	0.073	-0.05987	-0.01683	-0.02533	0.0241	-0.00517	-0.11303	-0.00595	-0.1413	-0.08194	-0.15179	-0.06299	-0.00135	0.08902	0.23732	0.04395	0.03649	-0.00157	0.25116	0.0944	-0.05416	-0.15245	-0.1278	0.1456
A_43_P19137	0.12531	0.19231	-0.09614	-0.21756	-0.01144	0.11875	-0.01361	-0.10128	-0.07431	0.00606	-0.06746	-0.04491	0.01678	0.11972	-0.00667	0.04534	0.071	0.10713	-0.18633	-0.03678	0.0223	-0.06931	0.0401	0.07428	0.01699	0.13877	-0.02884	0.05072	-0.0533	-0.05277	0.07476	-0.06021	-0.04288	0.01881	-0.10422	-0.10827	-0.04792	-0.00118	0.13616	0.3009	0.20455	0.1304	-0.12267	0.15386	-0.00754	-0.05091	-0.03258	-0.17052	0.25155
A_43_P17735	0.09053	0.07932	-0.03751	-0.09949	0.01206	0.11493	0.02068	-0.04513	-0.05942	-0.01758	-0.01313	0.00422	-0.08498	0.0244	0.01043	0.00255	0.038	0.05057	-0.06713	0.02323	0.05886	-0.02343	-0.0173	0.14762	0.01705	0.08533	0.01803	-0.02314	0.12636	-0.01499	0.02031	-0.06317	-0.05478	-0.08674	-0.01103	-0.21903	-0.07469	0.01602	0.13917	0.07487	0.08589	0.04835	-0.0517	0.01599	-0.04078	-0.01668	0.00041	-0.17823	0.10659
A_43_P18450	0.05347	0.0544	-0.00175	-0.00657	0.00425	0.16471	0.01209	0.00297	-0.10587	-0.06297	0.00549	-0.00547	-0.13908	-0.02008	0.02921	0.0067	-0.02692	-0.01166	-0.08569	0.07663	0.08432	0.04626	0.06217	0.1102	0.04429	0.029	-0.03243	-0.00535	0.0442	-0.03377	0.05144	0.04555	0.14907	-0.01465	0.00618	-0.10382	-0.06817	0.00336	0.07101	0.09619	0.04543	0.0629	0.00343	0.13973	-0.04157	0.02429	-0.05847	-0.06122	0.07519
A_43_P19464	0.01917	0.02378	-0.00651	-0.02544	-0.0062	0.05669	-0.00254	-0.01466	-0.01532	-0.02006	-0.00355	-0.01422	-0.04722	0.00687	0.0259	-0.01057	0.01124	0.00989	-0.01838	0.01011	0.02785	-0.03031	0.01258	0.0026	0.04186	0.03064	0.00248	-0.01546	0.0059	0.03703	-0.00342	-0.00721	0.00789	-0.05383	-0.01771	-0.04667	0.0274	0.03384	0.07817	0.02439	-0.00026	0.0232	-0.01305	0.05665	0.09305	0.01301	-0.01516	-0.04625	0.02914
A_43_P19257	0.02593	0.04304	-0.01941	-0.0504	-0.01431	0.01532	-0.00228	-0.05244	-0.00817	-0.0048	-0.0049	-0.0232	-0.00893	-0.01283	-0.04708	-0.02474	0.03534	0.03117	-0.01091	0.02925	0.03384	-0.06649	0.04037	-0.0058	0.01678	0.02351	-0.01897	0.01911	-0.01189	0.06248	0.0149	-0.01609	0.03414	0.05451	0.00702	-0.02317	0.07401	0.00875	0.09833	0.05846	0.06314	0.05878	-0.01969	0.08634	0.01315	0.06648	0.0171	-0.00519	0.04915
A_43_P17261	0.05536	0.0555	0.00053	-0.06016	0.02185	0.05918	0.02072	-0.01306	-0.06858	-0.02079	-0.02059	-0.02692	-0.14333	-0.01035	0.05922	-0.08003	0.21388	0.06026	-0.24669	0.00529	-0.01638	0.05934	0.07726	0.06831	0.08885	0.03435	-0.03692	-0.00177	0.03167	-0.0333	0.12046	0.08797	0.13183	0.01246	0.04163	-0.22945	-0.04945	-0.03301	0.15355	0.2298	0.05008	0.12572	0.01177	0.15452	0.0446	0.13518	0.02051	-0.13155	0.08509
A_43_P10917	0.01984	0.00582	0.01852	0.01178	0.03405	0.0413	-0.02041	0.00464	-0.00331	-0.05205	0.02262	0.01171	0.00219	0.01208	-0.04954	-0.01889	0.03789	0.0483	-0.05167	0.05307	0.05577	0.00835	0.07616	-0.0316	0.04141	0.01153	-0.02097	-0.00976	0.02896	0.08984	0.03715	0.05533	0.03002	0.05537	-0.00438	0.01794	0.09857	0.06465	-0.08562	-0.07996	0.02526	0.01599	-0.00953	-0.03973	0.0533	-0.08962	-0.03825	-0.06819	0.07652
A_43_P11529	0.04037	-0.02207	-0.07207	-0.01507	0.06491	0.04449	0.01644	0.04894	-0.05358	-0.09504	0.00525	0.0071	-0.08394	-0.00266	-0.18919	-0.0581	0.05212	0.05031	-0.04865	0.01226	0.0389	-0.007	0.04314	-0.05465	0.00228	-0.03947	-0.01333	-0.05926	-0.0083	0.15198	0.18342	0.06265	-0.08035	0.08854	0.02123	0.02392	0.09324	0.10202	-0.08886	-0.0398	0.16056	-0.02667	-0.01028	0.01588	0.08721	-0.01616	-0.07725	-0.10069	0.12216
A_42_P583522	0.00852	0.04693	-0.03621	0.0132	0.08918	0.09137	0.01307	0.01678	0.02173	0.00604	0.03825	0.00085	0.01238	0.03703	0.0671	-0.01575	0.00331	-0.00681	-0.04017	0.07237	0.08914	0.03246	0.04145	-0.03932	0.02867	-0.18603	0.02735	-0.00523	-0.01453	0.07832	0.05174	-0.00968	-0.00145	0.04755	0.03291	-0.00835	0.06314	0.045	-0.03802	0.05512	0.03759	-0.02128	-0.00418	0.02401	0.09621	-0.05397	-0.01886	-0.01664	0.03996
A_43_P20871	0.05951	-0.02889	-0.03525	-0.05522	0.02184	0.03062	0.00287	-0.04236	0.02343	-0.03666	0.08438	-0.00578	-0.06684	0.05343	-0.09318	-0.0514	0.05869	0.02249	-0.10714	0.02924	0.04393	-0.04821	-0.00863	-0.09201	0.07388	-0.00873	0.02878	0.02475	-0.00522	0.1101	0.09155	0.05206	0.03809	0.04761	0.1598	0.06005	0.13813	0.00002	-0.12881	-0.09642	0.03644	-0.05519	0.15366	-0.00064	0.03567	0.04942	0.00058	-0.03624	0.06576
A_43_P12694	0.04512	0.04451	0.00097	-0.00825	0.01054	0.08063	0.01254	-0.12603	-0.05653	0.01046	0.01417	-0.03305	-0.02807	0.01536	-0.07789	-0.06091	0.02653	0.0112	-0.02606	0.04323	0.04999	-0.04853	-0.03267	-0.05882	0.01989	-0.04981	0.0033	-0.0171	-0.01446	0.1072	0.05459	0.02932	-0.13661	0.05607	0.05276	-0.08104	0.14298	0.17446	-0.15502	-0.11702	-0.0081	-0.03036	-0.04589	-0.03035	0.08454	-0.00708	0.01418	-0.06472	0.03487
A_43_P17439	0.03565	0.04111	-0.09668	-0.08331	-0.07892	0.09626	0.03433	-0.15383	-0.04064	-0.00382	0.03765	0.07025	-0.02409	-0.03989	-0.23977	-0.0529	-0.02922	0.06327	0.04536	0.13053	0.06072	-0.00751	0.08871	-0.02534	0.00485	-0.09517	0.04023	-0.08253	0.05128	0.15945	-0.01255	0.09948	0.08269	0.11837	0.00879	0.04384	0.12496	0.11034	-0.00436	-0.01911	-0.01075	-0.00352	-0.01438	-0.09122	0.0727	-0.01091	0.07216	0.03133	0.07741
A_43_P18076	-0.00426	0.0187	-0.06408	-0.07534	-0.01785	0.00605	0.02084	-0.03458	-0.02832	0.02677	-0.02309	-0.03609	-0.08956	-0.00299	0.07145	-0.03513	0.03699	0.01031	0.00387	0.04881	0.04675	-0.01315	-0.00519	0.01899	0.0049	0.02006	-0.03417	-0.02441	-0.04205	-0.00361	-0.03093	-0.05373	0.1829	0.13108	-0.074	-0.08019	-0.06244	0.07255	0.01493	-0.00329	0.09783	0.04856	-0.00529	0.07872	0.10374	0.07344	-0.03836	-0.06559	0.17277
A_43_P16976	0.0273	-0.0132	-0.07542	-0.09297	-0.01517	0.10007	0.03927	-0.06037	-0.08234	-0.04819	-0.03781	-0.02197	-0.13474	0.02776	0.00289	-0.08595	-0.0126	-0.00159	0.01007	0.06062	0.03903	-0.02191	-0.04002	0.05284	-0.0016	0.032	-0.01162	-0.04763	-0.05642	0.05631	-0.02077	-0.0841	-0.00453	-0.02998	-0.11504	-0.08098	-0.0732	0.07318	-0.00466	0.0033	0.03551	-0.00525	-0.10167	-0.06736	-0.03103	-0.00337	-0.05054	-0.10708	0.11163
A_43_P12835	0.03713	0.06084	-0.14472	-0.11046	-0.03775	0.11378	0.03569	-0.14681	-0.07343	-0.06565	-0.01713	-0.01173	-0.13568	-0.05866	-0.19821	-0.05341	0.00917	0.03782	-0.09013	0.19585	0.08815	0.07566	0.01743	-0.08512	0.26462	-0.07211	-0.05217	0.07114	0.0043	0.11339	-0.07496	-0.02178	-0.07816	0.02266	0.0472	-0.06376	0.14084	0.02683	-0.29162	0.03923	0.01012	-0.04031	0.01109	0.03775	0.05578	0.09831	0.07177	-0.11137	0.07518
A_43_P13339	0.06506	0.08295	0.00525	-0.05928	0.09066	0.08076	0.00081	-0.14405	-0.01783	0.00432	0.01223	0.01867	0.11789	0.03404	0.03135	-0.02157	0.12119	-0.03262	0.01768	0.07097	0.12655	0.12308	0.10094	0.19988	0.01712	-0.01308	0.02325	0.02426	-0.01646	0.01999	0.08632	-0.0387	0.03633	0.17525	0.02749	-0.02584	0.08202	0.0383	-0.00379	0.03012	0.03882	-0.03666	0.01107	0.05444	0.0888	-0.11829	0.04378	-0.02163	0.00171
A_43_P23365	0.04866	0.08831	0.00967	-0.03878	0.07831	0.08106	-0.00227	-0.03126	-0.02757	0.03018	0.06168	-0.00477	0.12222	0.04647	0.13052	0.02629	0.08559	0.02904	0.01002	0.05904	0.04122	0.01815	0.05954	0.12531	0.03052	0.00563	-0.15347	-0.05531	-0.01592	0.07139	0.08937	0.01803	0.00986	0.03073	-0.02994	-0.10702	0.04936	-0.00768	-0.08141	-0.06664	0.06753	0.06967	0.17625	-0.02759	0.04857	-0.00496	-0.03504	-0.02637	0.12148
A_43_P19408	0.04352	0.00913	-0.02415	-0.04394	0.02334	0.0385	-0.00304	-0.01707	-0.01293	0.01599	0.01414	-0.00477	0.01165	-0.03542	0.0328	-0.0216	-0.00032	0.00305	-0.01009	0.00496	0.02696	-0.10057	0.01831	0.03286	-0.00207	0.01015	-0.01681	0.00572	-0.01681	0.05327	0.0282	-0.01295	0.00614	0.04099	-0.05788	0.00273	0.04161	0.00504	-0.04398	-0.04704	0.02634	0.00601	0.1022	-0.01227	0.07915	0.02337	-0.01888	0.02245	0.00188
A_42_P681606	0.01553	0.06301	0.03434	-0.01612	0.11976	-0.00237	-0.02755	-0.00645	-0.00254	0.0196	0.11238	0.0995	0.08434	-0.05373	0.05996	-0.08429	-0.00864	-0.03978	0.22648	-0.00262	0.18644	-0.09609	-0.03083	0.25504	0.0444	-0.11905	-0.13198	0.06725	0.03068	-0.01353	0.14529	-0.04629	0.21316	0.11669	-0.12383	-0.04545	0.05214	-0.12098	-0.00441	0.19617	0.22732	0.18161	0.1064	0.26208	0.07418	-0.0205	-0.02412	0.00257	0.02305
A_43_P23347	0.05391	0.03852	0.04306	0.02109	-0.00647	0.10461	-0.04126	-0.09962	0.05777	0.04371	0.18261	0.06691	0.14297	0.00715	-0.08137	-0.08962	0.11261	-0.04003	0.16246	0.00012	-0.00652	0.01113	-0.02076	0.32324	0.04605	-0.15474	0.03943	0.20655	0.31602	0.05458	0.23432	-0.07789	0.08428	0.1183	-0.06234	0.02116	0.10471	-0.05061	-0.17547	0.16326	0.10607	-0.12167	0.19138	0.24006	0.01665	0.09897	-0.08813	-0.03145	0.04004
A_43_P17404	0.02196	0.08583	-0.01592	-0.07902	-0.06231	-0.28975	-0.00561	-0.02162	0.00619	0.04291	0.04596	0.05594	-0.02352	0.04275	0.08408	-0.0716	0.00341	-0.00215	0.10115	0.03306	0.01003	-0.15064	-0.03693	0.017	-0.03146	0.00739	-0.06934	0.05657	0.09687	-0.00674	-0.01159	-0.0828	0.0981	0.10272	-0.05126	-0.00931	0.11125	0.01433	-0.0222	0.15446	0.15325	0.02982	0.21514	0.17736	0.08389	0.02355	0.01441	0.02005	0.09476
A_43_P12971	0.00172	0.06982	-0.02301	0.03706	0.04306	-0.06092	-0.17997	-0.00079	-0.00494	0.06038	0.07222	-0.02906	0.03031	-0.01857	-0.01248	-0.02324	0.00393	-0.03306	0.06569	-0.01203	0.05959	-0.04406	0.02006	0.02362	-0.00378	0.02295	0.01766	0.03189	0.01239	0.01032	0.02	-0.07787	0.0941	0.09818	-0.02599	-0.01553	0.07023	-0.00785	-0.10347	0.0459	0.03326	0.10063	-0.05685	-0.01503	0.02029	-0.0531	-0.01658	0.01533	0.00425
A_43_P21963	0.00809	0.02724	-0.04115	0.00897	0.00975	0.04702	0.03157	0.03139	-0.0276	0.04876	-0.01525	-0.00072	-0.02363	0.02583	0.02958	-0.06494	0.0222	0.01188	0.0834	0.03537	-0.00347	0.03148	0.02157	-0.00365	0.02117	0.05188	-0.01517	0.01811	0.02837	0.10484	0.14627	0.09066	0.02329	0.07805	0.00952	-0.07404	-0.01972	0.07634	-0.06843	-0.10358	-0.011	0.0074	0.05491	-0.1487	0.09675	-0.09669	0.0035	-0.02999	0.02154
A_43_P22509	0.07182	-0.14452	-0.03509	0.01774	0.11886	0.0931	-0.01908	-0.00076	-0.03872	0.09551	0.01962	0.01647	0.0173	0.01139	0.11576	-0.07722	0.05849	0.03148	0.02985	0.07692	0.03048	0.12315	0.0468	0.05841	0.03697	-0.06502	-0.00073	0.07521	0.01652	0.16374	0.14297	0.08682	-0.01172	0.11881	0.02264	-0.0265	-0.01362	0.07849	-0.08931	-0.02824	0.01552	0.10766	-0.04038	0.06193	0.12342	0.01032	-0.0424	-0.03502	-0.07094
A_43_P16727	0.01808	-0.0285	0.03646	-0.0369	0.10974	0.05623	-0.00257	0.01804	0.00919	0.00127	0.02	0.01667	0.02603	-0.00753	0.03816	-0.02014	-0.00489	-0.00052	-0.01838	0.02204	-0.00464	0.02371	-0.02285	0.10897	0.01953	-0.00988	-0.05509	0.01755	-0.01093	0.0086	0.04569	0.03751	-0.0033	0.07811	-0.06916	-0.04041	0.04654	-0.0058	-0.13364	0.03554	0.03175	0.05688	-0.06418	-0.00041	0.0397	-0.02524	-0.03033	0.04002	0.04929
A_43_P10307	0.00509	0.01968	0.04054	-0.00211	0.04212	0.05138	0.03486	0.04872	0.0052	0.04133	0.01643	-0.01376	0.04492	-0.04336	0.0779	-0.01462	0.00994	-0.02166	0.06694	0.05275	0.04027	0.02583	-0.01514	0.07714	0.00995	0.01293	0.02103	0.00228	0.01102	0.05513	0.02377	0.02816	-0.0512	0.06336	-0.05274	-0.00449	0.00451	-0.03556	-0.0702	0.00155	0.03539	0.02823	0.01618	0.02999	-0.05247	-0.0541	-0.0316	-0.04238	0.05366
A_42_P523369	0.0273	0.0837	-0.03582	-0.02223	-0.00596	0.02965	0.03474	-0.00722	0.00316	0.03842	0.00321	-0.01074	0.00781	0.0141	0.06018	-0.0059	0.01847	0.03289	-0.00146	0.0263	0.07498	-0.00668	-0.02914	0.00327	0.00723	0.01365	-0.01226	-0.01105	0.00333	0.03081	0.06995	0.03731	0.00338	0.09717	-0.02607	-0.07634	-0.01383	0.05814	-0.0989	0.05611	0.08856	0.06112	0.02695	0.09314	0.06991	0.01176	0.01638	-0.0759	-0.07139
A_43_P10811	0.01868	0.07407	0.00488	0.03185	0.08557	0.05678	-0.03289	-0.00761	-0.07031	0.07318	0.01158	0.03192	0.10647	0.02904	0.01958	0.08263	-0.05674	0.24526	-0.09569	0.02287	-0.14936	0.01236	-0.03972	-0.11984	-0.09963	0.07728	-0.06652	-0.15025	-0.17665	0.02401	0.2093	0.01543	0.00435	0.09109	-0.22099	0.07445	-0.04941	0.13862	0.0328	0.18281	-0.0154	0.05673	0.019	0.21914	-0.01138	0.08662	0.06948	-0.10008	-0.03181
A_43_P14148	-0.02513	0.08462	-0.12629	-0.02405	-0.08484	0.00829	-0.06788	-0.0618	-0.00748	0.04814	0.03113	0.01789	-0.05513	0.00459	0.13776	-0.03741	-0.12073	-0.0034	-0.04535	0.05378	0.03912	0.01306	-0.01851	-0.07819	-0.03391	0.02886	-0.00455	-0.00241	-0.07141	-0.05432	-0.1087	-0.06749	0.0747	0.07017	-0.0927	-0.10618	-0.11416	0.0017	-0.07924	0.16156	0.06456	0.01333	0.06036	0.08059	-0.09071	-0.0383	-0.09008	-0.13295	-0.02757
A_43_P18869	-0.0532	-0.19177	-0.21102	-0.10518	-0.09418	0.20558	-0.02362	0.0419	-0.07207	0.02943	-0.01257	-0.05071	-0.056	0.04912	0.01533	-0.12649	-0.09022	-0.03743	-0.13096	0.19998	0.08514	0.09983	0.03743	-0.23868	-0.09105	-0.02498	-0.02282	0.00037	0.00521	0.18269	0.02485	0.01701	0.07417	0.07704	-0.3724	-0.16534	-0.10126	0.07295	-0.22065	0.06781	0.06783	-0.02729	0.22572	-0.02393	-0.00393	0.30629	-0.058	-0.16277	-0.03357
A_43_P18463	0.02441	0.04247	0.08469	-0.04263	-0.09372	0.02824	-0.06658	-0.0533	-0.10393	-0.02559	0.01992	0.05298	0.09422	0.12768	-0.03166	-0.05028	-0.01108	-0.00692	-0.06058	0.01712	-0.02178	0.15072	-0.13582	-0.22353	-0.01351	-0.02498	-0.0285	-0.09718	0.02648	-0.02425	-0.01446	-0.11896	0.17959	0.13357	-0.2043	-0.20445	-0.0419	-0.0588	-0.16458	0.16126	0.1817	0.1107	0.20078	0.15183	-0.12714	-0.12479	-0.09651	-0.2194	0.08912
A_43_P22291	0.01072	0.06016	-0.03533	0.04463	-0.02834	0.03544	-0.00255	0.02743	0.02796	0.03035	0.08125	0.01743	0.03513	0.06015	0.0476	-0.04172	-0.01901	0.03946	-0.02232	0.00385	-0.00089	0.04555	-0.02037	-0.06054	-0.01796	-0.01987	0.00692	-0.04035	-0.01149	0.02856	-0.004	-0.01369	-0.0171	0.06441	-0.03248	-0.06997	-0.05956	-0.01157	-0.06734	0.10701	0.06258	0.04935	0.0191	0.11113	-0.03041	-0.05137	-0.06865	-0.07476	0.0276
A_42_P567962	-0.04427	0.02242	-0.03849	0.01723	-0.03193	-0.01235	-0.11344	-0.05517	0.09575	0.00052	0.09472	0.02569	0.06505	0.0152	-0.00738	0.01968	-0.09271	-0.02759	0.01881	0.00406	-0.03107	0.03825	-0.0445	-0.08822	0.00347	-0.09239	-0.01934	-0.06834	-0.04678	-0.12751	-0.0899	-0.1323	-0.10574	0.04096	-0.21326	-0.07328	-0.11695	0.03414	0.02799	0.15451	0.00562	-0.07438	0.05704	0.00888	-0.03499	-0.12965	-0.075	-0.02049	-0.01257
A_42_P808362	-0.01826	-0.0128	0.12825	0.20417	0.00793	-0.08006	-0.05469	-0.14632	-0.15205	-0.02541	-0.04016	-0.09865	-0.06638	0.02223	0.03342	-0.14145	-0.04379	-0.01978	0.01176	-0.03766	-0.01086	0.01444	-0.15202	-0.12549	-0.00244	-0.03942	0.15667	0.10427	-0.02512	-0.02012	-0.09806	-0.14232	0.13331	0.07699	-0.31927	-0.29274	-0.12	-0.00803	-0.11081	0.08945	0.07858	-0.02336	-0.04752	0.36849	0.03895	-0.07223	-0.15646	-0.05803	-0.03959
A_43_P11999	-0.06016	0.01209	-0.00014	-0.00319	-0.01819	0.04964	0.0128	0.02093	-0.04581	-0.01085	-0.00022	0.01917	-0.00413	0.01022	0.05199	0.01815	-0.0588	-0.00704	-0.01982	0.10924	-0.00864	0.02646	-0.03185	0.00615	-0.0333	0.01047	0.02072	-0.01463	0.01541	-0.01809	0.01106	-0.04494	0.02276	-0.06117	-0.03841	-0.10438	-0.04976	-0.01669	0.04532	0.11427	0.07016	0.0332	0.02729	0.09427	-0.13745	0.0496	-0.0513	-0.02985	0.09604
A_43_P21576	0.09112	0.06008	-0.01115	-0.02411	0.08123	0.25984	0.19467	0.06439	-0.05638	0.14811	-0.00125	0.0544	-0.04794	0.21347	0.20432	0.03729	-0.04844	-0.00615	-0.21949	0.09302	0.02926	0.02241	0.03013	0.10347	0.01388	0.04288	0.09032	0.04035	-0.06191	-0.01074	0.05689	-0.06207	0.02291	-0.01982	-0.09843	-0.19912	-0.11752	-0.06301	0.07814	0.32975	0.05217	0.00981	0.06854	0.19939	-0.03972	0.05213	-0.03952	-0.15257	0.14715
A_42_P729034	0.01807	-0.00592	0.0425	-0.07204	0.0278	0.00507	0.04103	-0.17595	-0.05016	-0.07189	-0.08092	0.04455	-0.03974	0.00982	0.03864	-0.32515	0.06044	0.00175	-0.08567	0.07629	0.0243	0.00381	0.01391	-0.07434	-0.01561	-0.02916	-0.01463	-0.04099	0.12758	0.10265	0.05665	0.09413	0.01399	0.01603	-0.11656	-0.15916	-0.08822	-0.01632	0.09518	0.07514	0.08988	0.0537	0.06764	0.12789	-0.00744	0.06855	-0.09149	-0.04027	0.06012
A_43_P22346	-0.24307	0.02465	-0.02979	-0.06069	0.06123	0.00145	0.03888	-0.00872	-0.03105	0.03461	-0.0128	-0.02209	0.09724	0.07741	0.12327	0.00252	0.16947	0.08888	0.07248	0.00749	-0.1625	-0.04307	0.08302	0.1569	0.02597	-0.09719	-0.06963	-0.01983	-0.09171	0.04445	0.19415	-0.09567	0.03665	-0.02084	-0.03933	0.07979	0.01843	0.00393	-0.00449	-0.09617	0.01869	0.05389	-0.03548	0.00406	0.06966	0.1329	-0.02118	-0.04557	0.16787
A_43_P16040	-0.00418	0.00422	0.01584	-0.07491	0.09525	0.04387	0.01451	-0.03361	-0.01744	-0.02109	0.00629	-0.01105	0.09625	0.05952	-0.06941	-0.00664	0.04986	0.01213	0.05473	0.02308	-0.3157	0.02608	0.00252	0.0297	0.07919	-0.03942	-0.0296	-0.04896	-0.07999	0.05492	0.18547	-0.07422	-0.03035	-0.02291	-0.05219	0.05998	0.02002	-0.05214	-0.09441	-0.05888	0.06398	0.02376	0.08516	-0.06699	-0.0375	0.10015	-0.04032	-0.04412	0.09072
A_43_P18116	-0.0028	-0.08425	0.02927	-0.03033	-0.01876	-0.01836	-0.00861	-0.03234	0.00175	-0.00822	0.00316	0.03885	0.1482	0.07071	0.15211	-0.00839	-0.00326	0.00889	0.0972	0.00611	-0.13615	0.01569	0.00809	0.03506	0.04804	-0.08018	-0.07912	-0.04556	-0.09188	0.03081	0.1872	-0.07069	0.05144	0.05802	-0.00409	0.06144	0.05023	0.01563	-0.01563	0.09325	0.0865	0.00836	0.24038	0.06285	-0.01652	-0.00555	0.05018	-0.07756	0.04739
A_43_P23420	0.0898	0.0686	0.00708	-0.01041	0.14433	0.00586	0.03208	0.00649	-0.09844	0.0581	-0.03582	-0.00023	-0.00638	-0.06885	0.16486	-0.02333	0.00517	0.07984	-0.0455	0.05088	-0.32173	-0.00878	0.0181	0.0941	-0.04143	0.09149	0.02067	-0.06265	-0.06648	0.05562	0.16604	-0.12335	-0.04023	-0.08862	-0.01235	-0.00034	0.03781	0.01213	0.17387	0.0221	-0.0308	0.10386	-0.00882	-0.30044	-0.09936	-0.05003	0.03136	-0.21069	0.03844
A_42_P672187	0.00378	-0.03647	0.00137	0.02498	0.06022	0.02586	0.00424	0.05445	-0.00599	0.00038	-0.02001	-0.0293	0.0423	0.01532	0.11797	0.04441	0.00077	0.03063	0.06704	-0.02601	-0.15859	0.00096	0.0014	0.12537	0.05668	-0.0462	-0.0254	-0.05454	-0.01077	0.05648	0.06985	-0.0486	0.0455	-0.02822	-0.04236	-0.01518	0.08973	-0.02981	0.03846	0.00178	0.04553	0.06149	-0.00646	0.01538	-0.05525	0.04772	0.02275	-0.05251	0.08856
A_43_P20455	0.01094	-0.11105	0.00001	0.02159	0.07377	0.07771	-0.00792	0.0239	-0.09089	0.10418	0.10144	-0.03642	0.15306	0.00252	0.15962	0.0294	0.05449	0.08644	0.0867	-0.00284	-0.08579	0.08965	0.00307	0.1038	0.09718	-0.02324	0.02631	0.05904	-0.03861	0.07991	0.08442	-0.04998	0.0291	-0.00145	-0.11153	-0.01226	-0.00996	-0.02435	-0.00843	-0.00195	-0.01734	0.07064	0.0206	-0.0215	-0.0648	0.02838	0.0511	-0.11151	0.07554
A_43_P12819	0.07301	-0.04035	-0.03117	-0.06459	0.13065	0.07019	0.04654	-0.08837	-0.23864	-0.00538	0.01736	-0.02255	-0.04738	-0.03301	0.21448	-0.04756	0.04688	0.03779	0.00803	0.10442	-0.07713	0.10341	-0.01285	0.10939	-0.00852	0.02234	0.00357	-0.07207	-0.04864	0.12934	0.14552	-0.01536	0.08379	-0.00954	-0.07439	-0.06459	-0.01265	-0.00909	0.09131	-0.22368	0.21185	0.06281	0.37455	0.12157	0.00178	0.07593	0.02981	-0.08585	0.16242
A_43_P16390	0.05278	-0.00253	-0.02993	-0.03247	0.18318	-0.03468	0.04325	-0.04877	-0.03181	0.0258	-0.04089	-0.00869	0.01081	0.08739	0.12912	-0.07758	0.01107	0.04027	0.06444	0.00157	-0.07131	-0.01343	-0.03454	0.00244	0.05563	-0.08973	0.00029	0.00945	-0.05413	-0.02322	0.04865	-0.03955	0.0127	0.07705	0.01017	-0.05486	0.04451	0.02038	0.00657	-0.24316	0.07269	0.04337	0.05999	-0.04048	0.03296	0.17994	0.04246	-0.06983	0.08489
A_43_P20567	-0.02662	0.07219	-0.01609	-0.04845	0.06836	0.02827	0.0329	-0.17581	-0.05506	0.03626	-0.02343	-0.07261	-0.01986	0.01492	0.07191	-0.06122	0.01363	0.00374	0.0279	0.03047	0.05631	0.07197	-0.0085	0.01411	0.00353	-0.03039	-0.03582	-0.00249	-0.01653	0.06932	0.02176	-0.04945	0.08346	0.05842	-0.09742	-0.04645	0.01111	0.03064	-0.03849	0.06892	0.038	0.07617	0.08029	0.00585	0.04561	-0.01	0.01291	-0.07059	0.04732
A_43_P14858	-0.00354	0.09364	0.00176	-0.02556	-0.0038	0.10853	0.01785	-0.10189	-0.07872	0.01465	-0.05226	0.01892	0.06288	0.03534	0.07437	0.01705	0.00407	-0.02845	0.05733	0.13994	-0.04992	0.00747	-0.05439	-0.01079	0.00324	0.00717	0.04632	-0.0153	-0.04008	0.03399	0.05163	-0.12766	-0.01395	-0.01714	-0.065	-0.16264	-0.06798	0.01538	-0.07753	0.04335	0.13023	0.05943	0.09855	0.04473	-0.03296	-0.054	0.02392	-0.1268	0.13865
A_43_P14113	-0.00191	0.00029	-0.13082	-0.10368	0.04519	0.09274	0.01724	-0.22022	-0.03689	-0.00104	-0.01614	-0.01828	0.03177	-0.01228	-0.0518	-0.06789	-0.00611	-0.02602	-0.04577	0.08624	-0.01535	-0.00883	0.06559	0.01674	0.02467	-0.05214	-0.00036	-0.05427	0.0211	-0.03368	0.03744	-0.05395	-0.05707	0.00456	-0.13079	0.02193	0.12109	0.02785	-0.1151	0.07411	0.01931	-0.05526	-0.10302	0.03537	0.06684	-0.04267	-0.00834	-0.01587	-0.05626
A_43_P13434	-0.01093	-0.04069	-0.00913	-0.10399	0.08505	0.03262	0.03521	-0.11548	-0.00849	-0.00912	-0.09186	0.02321	-0.0358	0.01479	0.05597	-0.1051	0.01934	0.01483	-0.02528	0.08681	-0.0055	-0.01651	-0.02883	0.0724	-0.00684	0.03151	-0.01798	-0.02471	-0.07985	0.06475	0.22265	-0.03421	0.01565	0.01053	-0.0427	-0.0899	0.00568	0.10523	-0.08493	-0.03034	0.07429	-0.01902	0.22458	-0.06473	0.03859	-0.01412	0.0369	-0.049	0.01204
A_43_P10263	-0.00664	-0.06191	-0.059	-0.11371	0.51839	0.02596	-0.0006	-0.48898	0.28676	-0.08183	-0.0266	-0.03192	0.2202	0.18644	-0.37842	-0.06672	0.00296	0.01129	0.19281	0.43781	-0.15398	-0.10488	-0.13566	0.17435	0.00448	-0.09383	-0.19657	0.12974	-0.08494	-0.04546	0.4663	-0.04043	0.34508	-0.02894	-0.0982	0.18739	-0.06556	0.00566	-0.22449	-0.09726	0.3225	-0.09895	0.05127	0.24475	-0.07216	-0.13012	0.02122	-0.10822	0.38215
A_43_P19765	0.00831	-0.04055	0.00908	-0.081	0.03542	-0.03496	0.02176	-0.00613	0.00934	-0.05911	-0.05319	-0.01279	0.01756	-0.00379	-0.02361	-0.01895	0.03322	-0.00798	-0.03527	-0.02324	0.00486	0.05368	0.06002	-0.0138	0.01248	0.00152	0.00133	-0.01405	-0.01406	0.0832	0.04657	0.06838	-0.06008	-0.00381	-0.05209	-0.04093	0.032	-0.07031	-0.09718	-0.23312	-0.04055	0.04094	-0.09602	-0.17245	0.02325	-0.04485	-0.03751	0.03771	0.00896
A_43_P17379	-0.10833	-0.04406	0.00372	-0.08471	0.05268	-0.00198	0.05273	-0.05222	-0.03984	0.02157	-0.02101	-0.04387	0.02288	0.01503	0.0382	-0.02609	0.05718	0.05546	-0.03678	0.00959	0.02255	-0.04353	0.04768	0.11989	0.03386	0.01105	-0.03101	-0.01607	-0.04751	0.08899	0.17892	0.10573	0.01254	0.04583	-0.06867	0.00231	0.0353	-0.0992	-0.0297	-0.05071	0.08189	0.05754	-0.0671	-0.09575	0.01428	-0.00661	0.00542	-0.03406	0.06953
A_43_P14276	0.00216	0.00253	0.26555	-0.0511	0.28305	0.09612	0.11056	-0.24757	-0.07644	-0.05117	-0.09185	0.00928	0.0387	0.00239	-0.13964	-0.06784	0.01865	0.01996	-0.08779	0.05352	-0.81061	0.03152	-0.09509	-0.00361	0.12722	-0.21478	-0.11589	-0.0139	-0.12152	0.12918	0.1377	0.1041	0.02512	0.09463	0.01109	0.01992	0.27327	0.0452	-0.12772	0.01488	0.04242	0.0712	-0.01676	-0.06588	0.10022	0.16987	0.02415	-0.05796	-0.25327
A_43_P23330	0.05136	-0.06793	-0.02722	0.01248	0.09265	0.0491	-0.02779	0.0247	-0.03815	-0.01162	-0.28411	0.06	0.00802	0.03573	0.02033	-0.04351	0.06478	-0.00486	-0.04672	-0.00551	-0.34791	0.05681	0.0014	0.12987	0.06066	-0.0382	0.00456	0.001	-0.02214	0.05656	0.16023	0.0989	0.02835	0.05141	0.13663	-0.00049	-0.03841	-0.0187	-0.11387	0.02452	0.03761	0.02363	0.04807	0.08332	-0.02406	-0.04684	-0.03901	-0.02823	-0.08664
A_42_P684885	0.08106	-0.07931	0.12773	-0.01314	-0.01342	0.11466	0.00224	0.03574	-0.00122	-0.00317	-0.02485	-0.03011	-0.01945	0.00497	0.18646	0.01583	0.00677	-0.04811	0.04736	0.09339	0.0531	0.06018	0.03029	0.05031	-0.04553	-0.17861	-0.01057	0.01866	0.00634	0.00185	0.32854	-0.11837	0.07699	0.05442	-0.02672	0.01967	0.02896	-0.03002	0.02139	-0.01325	0.18683	-0.33622	0.01387	0.01995	0.01364	0.19525	0.01716	-0.05521	0.08418
A_43_P11979	-0.03247	-0.0119	0.02745	-0.01946	0.05578	0.10872	0.06917	0.00602	-0.09116	0.02249	0.01921	0.00228	-0.00534	0.00468	0.12245	-0.02915	0.03378	0.06529	0.03965	0.08287	0.04444	0.00787	0.03476	0.06557	-0.0623	-0.04252	0.02204	-0.02924	0.01173	-0.0363	0.09661	-0.06889	0.19225	-0.01845	0.04669	-0.05642	-0.01474	-0.00686	0.00936	-0.10306	0.13972	-0.04556	-0.0299	0.03803	-0.133	-0.0065	-0.0094	-0.04302	0.04214
A_43_P23473	0.00941	-0.06057	0.0467	-0.04461	0.07091	0.04525	-0.00176	-0.01865	0.00816	-0.01026	-0.04503	0.01933	0.02261	0.02601	0.01463	-0.00877	0.05051	-0.0119	-0.00039	0.0035	-0.13495	0.02736	-0.03278	0.13206	-0.01436	-0.19862	-0.06741	0.06746	-0.03149	-0.0838	0.13117	0.10213	-0.03881	-0.09604	-0.11992	0.01791	0.07612	-0.04892	-0.12049	-0.15848	-0.00493	0.10785	-0.01272	-0.19792	-0.004	-0.04642	-0.02146	-0.01408	0.03332
A_43_P10181	0.00875	-0.07024	0.04967	0.02973	0.08605	0.04753	0.00784	0.02905	0.02075	-0.00712	-0.00392	0.0077	0.08736	-0.03941	-0.03099	0.03982	0.0087	-0.01916	0.04538	0.02642	-0.16038	0.02365	-0.05097	0.15576	0.02971	-0.07458	-0.12955	0.10538	0.01742	-0.00431	0.15027	0.08403	0.03926	-0.05414	-0.08522	0.00242	0.11278	-0.16275	-0.13053	-0.1224	-0.01695	-0.02803	0.06017	-0.21815	-0.02061	-0.08872	-0.08265	0.03341	-0.02244
A_42_P714166	0.01025	-0.00052	0.07107	-0.04351	0.04613	0.09678	-0.03054	-0.02139	-0.03942	-0.0071	-0.02222	0.00882	-0.0506	-0.01098	-0.0297	-0.04849	0.03237	-0.01333	0.06455	-0.06356	-0.13211	-0.04627	-0.12965	0.22567	-0.03917	-0.12322	0.00618	0.02627	0.02589	-0.07187	0.10077	0.20226	-0.05389	-0.05647	-0.06048	0.00809	0.14208	-0.14369	-0.13076	-0.1351	-0.09017	-0.05809	-0.14863	-0.1232	-0.04438	0.08308	-0.08371	-0.00351	0.06952
A_43_P14474	0.00459	0.07599	-0.09963	0.09717	0.08731	-0.11913	-0.02697	0.01764	0.02277	0.05636	0.10969	0.04185	-0.00153	0.05835	0.05795	-0.04902	-0.01872	0.02138	-0.05101	0.01079	0.06825	-0.01832	0.02732	-0.08664	0.03944	-0.10247	-0.00876	-0.01267	-0.02734	-0.02098	0.00936	-0.00099	0.1129	0.05677	-0.10919	-0.06783	-0.04512	-0.04271	-0.03965	-0.0197	0.00915	0.01713	-0.04117	0.07716	0.0907	-0.11369	0.00113	-0.11036	0.02373
A_43_P11136	-0.00991	0.1082	-0.12802	-0.07731	0.00955	-0.0618	-0.05665	-0.07323	0.05541	-0.02082	0.08865	-0.00182	0.05167	0.01093	0.00475	0.0131	-0.16889	0.00418	-0.06026	0.06484	0.05297	-0.00863	0.01694	-0.04325	0.03581	0.03803	0.0007	0.08233	0.03505	-0.0593	-0.04778	-0.03516	0.15346	0.00563	0.01173	-0.07733	0.00224	-0.01212	-0.04033	0.06725	-0.01771	0.05414	0.03948	0.00886	0.06324	-0.12555	0.00781	-0.06513	-0.01375
A_43_P20124	-0.04416	0.13535	-0.18525	-0.06451	-0.01388	0.09729	-0.07754	-0.05861	0.01921	0.0877	0.05308	-0.03975	-0.02916	-0.00112	0.26317	-0.02064	-0.16036	-0.02732	-0.04309	0.12467	0.25392	0.06915	0.06494	-0.09417	-0.07478	0.07631	-0.05518	-0.07149	-0.10356	0.07175	-0.11973	-0.06501	0.0398	0.12116	-0.05975	-0.14647	-0.10619	0.06658	-0.0193	0.18025	0.09266	0.02678	0.09528	0.29797	0.01989	-0.12715	0.09508	-0.24756	-0.10149
A_43_P13694	0.00186	0.0786	-0.03541	0.02583	-0.01351	0.0191	-0.04257	0.0133	0.05894	0.01941	0.09643	-0.00485	0.04459	0.03172	0.14155	0.01452	-0.03276	0.00684	-0.03411	0.06837	0.11717	0.02024	0.01599	-0.05596	0.03743	0.03945	-0.00161	-0.00592	-0.02468	0.06161	-0.09552	-0.01095	0.10195	0.06153	0.04719	-0.0382	-0.01874	0.03937	-0.03889	0.02948	0.02624	0.02069	0.01182	0.14844	0.06843	-0.11244	-0.05243	-0.05318	0.05954
A_42_P500847	0.01112	-0.10248	-0.09212	-0.06466	-0.06345	0.013	-0.05566	-0.07365	0.03408	0.04269	0.14113	0.0541	-0.07661	0.05679	0.09291	0.01662	-0.05423	0.00484	-0.09463	0.10711	0.02191	0.04361	0.01715	-0.09886	-0.00645	-0.08295	0.01366	0.01846	-0.03112	-0.05514	-0.05677	-0.0989	0.09613	0.03442	0.0031	-0.05631	-0.07972	0.05814	-0.07369	0.03639	0.02651	0.01607	0.04519	0.17119	-0.02248	-0.1315	-0.00307	-0.08041	0.00524
A_43_P18814	0.03588	0.15709	-0.02863	-0.0176	-0.06226	-0.06994	-0.05478	0.01813	0.04619	0.00287	0.35586	0.06332	0.02629	-0.0335	-0.06909	-0.07396	-0.05488	-0.25408	-0.24823	-0.04655	-0.04398	-0.00458	0.02053	0.09161	-0.01663	-0.16044	0.06555	0.09318	-0.1326	-0.10022	-0.12546	-0.0283	0.05382	0.00785	0.03117	0.02205	-0.14122	0.07524	-0.02034	0.0251	-0.00491	0.065	0.09009	0.26609	0.03181	-0.03916	0.04103	-0.10042	-0.50663
A_43_P15493	-0.01997	0.087	0.02751	-0.01376	-0.06082	-0.02613	-0.09958	-0.03375	0.05331	-0.02793	0.10005	0.03616	-0.0401	0.03351	0.0997	0.02991	-0.04278	-0.03576	0.0236	0.06316	0.01406	0.07389	0.03433	0.03811	0.00006	0.04021	0.07285	0.08486	0.02298	-0.00443	-0.1345	-0.01612	0.10085	0.02496	-0.01726	-0.0822	-0.0444	0.02063	-0.01103	0.10203	0.0407	0.03129	0.13418	0.07239	-0.01847	-0.05677	0.07626	-0.0763	-0.08833
A_43_P15285	-0.0476	0.24209	-0.03117	0.05814	0.11143	-0.19232	-0.0592	-0.06587	0.08479	-0.01206	0.18953	0.04381	-0.00801	0.06453	-0.06076	-0.04285	-0.11987	-0.08211	-0.09339	0.05247	0.04791	0.13652	0.07474	-0.06535	0.06759	-0.02231	0.01925	0.12955	0.05993	-0.07377	-0.10047	-0.0847	0.18027	-0.19267	0.01438	-0.02657	-0.01297	0.19741	-0.05695	0.02895	0.06782	0.15673	0.20219	0.28468	-0.01141	-0.11052	-0.08096	0.03872	-0.1404
A_43_P16007	-0.01836	0.01169	0.01526	0.02363	-0.00267	0.01328	-0.00453	0.03147	-0.00661	-0.01058	-0.00458	0.00422	-0.05444	0.00489	-0.00548	0.01499	-0.01092	-0.01776	-0.01278	0.03045	0.01164	-0.03539	0.00997	0.01802	0.01608	0.01057	0.00419	0.00407	0.02978	-0.0282	-0.02204	-0.00592	0.01665	-0.08126	0.0248	-0.0159	-0.06425	-0.01062	0.01912	0.01425	-0.00617	0.01768	-0.01584	0.00918	-0.05978	0.0105	-0.00923	0.00051	-0.00004
A_43_P16147	-0.01384	0.01066	0.01719	-0.00995	-0.05643	0.02412	0.03594	0.01056	-0.02009	-0.0213	0.01324	-0.03866	-0.06398	-0.02127	-0.03379	0.06801	-0.05419	-0.02452	-0.06439	0.00299	-0.06882	-0.02433	-0.03736	0.01629	-0.00344	0.01444	0.00359	0.05044	0.02133	-0.03232	-0.02542	-0.04585	0.01268	-0.14221	-0.02058	-0.10096	-0.02807	-0.06673	0.07846	0.05523	-0.01132	0.02889	0.00864	-0.04671	-0.19602	-0.01515	-0.09129	-0.03136	0.02274
A_42_P577205	-0.04023	0.01935	-0.02813	-0.04375	-0.02972	0.09543	-0.03199	0.03747	0.04689	-0.07436	-0.03617	-0.08381	-0.10037	0.00114	-0.04824	0.06537	-0.04494	-0.01831	-0.11899	-0.03487	-0.01323	-0.06508	0.04667	0.1115	-0.00095	0.04258	-0.03923	0.06707	0.15458	-0.04266	-0.04627	-0.01345	0.04808	-0.13454	0.01366	-0.12016	-0.06996	-0.07638	0.07827	0.07397	-0.03239	0.0404	-0.07549	0.02745	-0.10022	-0.06576	-0.0441	-0.06757	0.01007
A_43_P15824	0.08125	0.06904	0.0099	0.01498	-0.01699	-0.13515	0.01246	0.03172	-0.06635	-0.04138	-0.04814	-0.02136	-0.04576	0.02547	-0.09132	0.11402	-0.05706	0.0052	0.00522	-0.02805	-0.05409	-0.07681	-0.01249	0.12176	-0.00484	0.0498	0.01547	0.21903	0.02863	-0.08675	0.03131	-0.02359	-0.10788	-0.05539	0.01777	-0.12524	-0.0182	-0.04113	0.10818	0.22192	-0.09122	0.057	-0.08822	0.01323	-0.14445	-0.03791	0.04526	-0.03198	0.07429
A_43_P20721	0.05523	0.04162	-0.02704	-0.09262	-0.04823	0.0492	-0.00954	-0.04144	-0.01363	-0.00834	0.00421	-0.0384	-0.06524	0.03395	0.008	0.05178	-0.01242	0.01938	-0.10737	-0.01533	0.01582	-0.09063	0.04718	-0.00502	0.03647	0.05581	-0.00222	-0.0052	-0.08471	0.01078	0.00483	-0.24178	-0.02633	-0.1083	-0.08698	-0.15657	-0.06505	-0.01883	0.04149	0.04867	-0.05828	0.11963	-0.09158	0.02826	-0.18282	-0.16941	-0.06809	-0.08131	0.10838
A_43_P22314	0.04965	0.02375	0.01519	-0.03717	0.04001	0.08578	-0.02895	-0.03956	-0.03198	0.00209	0.05867	-0.00621	-0.06595	0.03147	-0.04016	-0.01785	0.00071	0.04344	-0.12908	0.00694	0.00221	-0.05588	0.02393	0.04922	0.01227	0.05058	-0.00974	-0.0075	-0.02287	-0.01291	0.03712	-0.09339	-0.00238	-0.12482	-0.07671	-0.15241	-0.00606	-0.00534	0.06633	0.06786	0.05826	0.0446	-0.05026	0.06303	-0.14818	-0.08754	-0.05373	-0.10986	0.11624
A_43_P19225	0.01821	0.00853	0.03443	-0.0045	0.00498	-0.00024	0.00064	0.02063	-0.00395	-0.02339	0.0004	-0.01616	-0.04219	0.01718	-0.00211	0.03064	0.00459	0.00844	-0.01148	-0.02891	-0.00222	-0.03789	-0.00168	0.01113	0.02358	0.03197	-0.02937	0.01012	-0.13366	0.02531	0.0335	-0.01306	-0.02714	-0.08256	-0.08899	-0.02801	0.00152	-0.03897	0.04543	0.08427	-0.01789	0.04184	-0.08131	-0.04735	-0.12312	-0.04638	-0.04708	-0.01113	0.05925
A_43_P17224	0.0083	-0.00915	-0.03551	0.04387	-0.00661	-0.02293	-0.03431	0.00465	-0.09314	-0.01764	0.04298	-0.01143	-0.04359	-0.0029	0.06143	0.00296	-0.04473	-0.00414	-0.06406	0.01758	0.0179	-0.06533	-0.06491	-0.01571	0.01318	-0.02564	-0.00013	-0.03494	-0.0094	0.00056	-0.0081	-0.08786	-0.03068	-0.06834	-0.09802	-0.14658	-0.09327	-0.07562	0.11257	0.06538	0.02037	-0.00636	-0.02279	-0.00092	-0.21006	-0.14433	-0.10076	-0.09139	0.03216
A_42_P548889	0.02777	0.00766	0.01027	0.02143	0.00796	-0.01708	-0.00507	0.03879	0.00036	-0.02207	-0.0037	-0.0118	-0.09365	-0.0104	-0.049	-0.01021	-0.00921	-0.01451	-0.01272	-0.01807	0.01758	-0.05614	0.03429	0.00363	0.02014	0.00743	-0.00899	0.00373	-0.00934	0.01692	-0.00969	-0.00557	0.00919	-0.06995	-0.06744	0.0093	0.01992	-0.01288	0.03565	-0.03673	-0.01139	0.00318	-0.04522	-0.00788	-0.01821	0.03013	-0.02809	-0.01609	0.01348
A_42_P762056	-0.01135	-0.00472	0.03267	-0.01012	0.00607	-0.01918	-0.01608	0.02406	-0.01693	-0.04489	-0.00904	-0.04348	-0.08826	0.00129	-0.09014	0.0547	-0.01207	0.00714	-0.02504	-0.04306	-0.04412	0.00516	-0.04841	-0.00616	0.01385	0.00135	-0.01843	0.00888	-0.22428	-0.04715	-0.00175	-0.04001	-0.07979	-0.09332	-0.05463	0.01682	-0.04428	-0.01997	0.03129	0.00235	-0.04298	0.01945	-0.01584	-0.02398	-0.06646	-0.00779	-0.06371	-0.05982	0.01462
A_42_P807939	0.01759	-0.01199	0.05614	0.01966	0.19819	-0.06328	0.01963	0.06568	-0.00345	-0.02325	0.00857	-0.02527	-0.12514	-0.00904	-0.07416	-0.0477	0.04148	0.00873	-0.02615	-0.02581	0.01322	0.00053	0.03492	0.04057	0.05511	0.01883	-0.04774	0.01856	-0.00725	-0.01842	0.03649	0.03269	-0.0203	-0.03271	-0.03791	-0.09494	-0.11513	-0.0691	0.06251	0.0098	-0.01537	-0.00285	-0.03386	-0.03195	-0.10828	-0.06657	-0.0174	-0.01354	0.00562
A_42_P818287	0.04731	0.00749	0.00673	0.02288	0.03456	0.00198	0.00489	0.03916	0.06128	-0.01807	0.04134	-0.00284	-0.02528	0.01757	-0.0003	-0.01186	0.19783	0.02561	-0.08361	0.00043	0.01474	-0.05275	-0.0265	0.06414	0.01847	-0.00334	-0.03303	-0.00808	0.00809	-0.00553	0.02112	0.02729	-0.02082	-0.10649	-0.13851	-0.11964	-0.01276	-0.10926	0.09301	0.07558	0.0035	-0.00121	-0.06726	-0.07389	-0.1123	-0.12353	-0.07626	-0.00906	0.06585
A_43_P15440	0.00555	0.02934	0.01679	0.01997	0.02848	0.03041	0.10548	0.03388	0.04227	-0.02284	-0.01205	0.00902	-0.0994	-0.00342	-0.06022	0.03743	0.0096	0.00357	-0.05642	-0.01532	0.00764	-0.02679	0.04391	0.11406	0.08044	0.02562	0.07544	0.02502	0.03357	-0.0307	0.0347	-0.0069	0.00871	-0.10133	-0.04488	-0.07648	-0.03068	-0.05636	0.05425	0.03531	-0.03215	0.02717	-0.06481	-0.03655	-0.08524	-0.00659	0.00187	0.03203	0.00759
A_42_P580817	0.05166	0.02617	-0.04118	0.0298	0.05873	0.04764	-0.01457	-0.00971	0.00707	-0.00584	0.07374	-0.0013	-0.07754	0.01382	0.09068	-0.02089	0.02472	0.04703	-0.08477	0.03121	0.05556	-0.0199	0.0363	-0.0354	0.00934	0.00852	-0.00885	-0.03575	-0.00816	0.04068	0.02133	0.00551	0.08587	0.00886	-0.07692	-0.14578	-0.11061	-0.00551	-0.04017	-0.04957	0.08932	0.06441	-0.08731	0.09313	-0.10457	-0.03402	-0.05654	-0.19938	0.07806
A_43_P16426	0.03844	0.04601	0.00409	0.03011	0.08896	0.0275	0.00256	0.0315	-0.03082	0.05888	0.12579	0.01315	-0.04469	0.00863	0.07206	-0.05931	0.04689	0.05214	0.02358	0.03527	-0.0195	-0.01673	0.00189	-0.01409	0.02281	0.01048	-0.04165	-0.02114	0.0457	-0.02006	0.02285	-0.05179	0.05972	0.04436	-0.0993	-0.14065	-0.08857	-0.02285	-0.00928	-0.00182	0.13516	0.01387	-0.05825	0.04834	-0.18143	-0.05572	0.00222	-0.0751	0.08604
A_43_P10097	0.03542	0.02439	0.01697	0.03678	0.08377	0.061	0.02721	0.00522	0.04618	-0.00554	0.05773	-0.02298	-0.05948	-0.00518	0.02839	-0.0037	0.01721	0.0192	0.00687	0.03794	0.04484	-0.03487	0.01083	-0.00114	0.04415	0.03767	-0.00049	0.00252	0.01869	-0.0156	0.01358	0.02274	0.08238	-0.03657	-0.08766	-0.09549	-0.03135	-0.02868	0.00467	-0.03039	0.03619	0.01062	-0.0893	0.02718	-0.09303	-0.00387	-0.05375	-0.13737	0.06215
A_43_P10532	0.03571	-0.00136	0.02512	0.02805	0.2413	0.02971	-0.04219	0.04611	0.0097	-0.09154	0.04598	-0.01049	-0.07703	0.00257	-0.00484	0.01678	0.02814	-0.00163	-0.07211	-0.01323	-0.00971	-0.03754	0.01048	-0.0024	0.0902	0.0305	-0.10659	0.0077	-0.13844	-0.00666	0.0677	0.01801	0.10523	0.04882	-0.06146	-0.08143	-0.01664	-0.05666	0.01464	-0.04024	-0.01732	0.03513	-0.08844	-0.03699	-0.1983	-0.0446	-0.0788	-0.17513	0.04552
A_43_P13780	0.05449	0.0664	-0.01577	0.07996	0.25506	0.1148	0.00883	0.03695	-0.01937	0.09642	0.14562	-0.01083	-0.03906	0.04727	0.04974	0.03155	0.00508	0.05676	-0.09021	0.09302	0.06607	-0.04662	0.05767	-0.04716	0.12656	0.06157	-0.00701	0.00112	-0.0759	-0.06626	0.05497	-0.06709	0.09591	0.08467	-0.09838	-0.15234	-0.05023	0.0542	0.07898	0.0911	0.08362	0.03433	-0.04272	0.14797	-0.0137	-0.0229	-0.11419	-0.16094	0.17698
A_43_P12527	0.06245	-0.03551	-0.00409	0.02364	0.06888	0.07733	-0.02711	0.05628	-0.02116	-0.01677	0.05459	0.00369	-0.06962	0.05076	0.01346	0.00138	0.04675	-0.00317	-0.12572	0.03492	0.01881	-0.06695	0.03807	-0.01905	0.02637	-0.0083	0.03848	-0.00466	-0.25228	-0.0467	0.08061	-0.03216	0.00747	-0.07272	-0.01612	-0.14523	-0.07843	-0.02654	-0.01084	-0.04348	0.03985	0.04822	-0.03978	0.11682	-0.04346	-0.0158	-0.08934	-0.15462	0.06623
A_43_P12938	0.03048	0.01268	0.04825	0.01854	0.01938	0.05723	-0.0273	0.00517	-0.02075	0.01592	0.04926	-0.00356	-0.0406	0.03739	0.01609	0.0134	0.11511	0.01603	-0.05556	0.01872	0.04112	-0.04177	0.02224	0.03454	0.03891	0.02461	0.00275	-0.00881	0.00381	0.02603	0.01643	-0.00313	0.00161	-0.13425	-0.03188	-0.07866	-0.08795	-0.02281	0.04757	0.04725	0.02188	-0.00229	-0.02713	0.08013	-0.06281	-0.00665	-0.05233	-0.03666	0.06112
A_43_P16637	0.02081	-0.0619	-0.02635	0.0487	0.0493	0.04964	-0.00958	0.01771	-0.06032	0.02922	0.06086	0.00437	-0.04499	0.01862	0.11586	-0.0163	-0.0034	0.03246	0.004	0.08816	0.06932	-0.00524	0.01666	0.00179	0.01554	-0.02312	-0.04284	-0.02765	-0.04634	-0.03801	0.01783	0.0167	-0.03993	-0.03536	-0.09345	-0.09547	-0.15949	-0.06835	-0.01934	0.03484	0.0651	0.0275	-0.09578	0.04197	-0.07716	-0.03047	-0.01711	-0.07689	0.03848
A_43_P21803	-0.01146	-0.05198	-0.01152	0.0329	0.05686	0.09446	0.04973	0.05877	-0.07977	-0.02548	0.08476	-0.01365	-0.07276	-0.09487	0.14169	-0.03394	-0.00748	0.02774	0.04846	0.05451	-0.00721	-0.0124	0.01795	-0.00239	-0.01169	-0.00305	-0.0378	-0.03126	0.01899	-0.03918	0.1564	0.07432	0.09402	-0.01703	-0.03387	-0.08666	-0.16916	-0.04245	-0.00423	0.04265	0.06834	0.07234	-0.01371	0.06131	-0.0971	-0.01828	-0.0589	-0.15984	0.08648
A_43_P15928	-0.01325	0.03592	0.01653	0.05611	0.02892	-0.04344	-0.0063	0.05008	-0.05409	0.03794	0.04678	-0.01457	-0.05453	-0.03949	0.13063	-0.05055	0.01077	0.00365	0.06108	0.04854	0.0285	-0.00434	-0.02091	0.05311	-0.04429	-0.03099	-0.07959	-0.04638	-0.00492	0.02402	0.00873	-0.08008	-0.0085	0.03893	-0.04961	-0.07758	-0.06018	-0.04822	0.09937	-0.03115	0.08991	0.045	-0.02398	0.03109	-0.03149	0.04613	-0.05762	-0.01185	0.05846
A_43_P22732	0.02352	0.02702	-0.01118	0.04366	0.02889	-0.00255	-0.00628	0.04866	-0.01714	0.02437	0.02992	-0.015	-0.06152	-0.00905	0.04727	-0.07022	-0.00219	0.02553	0.04117	0.03222	0.01461	-0.03545	0.02836	0.03254	0.02728	-0.03684	-0.0052	-0.01866	-0.00905	0.00031	-0.03282	0.0002	0.05668	-0.02659	-0.04217	-0.05637	-0.06316	0.00249	0.04299	0.01675	0.05445	0.02423	0.01055	0.03046	-0.0181	0.02118	-0.00663	-0.06508	0.05713
A_43_P16101	-0.03483	-0.02483	-0.0231	-0.03725	0.07349	0.04592	0.0787	0.02711	-0.06877	0.01034	0.01156	-0.07522	-0.12852	-0.03137	0.20203	-0.12281	0.03628	0.0674	0.01361	0.00473	0.013	-0.03891	-0.00337	0.02893	-0.0027	-0.07392	-0.19844	-0.04883	0.13206	-0.03245	0.00493	-0.00434	0.18109	-0.13585	-0.12217	-0.12896	-0.06364	0.00344	0.06766	-0.0761	0.09156	0.00366	-0.08709	0.00524	-0.18261	0.03434	-0.06538	-0.18077	0.06565
A_43_P20385	0.04348	-0.01115	-0.01997	0.03103	0.04812	0.13831	0.02268	0.00906	-0.07744	0.02073	0.04366	-0.00149	-0.0764	-0.02035	0.04789	-0.06582	0.06518	0.06425	0.08553	0.08641	0.00681	0.05773	0.00413	-0.0705	-0.03952	-0.04077	-0.06864	0.00833	0.0805	-0.09039	0.15227	-0.01265	0.08219	0.00384	-0.12532	-0.11478	-0.07289	-0.01834	0.07273	-0.09533	0.11985	0.02139	-0.06293	-0.10918	-0.01262	0.0287	-0.03423	-0.09032	0.07557
A_43_P20279	0.05069	0.03217	0.02452	0.02985	0.07265	0.02986	0.00965	0.05187	-0.05632	-0.00155	0.07251	-0.02031	-0.07761	-0.02749	0.04431	-0.34568	0.06199	0.03763	0.04647	-0.02462	0.02762	-0.06658	0.02583	0.02104	0.04152	0.0094	-0.09859	-0.0242	0.05835	-0.04812	0.05169	0.04501	0.00113	0.11123	-0.12357	-0.06454	-0.05316	-0.03458	0.08166	-0.07041	0.00855	0.01463	-0.11621	-0.02961	-0.09574	0.00447	-0.06822	-0.12238	0.09153
A_43_P11665	0.03049	-0.00803	0.00557	0.02442	0.02132	-0.05087	0.0132	0.02693	-0.04137	-0.02508	0.02992	-0.0156	-0.06205	-0.00017	-0.0561	-0.14641	-0.02298	0.03096	-0.02723	0.017	-0.01177	-0.03574	-0.00907	-0.02596	0.05024	0.00878	-0.02773	-0.00305	0.05911	-0.03301	0.05329	0.0891	0.02639	-0.03073	-0.01712	-0.06467	-0.05209	-0.01542	0.02724	0.01911	0.03587	0.01103	0.01875	-0.00254	-0.04515	0.03009	-0.05578	-0.09084	0.02949
A_43_P16775	0.02636	-0.00191	0.04182	0.02182	0.07544	0.01743	0.02128	0.03724	-0.11074	0.00596	0.04732	-0.02846	-0.05604	-0.06693	0.04517	-0.319	0.02684	0.01406	-0.1428	0.02217	-0.05922	-0.02562	-0.00862	0.0494	0.11882	0.09726	-0.07679	-0.05047	0.05699	-0.06849	0.0934	0.03376	0.03411	-0.10399	-0.04151	-0.10606	-0.07451	-0.04376	0.08631	0.04942	0.00082	0.05442	-0.12529	0.02269	-0.18652	-0.00312	-0.03818	-0.15114	0.02044
A_43_P10151	0.01666	-0.00413	0.02027	0.06045	0.06602	0.05573	-0.01551	0.0212	0.12627	-0.01247	0.06392	-0.00082	-0.0487	0.03301	0.05847	-0.02343	-0.01704	-0.01325	0.04304	0.02307	-0.05843	0.01602	0.0106	-0.01037	-0.02089	-0.0212	0.01435	-0.02182	0.15386	-0.06752	-0.01932	-0.02516	0.03476	-0.06328	-0.0426	0.10966	-0.04587	-0.02885	0.00135	-0.04878	0.07763	-0.04335	-0.05357	-0.00717	-0.05318	-0.00127	-0.09184	-0.10726	0.03169
A_43_P12279	0.07576	0.11253	0.03332	0.00463	0.23159	-0.01041	0.10929	0.03769	0.09141	-0.05651	0.01122	-0.0404	-0.16357	0.00621	0.24104	-0.11515	0.01458	0.02179	-0.14337	0.02524	-0.1041	0.06342	0.08312	0.11114	-0.01466	-0.04659	-0.1707	-0.02532	0.0978	-0.08464	0.18479	0.08082	0.17137	-0.10594	-0.15443	-0.08078	-0.02716	-0.01252	0.2096	-0.07326	0.20213	0.05157	0.05465	0.01901	-0.12008	0.03879	-0.03796	-0.0247	0.09199
A_43_P11519	0.0139	-0.0025	0.03646	0.03451	0.16213	0.06358	0.03884	0.05105	0.02723	0.01799	0.02901	-0.03417	-0.08429	-0.0072	0.17141	0.01491	0.02918	0.03644	0.06512	0.06181	-0.04516	0.02955	0.01579	0.02709	0.04902	-0.00172	0.02689	-0.02407	0.00552	0.02386	0.07709	0.03262	0.11536	-0.02947	0.01467	-0.06889	0.04421	-0.02966	0.03998	-0.0997	0.05079	0.05605	0.14283	-0.00138	-0.10063	0.0391	-0.03769	-0.01796	0.07735
A_43_P23475	0.03287	0.02674	0.01265	0.00363	0.01883	-0.00096	-0.00306	-0.03956	-0.01338	0.01749	0.07165	0.0105	-0.01522	-0.16567	0.09554	-0.0903	-0.02824	0.03289	0.07475	0.04645	0.06915	-0.00952	-0.01998	0.0125	-0.04188	-0.03728	-0.02954	-0.01866	-0.04526	0.02549	0.01697	-0.04222	-0.04544	-0.10708	-0.01399	-0.08436	-0.05767	0.04665	0.0827	0.07015	0.01787	0.03815	-0.03811	0.10379	0.08915	0.04547	-0.04437	-0.05585	0.10584
A_43_P10667	0.04983	-0.00717	0.06374	0.06273	0.03752	-0.00456	0.01025	0.00247	-0.01644	-0.00211	0.08649	0.0319	-0.02931	0.02656	0.03328	-0.28157	0.00736	0.02185	0.07723	0.03833	0.03369	-0.00965	0.01328	0.05709	0.03831	-0.00847	0.0167	0.00548	0.03024	-0.00381	0.05568	-0.00842	-0.05241	-0.05451	-0.05365	-0.07515	-0.02677	-0.02743	0.07897	0.06492	0.02357	0.06423	0.02444	0.0532	-0.02758	0.00946	-0.07766	-0.04812	0.1013
A_43_P16544	-0.01105	0.00329	0.02171	-0.00033	-0.06815	-0.02155	0.02452	0.01881	-0.00755	-0.01201	-0.00887	-0.01198	-0.05632	-0.01613	-0.01362	-0.17117	0.01251	-0.00107	0.02482	-0.02605	0.00547	-0.04716	0.00135	0.02735	0.03453	0.00273	-0.02106	-0.00018	0.01251	-0.01139	0.02914	0.05867	0.06209	-0.08357	0.00858	-0.08939	-0.09622	-0.01457	0.11751	0.06469	0.03321	0.03477	-0.02169	0.02538	-0.06033	0.01069	-0.02419	-0.02025	0.02878
A_43_P20287	0.02072	0.2066	-0.00404	0.00643	0.02701	0.00278	0.00708	0.02613	-0.05114	-0.03465	0.01374	-0.02372	-0.10682	-0.02937	0.06332	-0.06047	-0.01298	0.01881	0.11056	0.02268	-0.02627	0.00422	0.06061	0.03141	0.03064	0.03846	-0.03273	0.00982	0.01239	-0.04989	0.06991	0.13457	0.2508	-0.00444	-0.00143	-0.12226	-0.06345	-0.01276	0.11478	0.02868	0.09817	0.03943	0.00963	0.10913	-0.13127	-0.00766	-0.03374	-0.12423	0.09878
A_42_P523551	0.02336	-0.0185	0.01802	-0.06854	0.01135	0.13756	0.08351	0.01949	-0.16774	-0.05004	-0.07489	0.00535	-0.13543	0.00505	-0.02148	-0.28147	0.01948	0.03447	0.13572	0.05853	-0.10402	0.0323	0.09561	0.01782	0.05483	-0.05634	-0.07263	0.00099	0.18763	-0.02774	-0.01576	0.13939	0.15369	-0.03693	0.0352	-0.11093	-0.17136	0.03128	0.15123	0.14075	0.07087	0.02029	-0.03262	0.08194	-0.05582	0.01145	-0.06119	-0.20741	0.02989
A_43_P12859	0.01547	0.03395	0.05906	0.02447	0.0464	-0.02019	0.03807	0.03439	0.08854	-0.03415	0.01674	-0.00941	-0.12908	-0.01568	-0.08902	0.02027	-0.00502	-0.03169	0.07918	0.02153	-0.02321	-0.00929	0.01838	0.0217	0.03002	0.03211	0.00421	0.04065	0.09881	-0.10213	-0.00548	0.09988	0.06377	-0.07294	-0.0081	-0.03899	-0.07744	-0.06795	0.08307	-0.02931	0.07117	-0.00786	0.01717	0.02175	-0.11401	0.06402	-0.03303	-0.09148	0.04952
A_42_P731993	0.03835	0.03887	0.03024	0.02695	0.03657	-0.03312	0.01574	0.01881	0.11241	0.02988	0.03568	0.01748	-0.10196	0.00512	-0.00056	0.14502	0.02317	0.00784	-0.06221	0.00272	0.01187	0.01121	0.08114	-0.02762	0.02482	-0.01711	-0.0475	-0.01939	0.04964	-0.03639	0.09883	0.07141	0.09873	0.01294	0.07078	-0.10664	-0.08237	-0.03364	0.04946	-0.04317	0.03659	0.00469	-0.0146	0.14051	-0.03863	-0.01826	-0.08017	-0.12752	0.05421
A_43_P20874	0.01009	0.02359	0.03226	0.00118	0.1163	0.06845	-0.09307	0.0028	-0.0699	0.01068	0.01658	0.03613	0.01243	0.13866	0.00446	0.00237	0.06078	0.02378	-0.16743	0.01184	-0.05491	-0.02633	0.02372	0.18101	0.02139	0.02873	0.01797	0.07012	0.1572	0.02381	0.01018	0.00157	-0.0069	-0.16109	0.14552	-0.10896	0.01241	-0.04829	0.05073	0.09247	-0.04939	0.02609	-0.40166	-0.15835	-0.05345	0.04844	-0.09773	-0.13296	0.06701
A_43_P15786	0.06379	0.05094	0.02632	-0.01689	0.00748	0.1142	-0.09089	0.01519	-0.0472	0.0225	-0.01991	0.0023	-0.06989	0.19316	0.06287	0.01566	0.00281	0.0024	-0.2349	-0.01297	-0.06755	-0.01393	0.04614	0.17278	0.05736	0.02928	0.05267	0.02146	0.01601	-0.16518	0.07945	-0.10005	0.13228	-0.07532	0.05401	-0.07594	-0.00509	0.01727	0.08967	0.19599	0.01694	-0.04258	0.04388	0.12522	-0.14602	0.03328	-0.06481	-0.2799	0.0333
A_43_P11655	0.09828	-0.0138	-0.01796	0.05837	0.16209	0.11246	-0.11336	0.07	-0.15212	-0.09946	-0.00132	-0.07914	-0.11525	-0.15492	-0.11942	-0.58919	-0.00149	-0.01932	-0.13876	0.05278	-0.16121	0.00833	0.14658	0.03052	-0.1008	-0.01496	-0.05367	-0.0083	0.44954	-0.12559	0.06861	-0.02554	0.04729	-0.14394	0.1428	-0.22392	-0.2155	-0.02535	0.20704	0.17491	0.16282	0.06881	0.01262	0.22543	-0.18952	-0.00936	-0.1689	-0.24094	0.21334
A_43_P21295	0.08189	0.00628	-0.01325	0.04484	0.0382	0.17371	-0.03227	0.00232	-0.09059	-0.04987	0.04585	0.01933	-0.14251	-0.13639	0.03157	-0.61205	0.3302	0.03492	-0.36071	0.02571	-0.13291	-0.03795	0.0888	-0.09581	-0.00236	0.08612	-0.03139	0.02214	0.0985	-0.08111	0.05638	0.08517	0.12864	0.09398	0.31643	-0.22823	-0.04788	-0.05573	0.16416	0.20743	0.24165	0.18908	-0.07911	0.28874	-0.07761	-0.01378	-0.13469	-0.28121	0.08937
A_43_P18027	0.03572	0.03512	0.02721	0.01342	0.04161	-0.00131	-0.13775	0.06915	-0.03504	0.09093	-0.00349	-0.0069	-0.10785	0.18713	-0.04257	-0.03371	0.01654	-0.00457	-0.22824	0.08419	-0.09346	-0.01886	0.07563	0.15658	0.00705	0.01304	0.03304	0.00697	0.10151	-0.03507	-0.04616	0.01512	0.08321	0.02039	0.20581	-0.12456	0.0205	0.02226	-0.01398	0.06752	0.11814	0.09216	-0.02093	0.06344	-0.12506	-0.03171	-0.18759	-0.00724	0.12291
A_42_P579257	0.09067	-0.01308	0.02708	0.11187	0.1798	0.057	0.00437	0.08102	-0.04512	-0.05181	0.03527	-0.04231	-0.10665	0.05335	-0.02115	-0.01743	0.01138	0.03825	-0.11927	0.03722	-0.07063	0.01603	0.10895	0.16309	0.03543	0.01703	0.03605	0.05473	0.07087	-0.14521	0.28355	0.00092	0.15678	-0.02145	0.24398	-0.12759	-0.15021	-0.04243	0.03629	0.01019	-0.02147	0.04003	-0.06258	0.00483	-0.20128	-0.01976	-0.27266	-0.24103	0.05287
A_43_P16879	0.00241	-0.0201	0.06211	0.11952	0.06076	0.04883	0.02004	0.13786	-0.04249	-0.05072	0.02912	-0.02066	-0.09463	0.0188	0.03226	0.02673	-0.02746	-0.02032	-0.1266	0.07618	-0.09355	0.01089	-0.02447	0.03921	0.07867	0.01028	0.03899	-0.01618	0.11722	-0.06304	0.0718	-0.03394	0.08247	-0.10518	0.10778	-0.05003	-0.02323	-0.03791	0.04087	0.09987	0.06469	0.02715	-0.00973	0.06101	-0.15372	0.04399	-0.07931	-0.17369	0.02332
A_43_P23429	-0.07657	0.09541	-0.03216	-0.05635	0.05341	0.11829	-0.08053	-0.03447	0.01062	0.11117	0.04587	0.01149	-0.08137	0.11131	-0.02974	0.08375	0.06801	0.06039	-0.05672	0.06807	0.09273	-0.0354	0.04467	-0.0129	0.33954	-0.00666	0.05308	-0.02063	-0.04087	-0.00914	0.13673	-0.07345	-0.01491	0.0213	-0.09114	-0.21215	-0.02087	0.0476	0.03201	0.12388	0.07761	0.09451	-0.00918	0.1697	-0.05022	-0.01969	-0.06197	-0.0999	0.1765
A_43_P16052	-0.06997	-0.00018	0.00268	-0.02351	0.11627	0.02762	-0.05232	0.03205	-0.01496	-0.02897	0.04063	0.00011	-0.10424	0.09257	-0.07027	-0.0181	0.04409	0.04328	-0.07899	0.02367	0.0445	-0.05449	0.01749	0.14465	0.13449	0.03252	0.08073	-0.00654	0.12796	0.08659	0.21945	0.00671	-0.02592	0.03137	0.11354	-0.10373	0.01319	0.01972	-0.03289	-0.08982	0.0431	0.00812	0.02525	0.01289	-0.01499	-0.04197	-0.07724	-0.17317	0.07719
A_43_P22920	-0.13825	0.01847	-0.05378	0.0009	0.19566	0.09329	-0.12465	0.02938	-0.06702	-0.03517	0.06663	-0.0178	-0.10995	0.17463	0.07747	0.0014	0.04972	0.0421	0.06951	0.04873	0.04899	-0.00029	0.03184	0.13849	0.11154	0.00464	0.00401	-0.00772	0.21642	-0.01666	-0.03808	-0.11278	0.1268	-0.04124	-0.0551	-0.195	-0.00978	-0.05146	-0.0128	0.13073	0.03098	0.10568	0.07256	0.01038	-0.08285	-0.05728	-0.07415	-0.28981	0.15287
A_43_P14203	0.06801	0.01795	0.03766	-0.00714	0.0049	0.09581	0.02506	0.06006	-0.00603	-0.01356	0.01936	0.00626	-0.06154	0.0067	0.00421	-0.0085	0.1709	0.05483	0.02383	-0.00245	-0.05128	-0.10437	-0.01515	0.05797	0.03026	-0.00478	0.00218	-0.0024	0.00571	-0.01409	0.04194	-0.01749	-0.04704	-0.06536	-0.04477	-0.06724	-0.02255	-0.03739	0.01308	-0.16811	-0.04906	-0.00459	-0.09197	-0.21551	-0.05702	-0.00062	-0.02766	-0.05691	0.05762
A_43_P19477	0.03812	-0.003	0.02325	-0.01976	-0.02701	0.03065	-0.0435	0.03095	-0.00199	0.02878	0.02573	-0.00793	-0.06922	0.02247	-0.01988	0.02109	0.09659	-0.00057	0.03689	-0.02227	-0.03248	-0.00991	0.04889	0.12206	0.07016	-0.00586	0.00453	0.08868	0.0335	-0.02388	0.05673	0.00021	0.0149	-0.15682	0.00487	-0.05213	0.01827	-0.05934	0.02377	-0.01221	-0.05023	-0.00776	0.01329	-0.08159	-0.06049	-0.01286	-0.06158	-0.15841	-0.02878
A_43_P23392	0.06353	-0.17722	0.0538	-0.02963	0.05687	0.07416	-0.06264	0.01378	0.00354	0.00712	0.04985	0.02083	-0.06142	-0.00073	-0.01054	0.01264	0.03881	0.0277	0.11165	-0.02247	-0.06464	-0.08416	-0.05731	0.09532	-0.01053	0.03489	-0.01581	-0.00978	-0.00863	-0.00335	0.01403	-0.0158	-0.11455	-0.05891	-0.10657	-0.07526	0.03919	-0.12794	0.06806	0.03748	-0.02788	0.04555	-0.09964	0.04042	-0.05629	0.02216	-0.03078	-0.17013	0.08002
A_42_P615582	0.02217	0.01029	0.0125	0.05146	0.04352	-0.02309	0.01709	0.05878	-0.00226	0.02294	0.06334	-0.01157	-0.06554	-0.02764	-0.27838	-0.02898	0.00793	0.01291	-0.0108	0.00608	0.03466	-0.02183	0.02851	0.0733	0.04031	0.0289	0.02133	0.03326	0.11468	0.00146	0.02618	-0.0261	-0.04032	-0.03725	-0.02489	-0.05428	0.05166	-0.00949	-0.00237	-0.06621	-0.02453	0.0212	-0.00117	-0.04778	0.02316	0.02058	-0.03613	-0.00576	0.05548
A_43_P17351	0.01857	0.02302	0.01646	0.00612	0.02001	-0.00378	0.03056	0.01096	-0.0273	0.01146	0.01922	-0.009	-0.02781	0.00829	-0.00883	0.00438	0.01978	0.01838	0.05463	-0.01221	-0.02806	-0.0418	0.02386	0.04115	0.05403	0.03004	-0.02728	0.00562	0.04458	-0.01875	0.00591	0.01719	-0.03648	-0.08291	-0.04242	-0.00829	0.02505	0.02985	0.0907	-0.03225	-0.0309	0.05472	-0.08918	-0.06023	-0.05797	0.02173	-0.00197	-0.00083	0.05685
A_43_P11283	0.01999	0.10514	-0.03721	0.00542	0.06928	-0.00935	0.0229	0.01469	-0.10149	-0.02658	0.01014	-0.00473	-0.05036	0.00013	0.19101	0.00502	0.4299	0.0346	-0.107	-0.05035	-0.07848	-0.04215	-0.07162	0.17206	0.01448	-0.01757	-0.01772	0.00053	0.07671	-0.04361	0.03543	-0.0316	-0.11873	0.02366	-0.11416	-0.12079	-0.0629	-0.07645	0.08132	0.12005	0.01404	0.02292	-0.05765	-0.06371	-0.10363	-0.03192	-0.06034	-0.02654	0.10128
A_43_P23110	0.05027	0.02861	0.0319	-0.00403	0.08596	0.00808	0.03515	0.04167	-0.06556	-0.02935	-0.01155	0.037	-0.20672	-0.01974	0.08109	0.05025	-0.00227	0.03382	-0.1581	0.07113	-0.02023	0.04943	-0.03842	0.22577	0.09258	-0.1072	-0.00946	0.00297	0.10328	-0.17031	-0.04348	-0.0228	-0.17891	0.04531	-0.02834	-0.12618	-0.04499	0.03314	0.25012	0.18651	-0.05438	0.10298	-0.00189	0.0142	-0.04086	0.00839	-0.02426	-0.04956	0.16867
A_43_P16119	0.02276	0.01032	0.02735	-0.00218	0.04844	0.1272	0.04266	0.05295	-0.08166	-0.04285	-0.05667	-0.01758	-0.02334	-0.01595	0.08868	-0.16746	0.03794	0.00343	-0.05024	0.01436	-0.08885	0.03269	0.04237	0.15899	0.05113	-0.00772	0.09366	0.05392	0.09705	0.03313	-0.0142	0.03768	-0.10974	-0.11122	0.00304	-0.12231	0.01491	0.01368	0.12537	0.01716	-0.07278	0.0407	0.0393	-0.09657	-0.01041	0.03187	-0.03431	-0.09312	0.09271
A_43_P16719	0.02474	0.05146	-0.04462	-0.17085	-0.01495	0.15545	0.07347	-0.07025	-0.04367	-0.06115	-0.08618	0.02373	-0.03506	0.05219	0.09382	-0.25146	0.03974	0.05781	-0.00009	0.0525	0.00054	0.01167	0.00405	0.14261	0.0175	-0.00688	-0.06228	-0.08608	0.07912	-0.00338	0.10028	0.03427	-0.03552	-0.07707	-0.05662	-0.02025	0.03536	0.07823	0.15975	-0.10376	0.0456	0.08413	0.00221	-0.09993	0.08141	0.02275	-0.04563	-0.02913	0.10896
A_43_P21297	0.01538	0.03964	-0.00713	-0.0285	0.22027	-0.01645	0.06451	-0.0762	-0.04096	0.00221	-0.02552	-0.01141	-0.06258	0.00377	0.03109	0.00903	0.01355	0.03972	0.0299	-0.04118	-0.00089	-0.04714	0.0347	0.10244	0.00914	-0.03706	0.00783	-0.00304	0.00245	0.02314	0.04054	-0.02243	-0.04196	-0.01851	-0.01706	-0.07544	0.03344	0.00223	0.12237	-0.00533	-0.02681	0.01122	-0.02955	-0.02856	-0.03478	0.02486	-0.0266	-0.02477	0.07956
A_42_P834614	-0.02497	0.00371	0.04769	-0.0229	0.02253	-0.01113	0.07523	-0.05088	-0.11005	0.00231	-0.01796	-0.00759	-0.07933	-0.02019	-0.03553	0.00356	-0.02517	0.02098	-0.10291	0.0593	0.07175	-0.04631	-0.00807	0.09735	0.06166	-0.10823	0.02686	-0.08336	0.06625	-0.22261	0.05766	-0.02625	-0.20176	0.00078	-0.04013	-0.10589	-0.07214	0.0366	0.09371	0.08348	-0.006	0.03442	-0.03547	0.00994	-0.1198	0.06788	-0.07252	-0.0477	0.0484
A_43_P10533	-0.00766	-0.0527	0.01461	0.01159	0.09893	-0.03288	-0.02615	0.01566	-0.07893	-0.0015	0.02178	0.00706	-0.09011	-0.06226	0.08358	-0.03954	0.04526	-0.00617	0.04819	0.02428	-0.0572	-0.01453	0.04986	0.14119	-0.05324	-0.08146	-0.11152	0.04999	-0.05157	-0.00518	0.01871	-0.0733	0.04527	0.05143	0.01777	-0.07448	-0.02381	-0.01463	0.18479	0.00316	0.0148	0.17815	0.06975	-0.04295	0.09877	0.10344	0.11287	0.0826	0.07053
A_43_P14659	0.13298	0	0.01999	0.00145	0.09151	0.19493	-0.12339	-0.23044	0.07867	0.02582	-0.07595	0.0842	0	0.41113	0.01049	0.22936	0.07242	-0.07253	-0.15526	0.17228	-0.15487	-0.06117	0	0.36339	-0.01734	0	0.08723	0	0	0.1634	0.48145	-0.05794	0.07159	0	-0.1219	0.11816	-0.10124	0.46762	0.23582	0.07008	0.09742	0.70134	0	-0.0027	-0.14978	0.30109	0	0.47944	0.78381
A_42_P671188	-0.00708	0.0153	0.03368	0.05992	0.023	-0.01773	-0.00144	0.05499	-0.01516	0.05205	0.00741	0.01	0.02367	-0.0195	0.00052	-0.16129	-0.0037	0.00916	0.04026	-0.03457	-0.01547	-0.02461	-0.03681	0.03943	0.02264	-0.00353	0.02477	0.04294	0.0223	-0.10661	-0.0084	0.01359	0.04765	-0.06552	0.01265	-0.00146	-0.06549	-0.04102	0.04448	0.05002	0.1205	0.00328	0.00527	0.00049	-0.05554	0.05372	-0.01381	0.01087	0.01908
A_42_P529129	0.03732	-0.00651	0.03629	-0.00717	-0.01929	0.10259	-0.00549	0.02871	-0.0457	0.01308	-0.01371	0.02785	-0.03312	0.00218	0.05191	-0.31403	0.0493	0.02381	0.08656	0.04437	-0.0663	-0.0249	-0.04624	0.13509	0.05642	0.02378	0.07101	-0.01551	0.12711	-0.16348	-0.04729	-0.03541	0.48352	-0.13169	-0.05079	-0.00857	0.00904	-0.04446	0.0561	0.0039	0.36668	0.00683	-0.00724	0.07504	0.12958	0.10627	-0.02683	0.03487	0.08788
A_42_P723851	0.02868	0.02135	0.03783	-0.0013	-0.01715	0.03946	0.03479	0.02916	-0.08054	-0.06498	-0.02104	-0.01534	0.01444	-0.03241	-0.08667	-0.29585	-0.02438	0.05916	0.03925	0.06933	-0.13207	0.03389	-0.1628	0.17557	-0.00342	-0.0709	0.05213	0.00623	0.02918	-0.19159	-0.00533	-0.05062	-0.11078	-0.05766	0.04966	-0.15388	-0.11689	-0.0562	0.17621	0.09036	0.13946	0.04395	0.10366	0.05677	-0.05036	-0.03891	-0.13954	-0.04425	0.11813
A_43_P11872	-0.05145	0.03638	-0.00419	-0.09702	-0.00299	0.10773	0.04698	-0.03347	-0.04934	-0.06389	-0.06708	-0.05238	-0.09286	-0.09091	-0.02241	-0.11258	0.02197	0.0115	0.07738	-0.06397	-0.0752	-0.03808	-0.02803	0.01651	-0.00872	-0.15983	-0.03016	-0.04632	0.19431	-0.11919	0.06096	-0.02975	0.08836	-0.04136	0.31651	-0.08192	-0.08432	0.01286	0.14511	-0.1513	0.02636	0.07452	-0.00048	-0.04089	0.03228	0.14736	-0.04025	0.01095	0.04285
A_43_P20521	0.01234	-0.00612	0.0422	0.04082	0.07465	0.04111	0.00618	0.06598	-0.01779	-0.03722	0.05232	0.0035	-0.11132	-0.03732	3.16E-07	0.02733	-0.00471	-0.00283	-0.10884	0.01625	-0.03399	-0.04531	0.04318	-0.03351	0.05998	0.01239	0.00376	-0.02922	0.07814	-0.00753	0.1912	-0.03373	0.08101	-0.05578	-0.08112	-0.12456	-0.17413	-0.03607	0.01908	-0.00472	0.04668	0.03778	0.06168	-0.04058	-0.13604	-0.0624	-0.15308	-0.13776	0.02601
A_43_P21779	0.02008	0.04423	0.02855	-0.03019	0.07718	-0.03488	0.01547	0.05775	-0.09869	-0.01244	0.01745	0.01627	-0.11627	0.07403	0.16241	-0.03928	0.01439	0.01032	0.08129	0.00724	-0.05274	0.02513	0.01428	0.0082	-0.01821	-0.03702	0.30055	-0.01084	0.19378	-0.06591	0.03773	-0.03092	0.09122	-0.07793	-0.03967	0.03078	-0.03957	-0.03873	0.05455	-0.03176	0.06052	0.03902	0.15169	-0.0405	0.08975	0.08424	-0.03837	-0.12217	0.06639
A_43_P12362	0.02101	-0.00107	0.00146	-0.02606	0.02723	-0.02702	-0.00058	0.03874	0.14277	-0.01931	0.00962	0.00919	-0.15346	-0.05672	0.02542	-0.03206	-0.00254	0.06308	0.12187	-0.03594	-0.02307	-0.03449	-0.04477	0.08256	-0.02015	0.0133	-0.01561	-0.00292	0.2048	-0.09017	0.13613	-0.03766	-0.0046	0.05488	0.05589	-0.04905	-0.06863	-0.01807	0.17147	0.01772	0.0531	0.03577	-0.0621	-0.01142	0.0102	0.09605	0.00075	-0.12267	0.01161
A_43_P13560	0.02178	0.02384	0.0069	-0.05091	0.13643	-0.01361	0.05133	0.05744	0.20251	-0.04067	0.00609	-0.07516	-0.16669	-0.05772	0.08422	0.00215	-0.04234	0.06368	0.22682	-0.01369	-0.16746	0.01502	0.08345	0.10295	-0.29073	0.08222	-0.05266	0.09685	0.4592	0.01507	0.30215	0.00665	0.13434	-0.10392	-0.02155	-0.12435	-0.05971	-0.09931	0.06473	-0.08482	0.17544	0.12593	-0.00756	0.07859	-0.1643	-0.03253	0.00677	-0.18398	0.08035
A_42_P547184	0.06761	0.07399	-0.02744	-0.12799	-0.03193	-0.1437	-0.10103	-0.12194	-0.00895	-0.09256	-0.05673	-0.04493	-0.14306	0.03583	-0.10215	0.1315	0.03858	0.04478	-0.09518	-0.03238	-0.00548	-0.04945	0.05256	0.1113	0.00953	0.05312	-0.00424	-0.01355	-0.05288	-0.07786	0.01638	-0.02245	0.05438	0.0151	-0.02194	0.01839	-0.03691	-0.02579	0.2688	0.03494	-0.0037	0.07399	-0.14565	-0.02494	-0.04188	0.03595	-0.00528	-0.09803	0.10277
A_43_P14640	0.0577	0.05185	0.02704	-0.04226	0.0034	-0.07072	-0.03707	0.00298	-0.00218	-0.02965	-0.0403	-0.02515	-0.07644	-0.01676	-0.1348	0.01728	0.02681	0.04071	-0.01893	-0.01142	0.06238	-0.019	0.04291	0.10076	0.01388	0.03414	0.00461	0.03382	0.00792	-0.00237	0.01556	0.04647	0.05353	-0.05536	-0.00835	-0.02895	0.02161	-0.02046	0.07297	-0.00361	0.01889	0.05616	-0.01203	-0.00245	-0.06305	0.006	-0.00139	0.01122	0.02277
A_43_P18303	0.03922	0.06017	-0.03036	0.02113	0.06523	-0.05544	0.02022	0.01612	-0.17035	-0.02165	0.03722	-0.02789	-0.082	0.04918	0.02604	-0.00514	0.18119	0.02857	-0.08638	0.05548	-0.04324	-0.02333	0.05303	0.02989	0.07542	0.06915	-0.03207	-0.02366	-0.01606	-0.00128	-0.03466	0.0493	-0.00262	-0.00796	-0.04817	-0.05924	-0.00347	0.02269	0.03325	0.06067	0.00535	0.04866	-0.06958	0.11232	-0.02735	0.00468	-0.00913	-0.05704	0.01173
A_43_P19048	0.06523	0.07474	-0.04503	-0.02119	0.01143	-0.11717	0.02374	0.01984	0.04622	-0.05484	0.04169	-0.00415	-0.0869	-0.02631	-0.05627	-0.31304	0.01347	0.03423	0.0215	-0.03141	0.08645	-0.02562	0.05246	0.03874	0.0503	0.01289	-0.01379	-0.00625	0.00174	-0.03521	-0.02559	0.01257	-0.12453	-0.06547	-0.04566	-0.08155	-0.05983	0.03033	0.09926	0.09074	-0.06849	0.05475	-0.05753	0.03175	0.02028	0.04425	-0.03519	0.02586	0.03121
A_42_P808835	0.11198	0.04047	-0.02023	-0.11592	-0.00694	0.04336	0.02676	-0.07954	0.03332	0.07062	-0.04524	0.00121	-0.05447	-0.00206	-0.02284	0.02144	0.07418	0.10005	-0.00513	0.01403	0.07717	0.03621	0.06759	0.0351	0.0221	0.09519	-0.03212	-0.03972	0.01869	0.13828	0.06745	0.04136	-0.1564	-0.01272	0.13164	0.00866	0.02259	0.05312	0.01808	0.08532	-0.06291	-0.06811	-0.03038	0.108	0.02361	-0.01682	0.03997	-0.00403	-0.01881
A_43_P21371	0.05474	0.04292	-0.02828	-0.0484	0.00806	0.01026	0.02201	-0.02085	0.00806	0.01887	0.00419	-0.03557	-0.05008	0.00495	-0.0305	0.03714	0.04738	0.04542	0.00398	0.04773	0.05858	0.01437	0.08288	0.01298	0.0543	0.0294	-0.00665	-0.01128	0.01246	0.06146	0.04381	0.02535	0.01606	-0.00662	-0.00069	-0.03842	0.00849	0.06319	0.11744	0.07233	0.01103	0.06448	-0.00518	0.06714	0.02011	0.04843	0.07585	-0.00873	0.03629
A_43_P12692	0.03604	0.03569	-0.00078	-0.04903	-0.00451	-0.02645	0.03052	-0.02399	0.0364	0.00074	-0.028	-0.01941	-0.07071	0.03654	-0.10578	0.01114	0.04055	0.03187	0.01552	0.02271	0.04299	-0.00993	0.05628	0.02974	0.03353	0.03861	-0.01838	-0.00644	0.08769	0.08781	0.05825	0.04707	-0.03313	-0.02009	0.07886	-0.02868	-0.02705	0.07248	0.09627	0.02015	-0.0109	0.03366	-0.02893	0.08592	0.03	0.03535	0.05649	-0.00834	0.01492
A_43_P11930	0.03089	0.01582	-0.01731	-0.0138	0.0211	0.00088	0.01171	-0.00288	0.0061	0.01729	0.00674	-0.00733	-0.0433	-0.02733	-0.01676	0.02361	0.0292	0.02365	-0.00113	0.01671	0.04463	0.00558	0.06838	0.03616	0.04267	0.02265	-0.00408	-0.00128	-0.00358	0.01599	0.03355	0.03611	0.00584	-0.00846	-0.02425	-0.03758	0.02482	0.01051	-0.01951	0.01286	-0.00098	0.05098	-0.02713	0.0182	0.0271	0.02814	0.02663	0.00532	0.03317
A_43_P14963	0.05651	0.08401	-8.32E-06	-0.06772	0.00495	-0.01013	0.02918	-0.01053	0.03042	0.00118	-0.02437	-0.03371	-0.07965	-0.00878	-0.03203	0.0371	0.06947	0.06461	0.00124	0.01467	0.06611	0.05081	0.11287	0.06339	0.07034	0.07709	-0.0023	0.01555	-0.00998	0.09416	0.04306	0.10348	0.06187	-0.00416	0.01743	-0.02526	0.06447	0.05303	0.14056	0.04425	0.02873	0.10596	-0.03433	0.02096	-0.05085	0.02529	0.12155	0.05104	0.02312
A_42_P539061	0.03858	0.0611	-0.02233	-0.09936	-0.03859	-0.00521	0.0403	-0.04047	0.00983	-0.00295	-0.05847	-0.028	-0.06753	-0.03215	-0.05411	0.02138	0.01711	0.02559	-0.00557	0.02163	0.05588	0.01428	0.08626	0.01713	0.02473	0.04356	-0.02673	-0.00258	-0.02468	0.048	-0.01822	0.05547	0.05459	0.02877	-0.04625	-0.01047	0.01691	-0.02681	0.03163	0.02339	0.0131	0.06669	0.04189	-0.03909	-0.01084	-0.01915	0.0201	0.03194	0.02702
A_43_P23164	0.01056	0.01066	0.00876	-0.06244	-0.03609	-0.03216	0.01469	-0.08142	0.01838	-0.00835	-0.07557	-0.00327	-0.04724	-0.0254	-0.03431	0.01408	0.01031	-0.00657	-0.00009	-0.01336	0.03149	0.03714	0.10349	0.03301	0.01196	0.00362	-0.00682	0.00727	0.01222	0.03236	-0.01747	0.02885	0.06595	0.02336	-0.01365	0.02131	0.02538	0.01916	0.13098	0.11142	0.00829	0.03387	0.01368	0.03693	-0.05445	0.02313	0.09439	0.03778	0.00186
A_43_P19789	0.02294	0.04689	-0.02791	-0.12123	-0.03045	0.00797	0.07358	-0.0376	0.03485	-0.00554	-0.09666	-0.00252	-0.04541	0.0044	0.01583	0.05191	0.03595	0.02775	0.012	-0.00536	0.05941	-0.11709	0.0044	0.02263	-0.00336	0.05561	0.00335	0.02786	-0.01714	0.04459	0.01812	0.09818	0.09857	0.08628	-0.0178	0.08517	0.00496	-0.02888	0.0087	0.01036	0.0204	0.10994	-0.09425	-0.10686	0.06903	0.06785	0.05389	0.05611	-0.03234
A_43_P16700	-0.03265	-0.04921	-0.00638	0.03114	0.01381	-0.01319	-0.01337	-0.03176	-0.07051	0.04123	0.04112	0.03467	-0.00618	0.01629	0.03604	-0.0436	-0.04871	-0.01815	0.00733	-0.00291	-0.06094	-0.04818	-0.12225	-0.07872	-0.03958	-0.08958	0.07358	-0.01316	-0.00745	-0.12649	-0.02126	-0.14336	-0.05613	-0.05743	-0.11182	-0.08378	-0.13817	0.02134	0.06321	0.17642	-0.05388	-0.08623	0.04031	0.19641	0.07864	0.12823	-0.07425	-0.03069	-0.04103
A_42_P704869	-0.01086	0.02319	0.03369	-0.02358	0.03096	-0.09306	0.00185	-0.05524	-0.05947	-0.00299	-0.00759	-0.06433	-0.12866	-0.04484	-0.06371	-0.00872	-0.02232	-0.01699	0.00058	0.03555	-0.01789	-0.00167	0.00364	0.01757	-0.038	0.02626	0.02562	0.02039	-0.01255	-0.01089	0.05652	-0.07439	-0.12655	-0.17884	-0.15757	-0.10151	-0.0701	0.0272	0.00527	0.11087	-0.06624	-0.12507	0.03354	0.16153	-0.0635	0.10263	-0.08741	-0.00407	-0.10861
A_42_P789770	-0.08714	-0.07689	0.06691	0.11401	0.10409	0.12214	0.02376	-0.08491	-0.06037	0.04008	-0.01051	0.04836	0.0654	0.00436	0.03777	0.00517	-0.01613	-0.15417	0.02707	-0.14599	-0.10856	0.02426	-0.01063	-0.17104	-0.04017	0.0904	0.04762	0.06103	0.03904	-0.0209	0.02424	0.06833	-0.36983	-0.40845	-0.1316	-0.235	-0.14921	-0.04844	0.0775	0.14691	-0.31418	-0.19918	0.00507	0.32879	0.33915	0.7923	-0.09049	0.15847	-0.28756
A_42_P675031	-0.08747	0.05984	-0.09863	-0.10143	-0.09271	0.00953	-0.00648	0.02558	0.03407	0.03465	0.02508	0.12592	-0.0508	0.05537	-0.08934	-0.00867	-0.10323	0.02473	-0.08976	-0.11072	-0.19623	-0.02268	-0.12999	0.04988	0.05733	0.06582	-0.04095	-0.05978	-0.03238	-0.10508	0.00986	0.02958	-0.31559	-0.1995	-0.14469	-0.16708	-0.12304	0.359	-0.02682	0.01948	-0.15467	-0.145	-0.20227	0.63783	0.36925	0.09073	-0.0843	0.02251	-0.37606
A_43_P12029	0.03033	-0.00199	-0.01878	0.00751	0.04219	-0.01343	-0.03127	0.00394	0.00466	-0.00412	0.0309	-0.01349	-0.00678	0.02567	-0.02779	-0.05813	0.03392	-0.0277	-0.0374	0.01888	-0.0054	-0.03688	-0.00081	-0.04279	0.00065	0.02739	-0.02863	-0.01668	-0.00405	0.0866	0.04995	0.00387	-0.03788	-0.04292	-0.1101	-0.04375	-0.02968	0.03949	0.06384	-0.06802	-0.03765	-0.04164	-0.04713	-0.0192	0.06641	0.08067	0.01514	-0.03343	-0.0249
A_43_P20461	0.04142	0.02573	-0.01693	0.00326	0.03962	0.00863	0.00208	-0.00754	-0.03339	0.03263	0.00255	0.00973	-0.06984	0.03254	-0.01665	-0.03649	0.01084	0.04657	-0.00467	0.00066	0.01347	-0.03438	0.05677	0.02344	0.05497	0.01673	-0.01231	-0.01964	-0.04194	0.03177	0.04397	-0.00904	-0.05305	-0.02528	-0.07503	-0.02166	0.01252	-0.00853	-0.06195	-0.05244	0.00031	0.0225	-0.00316	0.00842	-0.00057	0.1118	-0.03801	-0.04604	0.01946
A_42_P473828	0.02868	0.01897	0.00605	0.02355	0.03505	0.04056	-0.01471	0.00088	-0.01784	0.00768	0.08729	0.00832	0.05564	0.04465	0.07353	-0.01862	0.02974	0.03177	-0.00011	0.01023	0.01417	-0.00218	-0.02065	-0.02151	0.05638	0.0124	0.03348	-0.02037	0.00183	0.04409	0.01893	-0.02984	-0.01518	0.04898	0.03117	-0.03853	-0.0125	0.02225	0.01011	-0.05509	0.01896	-0.02514	-0.03293	-0.03695	0.0532	0.08665	-0.02627	-0.0306	0.02
A_43_P17915	0.05934	0.10817	-0.03608	-0.09379	0.04152	0.05587	0.02339	-0.01529	0.00055	0.02281	0.00592	-0.02361	-0.07605	0.02246	0.01204	0.02701	0.06136	0.06058	-0.02683	0.05849	0.05569	-0.02098	0.08974	0.00295	0.07065	0.11518	-0.03755	-0.05111	-0.03702	0.11228	0.09332	0.08219	0.18431	0.19109	-0.05642	-0.02405	0.11357	0.1451	-0.03588	-0.06072	0.17636	0.16987	0.01285	0.0599	0.01606	-0.01701	0.04652	-0.0654	0.23998
A_42_P819100	0.03683	0.06009	-0.0106	-0.01539	0.01826	0.04069	0.01386	-0.0047	-0.00789	0.02272	0.03214	0.0071	0.02308	0.03676	0.01254	-0.00802	0.0642	0.05603	0.02777	0.05416	0.05534	-0.00718	0.05106	0.01596	0.04319	0.04363	0.01822	-0.03266	-0.01036	0.05769	0.02549	-0.02687	0.0614	0.05639	-0.01595	-0.08433	-0.01946	0.0623	0.066	-0.01309	0.0917	0.08083	0.00466	-0.03297	0.03097	-0.03171	0.00804	-0.04407	0.14789
A_42_P629447	0.0505	0.16155	-0.01721	-0.02178	0.03018	0.02786	0.01209	-0.02716	-0.03547	0.08908	0.06034	-0.00683	0.03079	0.00228	0.03705	-0.00858	0.08347	0.09086	-0.02053	0.03734	0.0496	-0.05412	0.05422	-0.00141	0.03316	0.16503	0.01012	-0.00223	-0.0252	0.11303	0.04039	-0.04071	0.30943	0.34575	-0.01952	-0.10614	0.01272	0.08332	0.05083	-0.02134	0.23665	0.28728	-0.03261	0.01536	0.03391	-0.09485	0.02414	-0.06718	0.23242
A_43_P17405	0.01806	0.02823	0.01243	-0.00035	0.01646	0.01468	0.00916	-0.00708	-0.00702	0.01011	0.0133	-0.00036	-0.051	0.00836	-0.00278	0.03331	0.021	0.01444	-0.02506	0.0283	0.02895	-0.04347	0.03992	0.01082	0.04886	0.02366	0.00839	-0.00065	0.00142	0.07854	0.02353	0.00669	0.06663	0.01088	-0.06075	-0.0881	0.0268	0.01593	-0.00214	-0.00201	0.05329	0.06346	-0.01208	0.03687	-0.04184	-0.02899	-0.01111	-0.03787	0.08689
A_43_P12445	0.03147	0.22334	-0.14953	-0.15044	-0.29766	0.06714	0.04374	-0.13195	0.03114	0.03742	-0.14192	-0.01014	0.33021	0.0031	-0.08383	0.07483	0.40872	0.5419	-0.13158	0.14558	-0.11958	0.08467	0.26556	-0.01673	0.34482	0.56911	0.28682	0.04459	-0.02661	0.00857	-0.1821	0.0041	0.58776	0.49347	-0.15832	0.06412	0.10062	0.53291	0.07737	0.33417	0.50106	0.65086	0.27188	0.345	0.15202	0.00418	-0.01597	-0.0595	0.66181
A_42_P720015	-0.17253	0.09041	-0.0359	0.10147	-0.1511	-0.09551	0.16044	0.09151	0.17073	0.0316	0.09905	0.0103	0.2469	0.07145	-0.01582	0.28065	0.06624	-0.02115	0.02917	-0.14369	-0.15352	-0.03616	0.08341	0.06486	0.0243	0.05749	0.05397	0.0083	0.00045	-0.20266	-0.10595	0.01789	0.5235	0.40311	-0.16081	0.03508	0.0264	-0.06535	-0.07893	-0.14031	0.20677	0.40211	-0.16869	-0.38213	-0.15703	-0.08914	0.20233	0.10361	0.41401
A_43_P13739	-0.31734	-0.1787	0.13162	0.09632	-0.12783	-0.14394	-0.02302	0.08345	0.06262	-0.11052	-0.09258	0.0225	0.05434	-0.0152	-0.01686	0.08003	-0.10739	-0.21603	0.00137	-0.23482	-0.27802	-0.07421	-0.08197	0.04251	-0.09195	0.02323	0.0081	0.11262	0.0391	-0.32133	-0.12029	0.06911	0.79898	0.63756	0.03509	0.22434	0.11562	-0.07388	-0.16507	-0.27054	0.52179	0.66349	-0.17545	-0.51127	-0.42491	-0.39532	0.07903	0.19566	0.64148
A_43_P11230	-0.01797	-0.01106	-0.02032	-0.08232	-0.0582	-0.05399	-0.06806	-0.06099	-0.05087	0.00151	0.07752	-0.04225	-0.0171	0.22821	0.12165	-0.03009	0.05656	0.19426	-0.19306	-0.05427	-0.08747	-0.04046	-0.02048	-0.01049	0.13214	0.21193	0.06084	0.11653	-0.06965	0.06924	0.13793	-0.06513	0.91949	0.85741	-0.23898	-0.04083	-0.06254	0.0024	0.169	-0.03497	0.76547	0.9592	-0.0854	-0.15653	-0.04231	0.19735	0.23587	0.0217	0.91428
A_42_P653978	-0.01735	0.00601	0.01198	-0.12516	-0.08941	-0.0416	0.01997	-0.03507	0.01664	-0.00219	-0.16446	-0.03229	-0.01825	0.08686	-0.03319	0.02381	0.00063	0.03194	-0.0351	-0.04043	-0.01262	-0.05136	-0.03023	-0.02857	-0.04511	0.0018	-0.01058	-0.03116	-0.06761	0.05428	-0.00133	0.00115	0.3432	0.07497	-0.11646	0.01637	-0.05377	0.0474	0.09359	0.11952	0.21021	0.29464	0.0283	-0.00509	0.0158	-0.08445	0.08999	0.16337	0.27019
A_43_P17238	-0.17791	0.13412	-0.03994	-0.12831	0.02065	-0.07704	0.03954	0.04196	0.05641	-0.15528	-0.07096	-0.00271	-0.05527	-0.02113	-0.11659	0.02621	0.14771	-0.03354	-0.06718	0.03897	0.02842	-0.04773	0.15677	0.06526	0.01294	0.25422	-0.09483	-0.04114	-0.06648	0.01371	0.08635	0.15254	0.68878	0.76997	-0.1081	-0.20849	-0.02742	-0.05818	0.10864	-0.10148	0.71561	0.70995	-0.27197	-0.3057	-0.14961	-0.15355	0.2434	0.13459	0.70392
A_42_P792942	-0.31968	0.19652	0.11775	-0.12315	0.10275	-0.03985	0.01088	-0.10986	-0.04103	-0.32245	-0.23776	-0.03087	-0.24348	-0.09914	-0.06669	0.0334	0.19103	-0.07916	-0.10508	0.04474	-0.12184	0.04828	0.36518	0.02822	0.00073	0.31509	-0.14347	-0.02117	-0.05527	0.05893	0.35785	0.14017	0.85368	0.85188	0.26088	-0.07014	0.08672	0.24107	0.19708	-0.10014	0.37604	0.92037	-0.22054	-0.18393	0.00786	-0.09691	0.50588	0.16863	0.68599
A_43_P17475	-0.12264	-0.12554	0.01611	-0.04878	-0.06862	-0.08982	-0.06049	-0.01503	-0.06185	-0.03945	-0.0976	-0.00643	0.0549	0.11104	0.03911	0.04927	-0.1314	-0.02738	-0.12391	-0.02988	-0.11299	0.04081	-0.2196	-0.12244	-0.12453	0.00316	-0.02092	0.10008	-0.07023	-0.14466	-0.05234	-0.08225	0.53253	0.17795	-0.11567	0.09741	-0.04731	-0.13727	0.08347	0.23625	0.40738	0.42943	0.12633	0.05707	-0.23736	-0.03015	0.01705	-0.00951	0.43927
A_43_P19473	-0.02025	-0.02964	-0.00514	-0.04994	-0.08505	-0.07637	0.0063	-0.04026	-0.04031	-0.07143	-0.10007	-0.02595	-0.01653	0.0031	0.03187	-0.01469	-0.04256	-0.03129	0.00454	-0.03962	-0.03532	-0.00302	-0.00546	-0.01688	-0.0441	0.03244	-0.02296	0.02457	0.02018	-0.0196	-0.04419	0.00672	0.27782	0.12421	0.0243	0.01216	-0.05128	-0.00886	0.09106	-0.0782	0.18226	0.15521	0.03694	-0.02034	-0.02018	0.05593	0.02608	-0.03957	0.1082
A_42_P609678	0.01895	0.11269	0.07378	-0.07285	-0.05005	0.06793	0.04089	-0.06545	-0.02776	0.15281	0.03581	0.06717	0.05117	-0.00649	0.0611	0.12401	-0.04614	0.04049	-0.04018	-0.01442	-0.04279	0.11983	0.03211	-0.02987	0.01042	0.08491	0.02468	0.00981	-0.04824	0.02127	0.04228	-0.06098	0.2127	0.19961	-0.09227	0.08098	0.04867	0.0036	-0.11951	0.00729	0.16824	0.17711	0.04828	-0.02474	-0.09261	-0.14879	-0.06224	-0.12111	0.27422
A_43_P13127	-0.022	0.15349	-0.01609	-0.09625	-0.00953	0.03289	0.04416	-0.05633	0.05614	0.10729	0.08958	0.1153	0.07719	0.15707	0.07484	0.15542	0.11022	0.1806	-0.07441	0.04007	-0.07551	0.07801	0.1039	0.01463	-0.00296	0.20441	-0.02608	-0.10341	-0.08483	-0.01421	0.05339	-0.00771	0.27896	0.31971	-0.18556	-0.05911	-0.01926	-0.06911	0.04462	0.07526	0.35531	0.41623	0.06988	-0.10753	-0.29934	-0.29134	0.1962	-0.02509	0.44111
A_42_P618116	-0.01142	0.07235	-0.02282	-0.05646	-0.05041	-0.01678	0.00238	-0.05442	0.00845	0.0097	-0.0166	0.0238	0.21131	0.03511	-0.00749	0.06335	0.01662	0.01998	-0.029	-0.01704	0.00246	-0.00773	0.03113	0.05474	-0.0033	0.04579	0.00225	0.04177	0.03651	-0.01075	-0.01946	0.05449	0.12982	0.10054	0.04015	-0.0044	0.02973	-0.00325	-0.08452	-0.09312	0.00684	0.05279	-0.06041	-0.18886	-0.09673	-0.12711	0.06434	-0.02974	0.11408
A_42_P464373	-0.09126	0.13313	-0.04133	-0.34508	-0.08018	-0.13226	0.17134	0.00344	0.06579	-0.16882	-0.22073	-0.18225	-0.17232	-0.08258	-0.26853	0.14387	0.02178	-0.00889	-0.10178	-0.11906	-0.09	-0.15369	0.20424	-0.01924	-0.03874	0.21755	-0.18118	-0.06075	-0.07537	-0.00532	-0.01834	0.19297	0.51512	0.36634	0.09123	0.1347	0.00323	0.13576	-0.16597	-0.48187	0.14469	0.53992	-0.38604	-0.31252	-0.03027	-0.06686	0.1578	-0.01601	0.31746
A_43_P19415	0.02601	-0.02219	-0.03448	-0.07208	0.00893	-0.08181	0.0437	-0.02733	0.00151	-0.03706	-0.05567	-0.00787	-0.04649	-0.00736	-0.11675	-0.03615	0.03847	0.05166	-0.07705	-0.02943	-0.00595	-0.03302	0.04795	0.06259	0.01689	0.06602	-0.03752	-0.01844	-0.02629	-0.00707	0.06306	0.0899	0.27529	0.18581	0.0563	0.1406	0.05215	-0.00992	-0.0537	-0.19334	0.06401	0.17025	-0.08998	-0.26681	0.01109	0.08753	-0.0206	-0.02206	0.08784
A_42_P793123	0.07627	-0.06569	-0.04096	-0.13758	-0.02143	-0.08352	0.03706	-0.07691	-0.02806	-0.04182	-0.11879	-0.03503	-0.07958	0.00299	-0.03319	-0.0267	0.04338	0.05784	-0.0136	-0.01669	-0.04133	-0.02899	-0.00299	0.06819	0.01399	0.07385	-0.02115	-0.02455	-0.06157	0.03521	0.00778	0.02606	0.14668	0.08945	0.04505	0.02286	-0.00417	0.01398	0.07742	-0.03776	0.0375	0.15403	-0.12166	-0.05983	-0.01985	0.14057	0.03962	0.01696	0.09023
A_43_P16445	0.02532	0.0275	-0.02533	-0.10684	-0.00598	-0.02595	0.04788	-0.04763	-0.02223	-0.03538	-0.07778	-0.0203	-0.111	-0.02674	-0.03125	0.01731	0.02841	0.02045	-0.02139	0.00028	0.03852	0.01333	0.03922	0.05067	0.03752	0.0332	-0.0142	-0.00069	-0.01571	0.05379	0.04586	0.0512	0.07089	0.07326	0.03342	0.04313	0.10005	0.03707	0.00757	0.00603	0.05175	0.10311	-0.0499	0.00422	0.00524	0.03337	0.04759	0.03878	0.0379
A_42_P603705	-0.01743	0.06824	-0.04662	-0.26583	-0.12421	-0.05159	0.03381	-0.03809	0.06861	-0.09174	-0.18251	0.02788	-0.08223	-0.00583	-0.06379	0.04196	0.01349	-0.0323	-0.05932	-0.03697	-0.08533	-0.01438	0.09863	0.06631	-0.00075	0.10401	-0.09411	-0.00459	-0.05132	-0.00019	0.06249	0.13279	0.19369	0.0996	-0.03185	-0.02528	-0.01134	-0.09766	0.02815	-0.12773	0.04203	0.24816	-0.1854	-0.0448	-0.11431	0.13502	0.13411	0.18118	0.00932
A_43_P20149	0.04147	0.0447	-0.03695	-0.08594	-0.06317	-0.11668	0.02452	0.00572	-0.04453	0.01331	-0.0086	-0.02559	0.04172	0.04804	-0.00296	-0.01361	0.04155	0.01253	0.01581	-0.02882	-0.0157	0.06383	0.04993	0.07093	0.02924	0.06394	-0.07691	-0.03874	-0.04345	-0.02331	-0.02369	0.02515	0.17781	0.07791	0.01335	-0.0025	-0.05403	0.04616	0.03405	-0.01266	-0.00378	0.14465	0.08286	-0.08218	-0.04599	0.07273	0.09812	0.02562	0.1325
A_43_P12441	0.0315	0.04356	-0.10917	-0.244	-0.14492	-0.06444	0.01181	-0.03368	-0.05418	-0.03146	-0.09891	-0.06096	-0.1501	-0.01755	-0.04221	0.02568	0.05913	0.02458	0.01348	0.00708	-0.00959	-0.00381	0.03352	0.03909	0.00618	0.01995	-0.05947	0.0098	-0.04602	-0.03364	0.07906	0.00031	0.31638	0.15793	0.11676	0.25042	0.11446	0.18348	0.15025	0.00872	0.12345	0.27517	-0.2314	0.02247	0.11363	0.11372	0.08093	0.11865	0.13025
A_43_P14815	-0.00107	0.16718	-0.03196	-0.18931	-0.27495	-0.25097	0.02063	0.00065	-0.01662	-0.0439	-0.16099	-0.09169	0.10447	0.0746	-0.11849	0.12512	0.12797	0.05943	0.04423	-0.09186	-0.04878	-0.03637	0.17007	0.17269	0.02578	0.13812	0.01398	0.06824	-0.0175	-0.04035	-0.07855	0.17501	0.24008	0.00089	0.03851	0.09147	-0.02809	0.02463	0.23538	0.04271	-0.02161	0.20779	-0.24139	-0.11167	-0.08537	0.08688	0.19805	0.21414	0.15336
A_43_P19760	-0.04354	0.03574	0.00401	-0.10225	-0.09455	-0.14309	0.11114	0.00645	0.09062	-0.07485	-0.15859	-0.09563	-0.13917	-0.02091	-0.12911	0.07176	-0.03211	-0.06427	0.03007	0.01722	0.00917	0.0182	0.13264	0.0986	-0.10511	0.02934	-0.04702	0.01032	0.10179	0.02736	0.00974	0.07405	0.19979	0.13602	0.03943	0.12306	0.00871	-0.02302	0.10615	0.09856	0.15209	0.20956	-0.05672	-0.02671	-0.10963	0.00507	0.11009	0.04142	0.10053
A_42_P810287	-0.02546	0.08892	-0.05733	0.03362	-0.02633	-0.04867	0.05977	0.0846	-0.01217	-0.05654	0.03625	-0.03944	-0.08715	-0.01766	-0.07291	0.04442	-0.01089	0.0487	0.00252	-0.01724	0.02038	0.01092	-0.01811	-0.00631	0.02973	0.05589	-0.00296	0.00042	-0.00265	-0.00422	0.02793	0.04828	0.23958	0.14068	-0.00359	0.0162	-0.01735	-0.03954	0.14719	-0.00142	0.07395	0.17055	-0.11664	-0.1031	-0.00633	-0.02464	0.0503	0.02359	-0.04664
A_43_P12901	0.07191	0.10667	-0.01184	-0.0821	-0.04598	0.04286	0.08537	-0.17098	0.14269	0.05738	0.06402	0.10522	0.11157	-0.0344	0.01666	0.24732	0.04495	0.04286	-0.03206	0.04084	-0.13889	0.16225	0.10613	0.11198	-0.03768	0.15815	-0.03824	0.01892	0.01436	-0.05143	0.14826	0.22478	0.16696	0.06584	-0.07	-0.4039	-0.35689	-0.1274	0.05484	0.10901	0.22339	0.27481	-0.06901	0.25314	-0.10138	-0.01614	0.01396	0.07281	0.33929
A_42_P508754	0.00494	-0.05385	-0.09028	-0.0977	0.05257	-0.08696	0.06173	0.01199	-0.0668	0.00863	-0.03668	-0.08593	-0.11745	-0.01132	-0.08302	-0.03063	0.00651	0.00879	0.05436	-0.00477	-0.06732	-0.10264	0.03057	0.11173	0.03983	-0.01764	-0.02063	-0.03158	-0.04414	-0.0757	-0.01809	0.27563	0.19235	0.05465	0.01535	0.01315	-0.02833	-0.04965	-0.00169	-0.25597	-0.01692	0.15927	-0.09602	-0.15569	-0.10912	0.07309	0.06485	0.09132	0.12249
A_42_P765467	-0.1076	-0.01701	0.07318	0.05074	-0.07813	-0.0602	0.08451	0.20822	0.11393	-0.05422	-0.07059	-0.02628	0.03123	-0.06827	-0.10048	0.18968	-0.07779	-0.12385	0.05715	-0.17885	-0.04724	-0.04831	0.04572	0.1263	-0.09144	-0.04235	-0.03842	0.06599	0.06254	-0.16731	-0.08085	0.15558	0.28306	0.13505	-0.12525	0.03534	0.01716	-0.29198	-0.06	-0.28082	-0.01348	0.21359	-0.30477	-0.45467	-0.29109	-0.10023	0.02113	0.17057	0.23416
A_43_P11606	-0.12617	-0.01643	0.0399	0.00191	-0.04045	-0.142	-0.01055	0.24789	0.08787	-0.06942	-0.02179	-0.06177	-0.0797	-0.09007	-0.07503	0.13152	-0.05101	-0.17888	-0.00874	0.03063	-0.10291	-0.1	0.01197	0.04564	-0.04733	0.00801	-0.1252	0.02176	0.03055	-0.14662	-0.11844	0.08783	0.29301	0.03664	-0.09024	0.11656	0.00735	-0.32027	-0.11201	-0.38279	-0.05559	0.14541	-0.42917	-0.64648	-0.29025	-0.06457	-0.01562	0.10854	0.03052
A_43_P13407	-0.00809	0.01668	0.11023	-0.09193	-0.07563	-0.07556	0.05076	0.13314	-0.17965	-0.01008	-0.02494	-0.0197	-0.13836	-0.08987	-0.22688	-0.0013	0.12331	0.00867	0.14624	-0.21006	-0.19579	0.01202	0.02484	0.14087	0.01698	-0.03601	-0.08584	-0.01586	0.04603	-0.24337	0.0161	-0.01834	0.46453	0.12729	-0.04018	0.07081	0.06775	-0.50152	-0.04016	-0.17072	0.16469	0.18635	-0.14964	-0.07989	-0.21687	-0.1635	0.07786	0.12949	0.09591
A_43_P20242	0.01666	0.08323	0.01864	-0.10492	-0.103	-0.33076	-0.03737	0.04145	0.04094	-0.08447	-0.07868	-0.06941	-0.04951	-0.0912	-0.24511	0.03161	0.02608	-0.14658	-0.04188	-0.17841	-0.14201	-0.03401	0.03858	0.05437	-0.00952	0.05239	-0.08853	0.06464	-0.01047	-0.11741	-0.1123	0.05207	0.32537	-0.01162	-0.0318	0.14436	-0.00835	-0.11671	-0.00699	-0.30708	0.02446	0.22736	-0.28663	-0.30354	-0.20879	-0.05031	-0.0073	0.09288	0.01437
A_43_P12741	-0.1316	-0.13997	-0.03937	0.19625	-0.35142	-0.40133	-0.20956	-0.23867	-0.19112	-0.10178	-0.13307	-0.3162	0.08479	-0.31124	-0.29593	-0.33163	0.03782	0.093	-0.364	-0.02687	-0.3985	0.03461	0.10441	-0.15786	0.02586	0.04758	0.29095	0.15911	-0.03929	-0.41085	-0.42325	-0.37237	0.2137	0.12751	-0.62903	-0.24113	-0.06887	-0.17609	-0.15987	-0.41733	0.10085	0.12593	-0.07377	-0.28096	-0.22203	-0.35662	-0.21467	-0.13737	0.03513
A_43_P10997	-0.17759	-0.10009	0.14733	0.07097	-0.0811	-0.2131	-0.08649	0.01282	-0.15551	-0.21993	-0.16956	-0.18283	0.04257	0.08737	-0.11786	-0.13712	0.11136	0.12583	-0.19155	-0.11921	-0.22933	-0.06376	-0.04736	-0.30986	0.12589	0.30111	0.12896	0.0697	-0.04524	-0.29513	-0.15528	-0.28153	0.34701	0.28266	0.04113	0.27482	0.12785	0.09604	-0.45965	-0.40711	0.3129	0.23792	-0.07381	-0.44737	-0.1912	-0.35891	-0.12013	-0.40491	0.27271
A_42_P699959	-0.42021	-0.28835	-0.09489	-0.0589	-0.18375	-0.21012	-0.21722	-0.08665	-0.20163	-0.34751	-0.24859	-0.13699	0.04751	-0.09535	-0.18272	-0.11595	0.01253	-0.0258	-0.29141	0.34595	-0.13717	0.18565	0.07787	0.15556	0.15105	0.24451	0.39562	0.20969	0.18312	-0.32488	-0.05497	-0.14972	0.48163	0.37809	-0.07972	-0.44099	-0.30782	-0.07123	0.01197	-0.18397	0.46248	0.42364	-0.16859	-0.01703	-0.13415	-0.09478	0.13922	0.29409	0.40146
A_42_P661069	-0.01951	0.01124	0.14916	0.10823	-0.01364	-0.16543	-0.00905	0.06059	0.00483	0.00239	0.01319	0.00671	-0.0371	-0.02381	-0.07462	0.05668	-0.04093	-0.04512	-0.0983	-0.07643	-0.09278	0.05461	-0.01117	0.01436	-0.06248	-0.01119	-0.06983	0.00179	0.02466	-0.09928	-0.03645	-0.02226	0.07074	-0.01985	-0.04984	-0.11681	-0.11669	-0.14369	0.02325	0.15326	0.13571	0.05713	-0.03637	0.01365	-0.17713	-0.06044	0.06727	0.05173	0.07557
A_42_P502839	-0.05546	-0.02858	0.00692	-0.03918	-0.11407	-0.10916	-0.01737	0.01491	0.02686	-0.06884	-0.09068	0.00447	0.00539	-0.01274	-0.09738	0.03728	-0.08243	-0.07358	0.04242	-0.067	-0.09034	-0.00219	-0.0864	-0.01464	-0.07384	0.00454	-0.03077	0.04141	-0.0103	-0.15718	-0.10219	-0.01772	0.13466	0.0049	-0.0086	0.0112	-0.10128	-0.07521	-0.00412	0.13017	0.11076	0.07551	0.04529	0.04637	-0.18362	-0.09821	0.07505	0.12777	0.0558
A_42_P547629	-0.03084	0.00849	-0.01086	0.00956	-0.05474	-0.04957	0.01432	0.05083	0.02729	-0.0402	-0.00799	-0.01646	0.01155	-0.00747	-0.06636	0.00064	-0.01163	0.00418	-0.00075	-0.05485	-0.01648	-0.00909	-0.03165	-0.01402	-0.01395	-0.01783	0.00461	0.01222	-0.00608	-0.02616	-0.03533	0.00674	0.01428	0.03945	0.00158	-0.02937	-0.0325	-0.07183	0.05147	0.10165	0.00349	0.06003	-0.0601	-0.09009	-0.03578	-0.06939	0.0015	0.0278	-0.00978
A_42_P747884	-0.04775	-0.04322	0.02851	0.0288	0.00138	-0.01717	-0.01794	0.026	-0.01926	-0.01665	-0.01645	-0.01659	0.04185	-0.03135	0.01004	0.00817	-0.04347	-0.03641	0.00095	-0.03295	-0.0179	0.00674	-0.03293	0.0064	-0.02764	-0.02061	-0.00411	0.0207	-0.01932	-0.04973	-0.00057	-0.00165	0.02139	0.02904	-0.02653	-0.01278	-0.07133	-0.10259	-0.02531	0.0212	0.02003	-0.0209	-0.00756	-0.07166	0.01392	-0.00145	0.01691	0.02493	0.00356
A_42_P546450	-0.14097	0.04239	0.01185	0.14282	-0.21889	-0.153	0.03691	0.12015	0.16522	0.01383	0.00717	0.01247	0.17953	0.03878	-0.10327	0.22622	-0.00345	-0.03337	-0.03146	-0.10813	-0.08168	0.10559	0.09068	0.06456	0.03481	-0.01883	0.02411	0.05488	0.05404	-0.15819	-0.09273	0.10243	0.18879	0.05546	0.0072	0.14974	0.00928	-0.12334	0.09175	0.1684	-0.0026	-0.01009	0.00068	-0.10905	-0.09086	-0.16651	0.20189	0.18049	0.12496
A_42_P842624	-0.04086	0.02656	0.07619	0.05654	-0.04323	-0.02973	-0.0082	0.08559	0.06199	0.00365	0.00599	0.0359	0.12375	0.01721	0.05207	0.09325	-0.03486	-0.05572	0.04051	-0.04378	-0.03673	0.06991	0.06744	0.08733	-0.01806	-0.02029	0.0109	0.06995	0.03268	-0.10171	-0.01288	0.08319	0.09427	0.08271	-0.01507	0.05391	0.09631	-0.12107	-0.00903	0.13123	0.0664	0.03763	0.07978	-0.03857	-0.1455	-0.00692	0.02829	0.0611	0.02869
A_42_P502759	-0.01808	0.01299	0.05416	0.07627	0.02303	0.01924	0.06297	0.18334	0.13099	-0.00649	0.0342	0.03693	0.02245	0.01097	-0.05486	0.13079	-0.02636	-0.08111	0.09118	0.02376	0.02859	0.12809	0.22079	0.13777	0.00957	-0.02748	-0.02718	0.04912	0.02974	0.04971	0.01946	0.17379	-0.01416	0.06175	-0.02874	-0.04785	0.03389	-0.1794	0.11424	0.07176	0.03335	0.00882	-0.00289	-0.10592	-0.09683	-0.16998	0.20814	0.11456	0.08823
A_42_P830889	0.02653	0.01942	0.02106	-0.01761	-0.02597	0.0421	0.00328	0.00338	-0.03335	0.01757	-0.015	0.01747	0.015	-0.01417	0.01657	0.04006	0.02167	-0.00377	0.0188	0.01505	-0.00513	0.01851	0.02969	0.04396	0.00526	0.00932	0.02852	0.00477	-0.00025	-0.03886	0.01444	0.02098	0.06568	0.04757	-0.05887	-0.01054	-0.01914	-0.01239	6.37E-06	0.10816	0.04952	0.03125	0.01988	-0.02214	-0.03762	-0.00662	0.06938	0.07565	0.03006
A_42_P841516	-0.06333	0.09198	-0.04339	-0.12022	-0.23539	-0.03447	0.09647	-0.00121	0.17334	0.01758	-0.11503	0.03345	0.17137	0.06164	-0.03216	0.22641	0.07294	0.01902	-0.02973	-0.04055	-0.10729	0.13722	0.07918	0.10798	-0.06006	0.05737	0.00813	-0.03583	-0.03535	-0.11742	-0.10668	0.10953	0.06038	-0.05013	-0.06079	-0.01548	-0.13795	-0.16534	0.11015	0.2052	0.02965	0.02561	0.04618	-0.03045	-0.16353	-0.1739	0.10992	0.16682	0.07764
A_42_P565654	-0.14252	0.02731	0.05444	0.03015	-0.15565	-0.01803	-0.02112	0.30042	0.12669	-0.02405	-0.07278	0.00616	0.2067	0.08869	-0.03368	0.16227	-0.07403	-0.03426	-0.04038	-0.13446	-0.12343	-0.0569	-0.05297	0.05255	-0.0924	0.01232	0.20698	0.01343	-0.0079	-0.21252	-0.05881	0.22872	0.16628	-0.45412	-0.09777	0.11509	-0.00604	-0.2998	0.07441	-0.16455	-0.00794	0.01603	-0.10959	-0.39879	-0.18219	-0.28347	-0.00217	0.03616	-0.0021
A_42_P685108	-0.10751	0.01025	0.00873	0.0428	-0.0401	-0.02017	0.03786	0.08648	0.02456	-0.01055	-0.01237	-0.03048	0.08202	0.02188	-0.00918	0.06564	-0.003	-0.01713	-0.00801	-0.05729	-0.06386	0.02874	0.0278	0.02147	-0.01273	-0.01309	-0.00308	-0.01256	0.03091	-0.02155	-0.08751	-0.00597	-0.01539	-0.00348	0.01332	-0.11552	-0.12031	-0.00812	0.00579	0.14599	-0.00269	0.00157	0.01681	0.06333	-0.04592	-0.14339	0.02938	0.01438	0.02045
A_42_P713089	-0.08609	0.1225	-0.0284	0.18539	-0.15415	-0.3132	0.01182	0.22428	0.15095	0.00882	0.17752	0.02795	0.23406	-0.09292	-0.19512	0.23936	0.09388	-0.00247	0.02805	-0.11852	-0.11936	0.08282	0.09057	0.19996	-0.00539	0.06564	0.089	0.01673	0.04181	-0.19693	-0.25752	0.08232	0.07197	0.06052	-0.04557	0.11846	0.06549	-0.18351	0.01058	0.21346	-0.01863	0.0096	0.27592	-0.14934	-0.26088	-0.40659	0.2171	0.18492	0.12019
A_43_P13677	-0.09175	-0.0311	0.01862	0.02425	-0.08707	-0.03198	-0.00994	0.03129	0.03378	-0.06056	-0.092	0.0018	0.02455	-0.01834	-0.0072	0.04087	-0.0468	-0.0703	0.02601	0.00099	-0.04379	0.10024	0.02491	0.07525	-0.02848	0.03271	0.05482	0.06651	0.05354	-0.05826	-0.08716	0.04284	0.03542	0.00586	-0.00594	0.01944	-0.00235	-0.05903	0.01265	0.0556	0.00314	-0.00759	0.1192	-0.06862	-0.00309	0.0098	0.05717	0.08741	-0.06319
A_43_P11309	0.02749	-0.02463	-0.02584	-0.00352	0.07458	0.06706	-0.00973	-0.00167	-0.0499	0.00019	0.00666	0.02685	-0.06351	0.02001	0.0731	-0.04218	0.0338	-0.00083	-0.00557	0.06562	0.07188	-0.01426	-0.02109	-0.02268	-0.01803	-0.00048	-0.01266	-0.04385	-0.02908	0.05999	0.06544	-0.02808	0.05482	0.07362	-0.02343	-0.02799	0.03139	0.08246	0.05556	0.11779	0.10329	0.0519	0.07044	0.11617	0.07384	0.02411	0.01944	-0.01951	0.08176
A_43_P17234	0.02851	0.04146	-0.0289	0.04005	0.03547	0.03519	0.00131	0.00215	0.02368	0.02835	0.04618	0.00342	-0.03247	-0.01849	0.10655	-0.03355	0.01875	0.01338	0.01687	0.03192	0.05725	0.01755	0.03214	0.02279	0.02352	0.022	-0.00211	-0.02345	0.00058	0.1115	-0.00172	-0.00031	0.06604	0.08828	-0.05373	-0.05121	0.07566	0.05525	0.01352	0.08956	0.04508	0.03058	0.01927	0.09605	0.0356	0.07274	0.0291	0.0134	0.05027
A_43_P10579	0.02435	0.01432	0.01944	0.03548	0.04906	-0.00285	-0.00292	0.02432	-0.01426	0.04434	0.06216	0.01539	-0.0215	-0.0085	0.04651	-0.01696	0.01952	-0.00637	0.02833	0.01846	0.06449	-0.03042	-0.02187	0.01913	-0.00407	-0.00142	-0.01567	0.0204	-0.01223	0.01949	0.00974	-0.04981	0.03841	0.04423	0.01106	-0.00335	0.08915	-0.00885	-0.00962	0.06288	0.04252	0.02193	0.03376	0.05473	-0.01895	-0.02917	0.01778	0.00671	0.06983
A_43_P23232	0.0139	-0.01191	-0.06839	-0.12765	0.03613	0.09964	0.00439	-0.14287	-0.04132	-0.0461	-0.04559	-0.03327	0.06352	0.1101	0.10216	0.02314	0.05761	0.06651	0.00959	0.07483	-0.14964	-0.0525	0.04084	-0.05445	0.04141	0.08781	0.03002	0.03383	-0.28352	0.02699	-0.12678	-0.07845	0.10407	0.06404	-0.11594	-0.14412	-0.02498	0.0857	0.15036	0.04306	0.09775	0.13024	-0.00784	0.13835	0.02751	0.03647	-0.04927	-0.1602	0.13494
A_43_P10977	0.02319	0.03073	-0.01986	-0.01991	0.00096	-0.00144	-0.00739	0.00585	0.00326	0.01795	-0.01045	0.00976	-0.02081	-0.00789	-0.04039	-0.025	0.00482	0.01172	-0.00206	0.00149	0.01819	-0.01154	-0.00299	-0.00154	0.00881	0.02047	0.00257	-0.01379	-0.00387	0.0155	-0.01024	-0.01957	0.04081	0.06896	-0.01425	-0.02892	0.03829	0.03309	0.04776	0.04439	0.01581	0.03955	-0.02994	0.02875	-0.00022	0.0011	0.0129	-0.01269	0.04287
A_42_P788289	-0.01357	0.03979	-0.00602	-0.02426	0.02838	0.02651	0.01982	-0.01679	-0.00225	0.00345	0.00695	-0.02567	-0.02223	-0.00541	0.02914	-0.01845	0.01534	0.00764	-0.00147	0.03361	0.07062	0.01019	0.03528	-0.03858	0.03175	0.02102	-0.00058	-0.01434	0.02066	0.04174	-0.00196	-0.00216	-0.00089	0.13092	-0.02726	-0.02965	-0.0303	0.02499	0.04988	0.12622	0.03907	0.02729	-0.0065	0.11037	-0.03439	0.01617	0.03941	0.00716	0.01438
A_43_P17387	0.03574	0.05822	-0.00322	-0.06056	0.01493	-0.05059	0.02447	-0.00791	-0.03162	0.01744	0.00653	-0.02916	-0.05744	-0.02656	0.01526	-0.05595	0.0373	0.04799	0.01857	0.02847	0.05782	0.0461	0.05762	0.05201	0.01309	0.03397	0.01212	-0.009	-0.03104	0.01644	0.00581	-0.03326	0.0632	0.00457	-0.02409	0.051	-0.06779	0.00941	0.1598	0.04372	0.08933	0.06038	-0.05765	0.05324	0.02303	0.12406	0.05603	-0.00965	0.04326
A_43_P11142	-0.01165	0.02538	-0.00456	0.03409	0.02541	0.0301	-0.00676	0.02476	0.02649	0.02213	0.0635	-0.00556	-0.01454	0.00388	0.03743	0.01266	0.01055	0.01015	0.00576	0.00468	0.03935	0.00437	0.02767	-0.01705	0.01301	0.02019	-0.0006	-0.01082	0.0107	0.01174	0.00229	-0.00913	-0.00015	0.06611	-0.03463	-0.05014	-0.02286	0.02441	0.09434	0.17275	0.01336	0.00722	-0.03145	0.00711	-0.00916	-0.02416	0.03677	-0.02239	0.01736
A_43_P10935	-0.0145	0.0018	-0.01351	0.0075	-0.00656	2.79E-06	-0.02419	-0.02402	0.00105	-0.0007	0.0329	-0.00962	-0.04099	0.0294	0.029	-0.01215	-0.01293	0.01364	-0.01878	0.01401	0.03293	-0.00872	0.01305	-0.03342	0.00242	0.0018	0.00851	-0.00955	-0.00007	-0.01299	-0.0074	-0.04397	-0.01269	0.05967	0.01164	-0.02683	-0.03794	0.00621	0.12243	0.15949	0.00442	0.00526	-0.04131	-0.03479	-0.02622	-0.01511	0.12889	-0.05821	0.00726
A_42_P550491	-0.26655	-0.26128	0.0191	0.15574	-0.15847	-0.22399	-0.11449	-0.11954	-0.125	-0.07189	-0.08225	-0.007	0.11956	-0.00738	-0.15088	-0.13889	-0.06924	-0.03673	-0.00337	-0.01257	-0.36117	0.05722	-0.06795	-0.0145	-0.08398	0.00212	0.25049	0.22621	-0.00614	-0.23821	-0.16978	-0.19267	0.08379	-0.08789	-0.54941	0.12756	0.04256	0.27098	0.64467	0.51059	0.12896	-0.06312	0.46858	0.2771	0.24783	0.37901	0.53642	0.46003	-0.02495
A_42_P822638	-0.14974	-0.19718	-0.04246	-0.0366	-0.23792	-0.1314	-0.19069	-0.07356	-0.0154	-0.06882	-0.15076	-0.00732	0.14232	-0.00909	-0.0671	0.01149	-0.04435	-0.07192	-0.27206	0.00619	-0.29597	0.11086	0.13622	-0.08928	-0.05025	0.0032	0.14011	0.01397	-0.06634	-0.2702	-0.21101	-0.14755	0.09042	0.01308	-0.53396	-0.27579	-0.2559	-0.12291	0.22793	0.32886	0.06093	-0.09328	0.09343	-0.03109	-0.16858	-0.16878	0.1165	0.06311	0.04833
A_42_P629370	-0.01377	-0.01059	0.0025	0.0204	-0.05758	0.0228	-0.06732	-0.14922	-0.02682	0.01297	0.02586	-0.02155	-0.03932	-0.0082	-0.0155	0.03778	0.10265	0.11302	-0.08777	0.13179	-0.04028	0.07387	0.07603	0.03594	0.09399	0.22265	0.09171	-0.02742	0.00086	-0.15322	-0.04558	-0.05357	0.18784	0.24139	-0.46367	-0.04709	0.06388	0.1162	0.01365	0.06541	0.18844	0.12005	0.14589	-0.15905	0.14941	-0.00047	0.20287	0.18256	0.19296
A_42_P526461	-0.05354	-0.07994	-0.01424	0.0137	0.06409	-0.01316	0.02579	-0.00198	-0.0531	-0.03017	-0.01926	-0.03371	-0.00515	-0.00685	-0.01727	-0.01259	0.03325	0.00943	0.00366	0.01288	0.00096	0.00254	0.02545	0.0091	0.0283	0.04874	0.04843	0.05614	-0.00606	-0.02245	0.0199	0.009	0.03752	0.1041	-0.18252	0.00358	-0.00117	-0.00699	0.00081	0.04055	0.0885	0.03925	0.07949	0.03207	-0.05533	0.05688	0.0341	-0.01786	0.07776
A_42_P659061	-0.05733	0.00778	0.04679	0.01943	-0.06261	-0.00703	-0.04694	-0.00104	-0.02227	-0.05085	-0.01881	0.07215	0.11152	0.15614	0.08951	0.06096	-0.05221	0.02038	-0.01269	-0.02152	-0.05947	-0.06989	-0.06201	-0.06524	-0.09401	0.0004	0.08583	-0.04108	-0.07695	-0.05527	0.03844	0.04227	0.08606	0.05759	-0.17025	0.02635	-0.01344	0.10201	0.09727	0.03924	0.01563	0.0102	0.06235	0.01872	-0.11315	-0.08872	0.10369	-0.02464	0.13963
A_42_P707818	0.06123	0.01427	0.00431	-0.06218	0.00493	-0.05124	0.00274	-0.03156	0.00028	-0.0012	-0.02022	0.03191	-0.02787	0.09407	-0.03939	0.0203	0.02211	0.00661	0.00431	0.05306	-0.0191	0.02355	0.085	0.00032	-0.10244	0.04836	-0.02387	0.00636	0.06772	0.05229	-0.03762	0.06058	0.02831	0.02835	-0.00871	0.0094	-0.05093	0.02158	0.18227	0.15956	0.13259	0.03318	0.06927	0.0451	-0.05045	0.04245	0.00404	-0.0072	0.04026
A_42_P612910	0.00779	0.05622	-0.07875	-0.02051	-0.09028	-0.11706	-0.15984	-0.19229	-0.04871	-0.03324	-0.07901	0.02079	-0.0118	-0.1465	-0.22077	-0.04216	0.0908	0.12802	-0.04755	0.18816	0.08152	0.18046	0.10248	0.05668	0.09599	0.16978	0.11078	-0.00737	-0.00135	-0.06891	-0.08206	-0.00597	0.00469	0.04477	-0.1452	-0.00982	-0.02604	0.02288	0.1505	0.28143	0.16344	0.08067	0.16277	0.09752	0.01702	-0.05625	-0.00119	0.10346	0.08789
A_42_P454894	-0.29444	-0.05348	-0.11847	-0.16486	-0.01447	0.24426	0.11246	0.06347	0.20355	-0.21067	-0.0374	0.1398	0.31875	-0.0873	0.17406	0.13568	0.06644	-0.03823	-0.20278	0.2183	0.04767	-0.06953	0.29502	0.1515	0.16968	0.20773	0.19357	-0.00145	-0.23361	0.04756	0.04136	0.18962	0.10916		-0.2576	-0.32466	0.1282	0.09287	0.12638	0.17065	0.156	0.19996	0.05059	-0.31859	-0.09958	-0.27473	0.21312	0.04568	0.23669
A_42_P774422	0.01366	0.01321	-0.04342	-0.03051	0.0079	0.00329	0.02041	0.02206	-0.05612	0.002	0.0664	0.00275	0.03034	0.05082	0.04084	0.01308	0.02364	0.05781	-0.05589	-0.06185	-0.1404	-0.1364	-0.0696	-0.05113	0.031	-0.00916	0.0315	-0.26111	-0.09958	-0.00132	0.01517	-0.12591	-0.00946	0.02577	0.0787	0.04784	-0.01788	0.00619	-0.1463	-0.27893	-0.04028	0.06915	-0.13698	-0.22444	-0.03059	-0.06377	-0.0717	-0.11943	0.07182
A_43_P18655	0.00768	0.04824	-0.0201	-0.09628	-0.01708	-0.01401	0.00691	-0.05943	-0.04012	-0.05302	0.00606	-0.01786	-0.01909	0.02843	-0.01297	-0.04597	0.00992	0.06804	-0.02973	-0.04339	0.05094	-0.07521	0.01933	-0.05887	0.02888	0.02765	-0.0303	-0.04037	-0.00552	0.07972	0.01279	-0.00864	-0.00001	0.04426	0.05543	0.00719	-0.02576	0.04822	-0.03462	-0.1798	-0.04502	0.00441	-0.12783	-0.12946	-0.00091	-0.04212	-0.06124	-0.03296	0.03443
A_43_P12682	-0.01469	-0.02062	0.07139	0.01523	0.20327	0.0632	0.17027	-0.05849	-0.14691	0.00942	0.02836	0.00848	0.06653	-0.02793	-0.14235	-0.06179	0.04911	-0.0362	-0.05292	-0.08856	-0.21454	-0.03111	-0.08643	-0.0423	0.04159	-0.03444	-0.00314	-0.04667	-0.05476	0.07214	0.07848	-0.12894	-0.09099	0.06042	0.12773	0.06999	-0.04877	0.10332	-0.19704	-0.18768	-0.05002	-0.09986	-0.21058	-0.11986	0.04811	-0.0444	-0.02812	-0.07833	-0.01521
A_42_P573782	0.04079	-0.02286	0.02402	-0.07897	0.10803	0.04156	-0.01163	0.00121	-0.10729	-0.00474	0.00669	-0.01167	0.00063	0.00255	0.05498	-0.05464	0.05545	0.03446	-0.02951	-0.01889	0.02467	-0.08738	-0.00476	0.09579	-0.02317	-0.05684	-0.03168	-0.01571	0.00097	-0.0496	-0.00902	-0.1488	-0.03023	-0.04451	0.05281	-0.00873	-0.01637	-0.06181	-0.09502	-0.20058	0.02004	0.03895	-0.16167	-0.1338	0.0515	0.0724	-0.10807	-0.00593	0.0255
A_42_P560810	-0.02568	0.03945	-0.04661	-0.06488	0.00169	-0.02051	-0.01519	-0.00708	-0.08081	-0.01796	-0.00248	-0.00578	-0.02804	-0.01298	-0.04487	-0.05567	0.02934	0.02091	-0.02532	-0.09607	-0.03886	-0.12239	-0.04794	-0.03359	-0.01873	-0.01503	0.17142	-0.06002	-0.03826	-0.01915	-0.07387	-0.08442	0.06769	0.01642	0.0271	-0.04498	0.03904	-0.02379	-0.09898	-0.17723	-0.00566	0.04636	-0.09354	-0.09051	-0.02556	0.03409	-0.074	-0.09574	0.05029
A_43_P21781	0.02404	0.00058	-0.05988	-0.00686	0.00167	-0.02783	0.01633	0.07242	0.01434	-0.04093	0.05704	-0.02688	-0.04761	-0.02219	0.04411	-0.04368	0.03319	0.05462	-0.021	-0.008	0.01571	-0.00699	0.02878	-0.00016	0.02447	-0.00558	-0.02441	-0.02322	0.00042	0.02425	-0.04849	0.0092	-0.06864	0.00561	-0.03287	0.1089	-0.03161	-0.02148	-0.04877	-0.17757	-0.04948	-0.01323	-0.10613	-0.2419	0.03025	0.05047	-0.09519	0.01428	-0.02121
A_43_P10459	-0.02069	0.0295	-0.01375	0.01916	-0.00783	0.02049	0.02883	0.03712	0.11744	-0.00646	0.04001	-0.00469	0.07605	0.00927	0.05365	0.02551	0.02626	0.06831	0.01414	-0.05352	0.04199	0.00312	0.00362	-0.02383	0.03916	0.00609	0.00967	0.00958	0.02415	0.00806	-0.0158	0.02615	-0.03824	0.03151	-0.01797	-0.02276	-0.04089	-0.00827	-0.01592	-0.05554	-0.02343	0.03398	-0.02388	-0.03479	0.01896	-0.08967	-0.14157	-0.03297	-0.00162
A_43_P17493	0.02678	-0.01016	-0.02725	0.06575	0.00375	-0.04771	-0.02186	0.05419	0.06491	-0.01096	0.09932	-0.02302	-0.04342	0.01578	-0.10718	-0.02676	-0.04648	-0.00119	0.02293	-0.06388	0.03623	0.00062	-0.01956	-0.07395	0.02026	-0.02289	0.02569	-0.00637	0.06264	-0.00707	-0.00746	-0.03019	-0.02957	0.03249	-0.05685	0.0515	-0.04847	-0.06219	-0.02775	-0.13497	-0.03422	-0.06494	-0.04598	-0.15236	-0.06393	0.13453	-0.06175	-0.02085	-0.00082
A_43_P23460	0.02343	-0.00667	0.0627	0.01406	-0.03735	0.03869	-0.01181	0.07828	0.02868	-0.02318	0.01728	0.05237	0.06283	0.03865	-0.09061	0.0302	-0.02614	0.0734	-0.03211	-0.05668	0.00705	-0.02658	0.01098	-0.00241	-0.02278	0.01186	-0.0037	0.06737	0.09079	0.00927	-0.03878	0.09439	-0.04533	-0.02898	0.0995	0.09108	-0.0425	-0.05888	-0.03509	-0.01011	-0.0825	0.00077	-0.06278	-0.00888	-0.02141	-0.1033	-0.07413	0.0308	-0.10931
A_43_P11546	0.01629	0.01653	0.03933	0.01234	0.01186	0.00779	0.01437	0.04436	-0.02285	0.02829	-0.00231	-0.01833	0.04665	-0.02226	0.00496	0.0039	0.00548	-0.00126	0.03114	-0.02234	-0.0249	-0.06166	0.01971	0.09499	0.0209	0.02325	0.03221	0.01669	-0.00508	0.04666	0.13154	0.09953	0.03303	0.04808	0.01323	-0.00328	-0.04205	-0.06448	-0.08464	-0.03648	-0.03012	0.10975	-0.08211	-0.08339	0.02867	-0.03478	-0.01918	-0.03398	0.00426
A_43_P18581	-0.03595	0.03027	0.02244	0.03002	-0.0045	0.07179	0.00179	0.01486	0.01869	0.00583	-0.01285	0.02637	0.07662	0.0157	0.06733	0.00747	0.00386	-0.03954	0.05632	0.01863	-0.0778	-0.10447	-0.02926	0.06935	-0.00559	-0.01993	0.05454	0.05338	0.02829	0.03939	0.12792	0.14207	0.1071	0.13956	0.06109	-0.01968	0.01963	0.01394	-0.02627	-0.07972	0.06326	0.08085	0.07212	0.0058	0.01942	0.01457	-0.01962	-0.01545	-0.06934
A_42_P748190	-0.00225	0.02514	0.0117	0.00111	0.00732	0.06802	-0.0454	0.01339	0.009	0.02482	0.03721	0.00123	0.06118	0.05892	0.02968	0.03269	0.05301	0.0208	0.01664	0.01278	-0.02248	0.00899	0.00052	0.04112	0.01991	0.01976	0.0028	0.01565	0.02203	0.05166	0.0359	0.0339	-0.02975	0.03306	-0.01705	-0.00872	0.01127	-0.01381	-0.03512	-0.07987	0.01398	0.00702	-0.02349	-0.07647	-0.03653	-0.0113	0.01941	-0.00964	0.01551
A_42_P730721	0.00481	-0.05278	-0.02633	-0.00393	0.01855	0.05132	0.01721	-0.00954	-0.01101	-0.02828	0.04891	-0.01672	-0.0023	-0.02104	-0.07663	-0.02285	-0.05469	0.03988	-0.01013	0.02062	0.08311	-0.00828	-0.03196	-0.03994	-0.01254	-0.02296	0.00531	-0.04375	-0.03064	0.03793	-0.07641	-0.00836	-0.05112	0.03835	0.05731	0.08236	0.05738	0.04894	-0.03452	-0.05963	-0.03533	-0.13136	-0.01843	-0.06596	0.02996	-0.00596	-0.05793	-0.00574	0.00168
A_43_P23225	0.01827	-0.04688	-0.04431	-0.04125	0.07646	0.0416	-0.0226	-0.05013	-0.04979	-0.01805	-0.00098	0.00678	0.0248	-0.04237	-0.01278	-0.10256	-0.00919	0.00634	-0.02071	0.00779	0.13514	0.00207	0.03405	-0.10011	-0.00822	-0.05338	0.00163	0.06253	0.06206	0.11017	-0.03547	-0.01661	-0.08238	0.038	0.05405	0.05313	0.04995	0.06259	0.00037	0.01953	-0.04993	-0.0681	-0.04604	0.04552	0.04983	0.00558	-0.01227	0.01383	-0.02507
A_43_P22101	-0.00996	-0.09531	-0.00128	-0.02453	-0.01453	-0.00676	0.01776	-0.0148	0.01323	0.00065	-0.01546	-0.0255	-0.02999	-0.02664	-0.05715	-0.01379	-0.03199	-0.02093	0.00952	-0.00944	0.0572	0.01013	0.01411	-0.04125	-0.00222	-0.00918	-0.01729	0.01017	0.01374	0.00519	-0.0283	-0.01737	-0.01732	0.0343	0.02088	0.00022	0.01526	0.00061	-0.07482	-0.03004	-0.02324	-0.01317	-0.01709	0.00432	-0.03932	0.014	0.00103	0.00681	-0.01516
A_43_P20657	-0.04397	-0.02015	0.00904	0.01265	0.00473	-0.01262	-0.00453	0.0465	-0.00072	-0.03233	-0.01845	0.03111	0.0004	-0.05337	-0.0173	0.03193	-0.09263	-0.01969	0.02107	-0.04288	0.04315	0.03524	0.03788	-0.01985	-0.00967	-0.01619	0.00249	-0.01464	0.04847	-0.05078	-0.1348	-0.05278	-0.02526	-0.05455	0.04357	0.10602	-0.01013	-0.01952	-0.02425	0.06995	-0.00197	-0.06481	0.03382	0.03408	-0.04896	-0.01178	0.00754	0.04333	-0.03358
A_43_P21052	0.15398	0.02888	-0.05478	0.08424	0.06265	0.04589	-0.00921	-0.02092	-0.05109	-0.05672	0.00886	0.03715	-0.002	-0.13438	-0.07111	0.00786	-0.14035	-0.01449	-0.00202	-0.01906	0.08551	0.04205	0.0133	-0.10046	-0.00711	-0.07721	0.02634	-0.03289	0.05296	0.1041	-0.26429	-0.05925	-0.03662	0.02351	0.07047	0.23539	0.07165	-0.06721	-0.05346	0.14621	-0.01441	-0.09834	0.08539	0.08491	0.04821	-0.00243	-0.04508	-0.02462	-0.03679
A_43_P20763	-0.02018	0.02667	-0.0486	0.06575	-0.0223	0.04698	-0.02428	0.01201	0.03912	0.00974	-0.00098	0.02692	-0.02524	-0.06167	-0.03435	-0.01039	-0.06471	-0.01246	0.01575	0.04216	0.10447	0.02974	-0.00795	-0.07185	-0.04797	-0.06012	-0.06244	0.02456	0.04718	-0.04884	-0.11774	-0.01812	-0.06286	0.01646	0.0312	0.0976	0.04099	0.0105	-0.01849	0.13272	0.00347	-0.08221	0.13861	0.08203	0.00293	-0.01847	-0.02876	-0.0203	-0.04686
A_42_P546837	-0.0792	0.02201	-0.05671	0.06541	-0.03393	0.02441	-0.01494	0.03021	-0.02411	0.01261	0.01252	0.01552	0.01882	-0.05623	-0.02502	0.01885	-0.11302	-0.05451	-0.01582	0.00267	0.03504	0.04555	-0.00331	-0.10375	0.00057	-0.05006	0.016	-0.00627	0.01436	-0.07366	-0.13078	-0.07083	-0.04182	0.03777	0.02545	0.04534	-0.03399	0.00526	-0.08128	0.04094	0.00556	-0.04105	0.01776	0.06097	0.005	-0.01136	-0.05945	0.01775	-0.04821
A_43_P22489	-0.06984	-0.08834	-0.03095	0.12341	-0.05623	0.07121	-0.06304	-0.0482	0.05687	-0.03294	0.06102	-0.03393	-0.0041	-0.03846	0.04573	0.0079	-0.13653	0.02525	-0.05157	-0.00565	0.15679	0.05734	-0.04839	-0.15203	-0.04408	-0.03974	-0.00896	-0.08372	0.02635	-0.05476	-0.2375	-0.15349	-0.05512	0.01724	-0.02894	0.10289	-0.02041	0.1731	-0.0535	0.16794	-0.01768	-0.06986	0.04461	0.10438	0.01798	-0.0022	-0.07751	0.0338	-0.05885
A_42_P823623	-0.08168	0.0344	-0.05031	-0.00653	0.00181	0.09211	-0.13608	-0.04037	0.10156	-0.03916	0.05828	0.13476	0.00825	-0.06653	0.00312	0.00259	-0.16778	0.01432	-0.09871	0.08446	0.12708	0.16239	0.0328	-0.14927	-0.06172	0.00906	0.01358	-0.08148	-0.03692	0.04678	-0.24064	-0.00976	-0.07724	0.1225	-0.04282	0.10634	-0.02062	0.30556	-0.0652	0.29867	0.08034	-0.12217	0.2038	0.24564	-0.04306	-0.05998	-0.03569	-0.00101	0.04417
A_43_P16002	-0.03327	0.03193	-0.0564	0.03794	0.0324	0.07711	-0.04834	0.00019	0.04539	-0.05996	-0.01998	0.00765	0.06781	-0.03947	-0.09357	0.00339	-0.03347	-0.00121	0.08639	-0.00121	0.05046	0.07485	0.00187	-0.02018	0.02041	-0.04509	-0.02298	-0.0303	-0.00321	-0.02687	-0.14651	-0.04033	-0.06666	0.0123	-0.0121	0.04647	-0.02506	0.10177	-0.03802	0.07166	0.03929	-0.02841	0.04803	0.0551	0.01384	-0.02263	-0.03873	0.01259	0.0134
A_42_P623783	-0.03343	-0.01402	-0.02426	0.0329	0.00159	0.0467	0.00559	0.01769	0.04849	0.01235	0.06341	0.0011	0.01051	-0.0353	0.01369	0.00457	-0.04505	0.03191	-0.00059	-0.02617	0.07941	0.0129	0.02421	-0.05337	0.02137	0.00632	-0.00451	-0.05366	-0.00605	0.03742	-0.12452	0.13502	-0.06136	0.0441	-0.09507	-0.05066	-0.06231	0.05823	-0.05501	0.03811	0.00941	-0.02275	-0.00254	0.01982	0.01222	-0.02104	-0.04318	-0.0493	0.04115
A_43_P15297	-0.08652	-0.01749	-0.05866	0.08564	-0.05147	0.10467	-0.00653	-0.03127	-0.03741	-0.03443	-0.03455	0.02743	0.00535	-0.11308	-0.03529	-0.02212	-0.15203	0.06942	-0.03517	-0.02719	0.02977	0.09748	0.0068	-0.10559	-0.02019	0.00954	0.0469	-0.07183	0.10423	-0.01441	-0.27995	-0.14823	-0.07013	0.07716	-0.05879	0.0495	-0.04616	0.12267	-0.07069	0.0886	-0.00478	-0.1211	0.07984	-0.00904	-0.04738	-0.14688	-0.02719	-0.08564	-0.04615
A_43_P13050	-0.06241	-0.03919	-0.02243	-0.00996	-0.0635	0.04435	0.01385	0.07686	-0.00378	-0.02622	-0.03666	0.00707	0.04341	-0.03633	0.0365	0.03329	-0.0567	-0.02161	-0.02896	0.01048	0.04224	0.06076	0.03423	-0.04048	-0.02061	-0.02215	0.00309	-0.03656	0.04186	0.04193	-0.12924	-0.03337	-0.05003	0.00669	-0.02189	0.04286	-0.02424	0.04747	-0.02805	0.06348	-0.00126	-0.03821	0.05617	-0.02652	0.03838	-0.07375	-0.04065	-0.00836	0.05236
A_42_P746838	-0.04469	-0.02414	-0.00285	0.01627	-0.0768	0.02295	-0.00723	-0.02228	0.02194	-0.00855	0.05154	0.03862	0.0386	0.01739	0.01228	0.00246	-0.05046	-0.01886	0.02169	-0.01685	0.04109	0.04753	-0.02427	-0.03592	-0.03096	-0.0311	0.04069	0.01597	0.01685	0.00288	-0.08636	-0.0199	-0.04452	-0.0136	-0.07977	0.05593	-0.01905	-0.01427	0.01514	0.1952	-0.00557	-0.09973	0.08515	0.0613	-0.01509	0.09096	0.00254	0.0139	-0.05968
A_43_P20016	-0.02346	0.02769	-0.01803	0.05588	-0.03241	0.04358	0.04235	0.0228	0.02127	-0.04977	0.05442	-0.00539	-0.03648	-0.06149	-0.11271	-0.0292	-0.0757	0.03185	-0.06602	0.02871	0.06007	0.02996	0.01179	-0.06567	-0.06745	-0.03348	0.02398	-0.02401	-0.00742	0.01907	-0.08491	-0.01359	-0.13459	0.04594	-0.20389	0.10911	0.02159	0.07504	-0.06935	0.11355	0.02111	-0.07984	-0.05612	-0.01616	-0.01456	0.07393	-0.04272	-0.03807	-0.11377
A_43_P16310	0.02054	-0.035	-0.08159	-0.04408	0.00969	0.05143	-0.02173	-0.09634	0.05215	-0.00446	0.00781	-0.00041	0.04584	-0.01309	-0.00786	0.00102	-0.09279	-0.00053	-0.0005	0.06725	0.11693	0.10891	-0.01968	-0.0041	-0.03448	0.00009	-0.06411	-0.0097	0.01765	0.02423	-0.08072	-0.05652	-0.0922	-0.01774	-0.00528	0.00983	0.02701	0.08311	0.06043	0.32345	0.05378	-0.10362	0.12233	0.14659	0.03128	0.1263	0.1018	0.1227	-0.02493
A_43_P10982	0.05566	-0.01195	-0.11217	0.02009	-0.07841	0.10495	-0.05272	-0.11465	0.03864	-0.01838	0.17874	0.09349	0.0611	-0.02635	0.05409	-0.05248	-0.08426	0.00864	-0.14421	0.12819	0.18052	0.11557	0.01436	-0.20805	-0.03502	0.02229	-0.01315	-0.08885	-0.05234	0.11959	-0.26656	-0.12184	-0.10061	0.12154	-0.1106	0.25809	0.04291	0.18893	0.00453	0.46246	0.09754	-0.05821	0.20181	0.30222	0.04913	0.11146	-0.02606	0.0024	-0.0059
A_43_P16393	0.00061	-0.11001	-0.02676	0.02511	-0.01813	0.07713	-0.00808	-0.04858	0.00741	-0.02545	-0.02885	-0.02107	-0.02479	-0.04745	-0.1411	-0.00449	-0.04913	-0.0369	0.03722	0.08402	0.10912	0.04107	0.04012	-0.08337	0.01338	-0.03252	-0.01244	-0.10391	0.01427	0.03967	-0.12049	-0.0436	-0.08411	0.00141	0.05513	-0.02774	0.06086	0.0804	-0.02876	0.10336	0.04118	-0.03585	0.05157	0.10483	0.04562	0.12917	0.0094	0.00607	-0.00203
A_43_P22055	0.01729	-0.11421	-0.03999	0.09039	-0.00131	0.05551	-0.01662	0.00843	0.10693	-0.00093	0.0616	0.03317	0.008	-0.04967	-0.02184	-0.0384	-0.08048	-0.01112	-0.01874	0.08373	0.08691	0.04291	0.01554	-0.09359	0.02593	-0.08616	0.00786	-0.04412	0.09478	0.01197	-0.10928	-0.02363	-0.05259	-0.01105	0.01215	0.06741	0.03908	0.0395	-0.01794	0.1001	0.05055	-0.09666	0.05938	0.1807	0.03307	0.09812	0.07057	0.0407	0.02071
A_43_P11026	-0.05145	-0.04548	-0.03099	-0.01213	-0.03592	0.05234	-0.01054	-0.00829	-0.03068	-0.03174	-0.06143	0.04011	-0.0774	0.01951	-0.02417	0.08368	-0.14482	0.06446	0.07713	-0.03011	0.05449	0.10124	0.05345	-0.09339	0.00337	0.08904	-0.11169	0.03981	0.05329	0.01151	-0.0716	-0.0335	-0.05478	0.02906	0.00793	0.16826	0.02884	0.06468	-0.10864	0.18607	0.10347	-0.01377	0.04889	-0.02771	-0.01528	-0.10899	-0.01233	-0.01941	-0.02483
A_43_P13929	-0.00757	0.17568	0	0.03754	-0.03838	0.01641	-0.00302	-0.01948	-0.00325	-0.07271	0.22643	0.04993	0.09087	-0.03013	-0.24801	0.0493	-0.1755	0.08309	0.06398	-0.14203	0.08792	0.02496	0.05887	-0.10791	0.02801	-0.14968	0.05531	-0.0994	0.05518	0.07513	-0.0455	0.04153	-0.15208	-0.16627	0.03589	0.01638	0.01485	0.26021	-0.08065	0.19387	-0.13403	0.02112	-0.06078	-0.00333	-0.00606	-0.10474	0.03019	0.06338	-0.0273
A_43_P19870	0.01441	0.03716	-0.11608	-0.05446	-0.00044	0.03139	-0.02545	-0.07008	0.00027	-0.03761	0.10769	0.02055	0.0094	-0.04489	0.07618	-0.06098	-0.11669	0.05939	-0.00966	-0.02644	0.0443	0.03389	0.01429	-0.11584	0.01989	0.07226	0.02694	-0.03458	0.21914	0.07101	-0.05204	-0.08317	-0.14381	0.07061	-0.11521	0.05558	-0.02363	0.08977	0.00983	0.03774	0.09656	-0.03757	-0.1162	0.02783	0.08016	-0.03737	-0.17014	-0.08177	0.04259
A_43_P10182	-0.03954	0.00651	-0.01617	0.02575	-0.01995	0.0984	-0.02992	-0.07025	0.17766	-0.04347	0.12456	0.08975	-0.00742	-0.01226	-0.11388	0.05088	-0.09575	0.05206	0.04216	-0.1234	0.02883	0.00695	0.03931	-0.05335	0.03318	-0.04394	0.00509	0.02234	0.10979	-0.01271	-0.06499	-0.05355	-0.06197	-0.01015	0.05301	0.01128	-0.01372	0.00272	-0.04461	-0.01259	-0.02396	0.00186	-0.03604	-0.00709	0.00008	-0.13976	-0.16177	-0.00752	-0.08225
A_43_P21739	-0.0271	-0.0534	-0.06908	0.00575	-0.01357	0.13531	-0.00409	-0.05361	0.1139	0.21746	0.09437	0.05341	0.06139	0.00121	0.06296	-0.07512	-0.14735	0.15138	-0.0561	-0.02378	-0.00419	0.0414	0.07483	-0.16535	-0.05247	-0.08995	0.00968	0.00515	0.26216	-0.00825	-0.04437	-0.05308	-0.20001	-0.05548	0.04201	0.08506	-0.0439	0.03079	-0.04163	-0.01912	0.04276	-0.02379	0.03218	0.10746	0.00696	-0.126	-0.0562	-0.00875	-0.08711
A_43_P18721	0.00727	0.02343	-0.01802	-0.02198	-0.02174	-0.04594	-0.04001	0.01357	0.04943	0.00434	0.02547	0.00557	0.06545	0.04064	0.03156	0.0318	0.00308	-0.01829	-0.00927	-0.02644	0.06425	0.03369	0.0426	-0.00243	0.01831	0.05519	0.00613	0.05438	0.04183	-0.05542	-0.03341	0.02104	0.0928	0.0158	0.08089	-0.01051	-0.01324	0.03872	-0.044	0.03085	-0.02161	0.02709	0.01552	0.05316	0.03086	-0.01177	-0.01299	-0.01494	0.01038
A_42_P546700	0.01355	-0.00288	-0.0379	-0.03004	-0.04577	0.11456	-0.00787	-0.012	0.02215	-0.01124	-0.02417	0.02638	0.12338	0.03267	0.04358	-0.0335	0.01981	0.01441	-0.00553	0.04283	0.04027	0.04604	-0.00517	-0.04644	-0.01775	-0.01707	0.02579	-0.0124	-0.01078	0.02267	-0.03649	0.02234	-0.06245	0.01713	0.21903	0.07327	0.06496	0.13175	-0.08211	-0.02223	0.00751	-0.07202	0.05231	0.03238	-0.00575	-0.06389	-7.14E-07	-0.04781	0.04002
A_43_P17309	-0.01665	0.0136	-0.03951	-0.01442	-0.0515	0.0124	0.03436	-0.0034	0.02725	0.0056	0.00947	0.02021	0.07355	0.00853	0.05061	0.00324	-0.03411	0.00179	-0.01739	0.05405	0.05422	0.07342	0.04033	-0.05732	0.01558	0.03261	0.00638	-0.00137	0.01097	0.02248	-0.05023	-0.01221	-0.00971	0.08612	0.02158	0.04724	0.0424	0.21102	-0.02934	0.02145	0.03667	-0.00116	0.00073	0.02513	0.01094	-0.02199	0.04958	-0.04167	0.0581
A_43_P15311	-0.04127	-0.00611	-0.01208	0.01337	-0.03418	0.04555	-0.00259	0.01465	0.03094	-0.01484	0.06619	-0.01149	0.00869	0.01436	0.0165	-0.00944	-0.01681	-0.03573	0.01027	0.00626	0.03927	0.0179	-0.00363	-0.02582	0.01257	0.02914	0.02859	0.02672	0.01242	0.01595	-0.03858	0.00448	0.00895	0.05037	-0.008	0.06288	-0.02904	-0.00647	-0.0299	-0.00554	0.01662	-0.01649	0.02496	0.01894	0.0569	0.00631	-0.02811	-0.01013	0.01454
A_43_P21071	-0.0316	0.00922	-0.02744	0.01695	-0.0875	0.06271	-0.01562	-0.04531	-0.00732	0.0107	-0.00296	-0.01494	0.04408	0.02345	0.05988	0.00912	-0.05263	-0.16266	-0.02054	0.05253	0.099	0.07098	0.01374	-0.07948	0.01092	0.05106	0.03494	0.01218	0.01698	0.10696	-0.03853	-0.03671	0.03183	0.08003	-0.0233	0.02588	0.01323	0.10856	0.00331	0.12409	0.05455	-0.05417	0.06082	0.14816	0.10193	0.00856	0.012	-0.00827	-0.02946
A_42_P801818	-0.05262	-0.02992	-0.00517	-0.00666	-0.07243	0.05458	0.02082	0.01217	0.37867	0.02214	0.01029	0.0855	0.06709	-0.00414	0.06272	0.04753	-0.06828	0.12708	0.03853	0.0066	0.07977	0.05421	-0.01449	-0.05336	0.00217	0.00389	-0.01531	-0.04188	-0.00739	0.05695	-0.03019	0.01737	0.05481	0.07825	0.02147	0.058	0.04365	0.00272	0.02871	0.1133	0.05691	-0.00136	0.1131	0.07804	0.02789	0.04156	-0.01649	0.01145	0.00324
A_43_P22395	-0.00783	-0.0281	-0.01387	0.02122	-0.03175	0.01277	0.0343	-0.00422	0.01293	-0.00736	0.03289	0.00239	0.04577	0.02082	0.03385	-0.017	-0.01971	-0.00962	-0.00094	-0.01441	0.03371	-0.04783	-0.01688	-0.02917	-0.00092	-0.00941	0.00523	-0.0027	0.00736	0.03333	-0.02593	-0.00546	0.02044	0.02996	0.03168	0.01401	0.00974	0.01759	-0.04888	-0.01746	-0.01218	0.01165	-0.06088	-0.03802	-0.03746	0.00034	-0.00484	-0.02024	0.01992
A_43_P15863	-0.00008	0.04187	-0.07255	0.0357	-0.05104	0.00825	-0.03213	-0.02674	0.09928	0.03497	0.08807	-0.00283	0.05003	0.0028	-0.04323	0.02428	-0.00865	-0.02166	-0.02363	0.00516	0.06066	0.00643	0.03534	-0.06323	0.00927	0.01039	0.01415	-0.0386	0.02444	0.08009	-0.05709	-0.04842	0.02605	0.07081	0.06721	0.08302	0.0634	0.07696	-0.00833	0.10869	0.01956	-0.0447	-0.03963	0.01593	-0.00068	0.03653	-0.00394	-0.0033	0.00035
A_43_P20851	0.05122	0.00025	-0.00479	-0.04058	-0.1039	-0.00929	0.11584	-0.01434	0.06807	-0.00119	0.09073	0.02236	-0.09494	-0.13282	-0.16434	0.01965	-0.01122	-0.09907	0.17059	0.09589	0.11478	0.04981	0.06796	-0.1106	0.04127	-0.03235	-0.10801	0.05712	0.05008	-0.05727	-0.20524	-0.09976	-0.03414	0.0195	-0.13156	-0.13259	0.08675	0.09608	-0.03279	0.3288	0.0218	-0.17218	0.25131	0.09454	-0.03268	0.11501	-0.07485	-0.07652	-0.06638
A_43_P18092	-0.02878	0.02589	-0.0448	-0.0148	0.09351	0.00189	0.07511	0.00276	-0.00519	-0.00439	0.03408	0.01104	-0.0466	-0.03403	0.05451	-0.03064	0.01346	0.00418	0.00995	0.06316	0.06582	0.0357	-0.00727	0.00009	0.01532	-0.00756	0.01871	-0.03234	0.00847	-0.01286	0.00426	0.01399	-0.06402	0.06855	-0.04975	0.05643	0.0977	0.10532	-0.03482	0.10463	0.05538	-0.01749	0.04056	0.04857	-0.01976	0.01321	-0.01745	-0.01579	0.00219
A_42_P633838	-0.01466	0.0422	-0.0065	0.00947	0.01678	0.00758	0.05364	0.00097	0.01648	-0.00312	0.01547	0.00119	-0.04899	-0.04182	-0.04745	0.00948	-0.04197	-0.03628	0.01485	0.03328	0.02466	0.03014	0.01983	-0.01445	0.02649	0.00617	0.00407	0.0043	0.02296	-0.01169	-0.02084	0.01226	-0.01484	0.0026	-0.00152	0.01059	-0.00708	0.00811	-0.04439	0.05093	0.00976	-0.00873	0.01351	0.01775	0.04478	0.00548	-0.01968	-0.03456	0.00427
A_43_P22709	-0.0407	0.01934	-0.00104	-0.00589	-0.08461	0.08343	-0.01029	-0.04311	0.00473	0.02065	0.00766	0.02521	-0.16173	-0.08176	-0.17486	0.0127	-0.07695	-0.04277	0.02272	0.1053	0.13771	0.09689	0.02792	-0.0662	0.11068	-0.02864	-0.01137	0.00287	0.02823	-0.03149	-0.18234	0.01032	-0.08051	-0.05771	0.09909	-0.00414	0.06248	-0.01428	-0.13644	0.21437	0.06193	-0.10687	0.02254	0.10792	-0.03994	0.03837	0.03332	-0.01559	-0.03198
A_43_P15802	0.0065	0.0385	-0.03481	0.07985	0.00384	0.05907	0.13541	-0.00754	0.01846	0.05096	0.08318	-0.01043	-0.08502	-0.04625	-0.09973	-0.03483	-0.02648	-0.02598	0.09206	0.06155	0.11775	0.00577	0.00352	-0.09015	0.07451	0.05379	0.00438	0.05931	0.02673	0.07456	-0.0984	-0.03808	-0.00098	0.0349	0.10054	-0.00346	0.06427	0.11497	-0.09931	0.04798	0.03399	-0.04893	-0.01781	0.11325	0.03706	-0.03582	-0.05091	-0.03226	-0.13376
A_43_P18997	-0.02599	0.00567	-0.00704	0.01083	0.00468	0.01946	0.02091	0.06049	0.03503	0.00055	0.02935	-0.00359	0.01505	0.01802	-0.00579	0.00268	0.00314	0.00119	0.01402	-0.00544	0.01025	0.05097	0.00875	0.00003	0.00518	-0.00253	-0.00878	-0.01236	0.00046	0.02374	-0.05018	0.04159	-0.01474	0.02146	-0.02347	0.03571	-0.00908	-0.02178	-0.02152	-0.04833	0.02446	-0.01326	-0.00197	-0.06774	-0.03718	0.00644	-0.03788	0.01229	-0.00254
A_42_P632213	-0.01847	0.00027	0.01174	0.02501	-0.02891	0.00809	-0.00391	0.02939	0.02256	-0.01676	0.0169	-0.00013	0.00846	0.00516	-0.00338	0.00875	0.00896	-0.02472	0.00956	-0.00822	-0.01039	0.02658	0.00927	0.02469	-0.00179	-0.00462	0.00037	0.00049	0.0001	-0.00899	-0.01355	0.04569	0.02671	0.01005	-0.00058	0.01607	-0.01195	-0.08487	-0.01769	0.02746	0.01535	-0.00893	-0.0296	-0.02834	-0.02311	-0.0245	-0.00323	0.02524	-0.0101
A_43_P13233	-0.00662	-0.01484	0.00808	-0.02296	-0.01908	0.02027	-0.03467	-0.0801	0.06523	-0.05106	0.14644	0.08357	0.02728	-0.0245	-0.13351	0.0449	0.00671	0.02716	0.02984	-0.07301	-0.02523	0.04752	0.03818	0.00033	-0.00619	-0.03989	0.02898	0.00706	0.10273	0.06352	-0.10111	0.06506	0.04932	0.09868	-0.02922	0.151	0.03887	-0.0679	-0.12277	-0.02629	-0.09807	-0.09403	-0.01964	-0.24972	-0.06969	-0.17146	-0.00283	-0.03603	0.08133
A_43_P12796	0.01937	-0.13495	-0.16937	-0.0468	0.06006	0.02904	-0.15243	-0.07253	-0.10874	-0.09686	0.00385	-0.0677	-0.00493	-0.0566	-0.19547	-0.04207	-0.07317	0.09581	-0.03999	-0.05479	-0.08426	0.04636	0.03291	-0.04006	-0.01292	-0.13983	-0.00989	-0.12655	-0.0887	0.11434	-0.2169	-0.10866	-0.22513	0.1328	0.04287	0.05687	-0.01535	-0.13368	-0.1277	0.14605	-0.14481	-0.07283	-0.13209	-0.14755	-0.04058	-0.07418	-0.17022	-0.00749	0.03734
A_42_P803062	-0.01826	-0.05483	-0.01127	0.03534	-0.11071	-0.03234	-0.04047	0.06722	0.0574	-0.07894	0.04468	0.07185	0.1759	-0.00902	-0.10554	0.08744	-0.13461	0.01819	-0.01412	-0.07625	0.0222	0.0962	0.07301	-0.03586	-0.02953	-0.03285	0.0076	-0.00007	0.11577	-0.08738	-0.19849	0.00095	-0.0749	0.06734	-0.10737	0.17875	0.00115	-0.07676	-0.11179	-0.01699	-0.04485	-0.15395	0.00401	-0.15716	-0.09686	-0.18432	-0.01429	0.06302	-0.09081
A_43_P17302	0.00733	-0.03568	-0.03155	0.02233	-0.06623	-0.0195	-0.05737	-0.01481	-0.02105	-0.027	0.06204	0.03011	-0.03891	-0.05224	-0.12683	0.01836	-0.07011	0.02076	-0.04069	-0.00194	0.0325	0.04898	-0.00957	-0.09673	-0.00419	-0.01238	0.00662	-0.07117	0.12735	-0.06378	-0.19428	-0.10541	-0.048	0.07148	-0.06769	0.13366	-0.01513	-0.00621	-0.101	-0.03373	0.01489	-0.09824	0.01536	-0.06692	-0.07836	-0.03202	-0.07748	-0.03825	-0.03373
A_43_P20340	0.02441	-0.10192	0.06173	0.03303	0.04892	0.01306	-0.00538	0.00516	0.02489	0.02843	0.01817	-0.0252	0.03614	0.05055	0.00773	-0.03742	0.00868	0.13161	-0.00762	0.07395	0.06402	0.06508	0.03168	0.0257	0.0221	0.03426	0.01392	-0.02269	0.04434	0.05614	0.04512	0.0842	0.03294	0.04943	-0.0997	-0.01141	-0.03627	-0.01951	-0.07566	-0.02675	-0.01584	0.04781	-0.02601	0.02083	0.00432	-0.13143	-0.05301	-0.08643	-0.03378
A_43_P20888	-0.02524	0.01908	0.05756	0.07749	0.03662	-0.10137	0.00358	0.03665	-0.00375	-0.05685	0.09708	-0.02282	0.03889	-0.0056	-0.11366	-0.0043	0.03146	0.15986	0.00366	-0.06844	-0.00514	-0.01018	0.03951	-0.02818	0.05119	0.00912	-0.01032	-0.02623	0.02982	0.01436	-0.04686	0.03865	0.00872	0.12973	-0.13667	0.11497	-0.00996	-0.06017	-0.02395	-0.10264	-0.08064	-0.00578	-0.01273	-0.14913	-0.00444	-0.07544	-0.04506	-0.02668	0.01152
A_42_P544135	0.00132	0.10753	-0.00691	0.01997	0.01519	0.07011	0.00641	0.00751	0.01107	0.0224	0.04931	0.13843	0.02819	0.01479	-0.01185	0.00656	-0.04913	0.05033	-0.05333	0.08407	0.02765	0.06791	0.00655	-0.00487	0.05702	-0.00246	0.09926	-0.05075	0.01669	0.04857	0.0243	0.01223	0.0302	0.10894	0.05414	-0.01878	0.01497	-0.03144	-0.03294	-0.13077	-0.00158	0.06441	0.19504	0.07388	-0.0298	-0.0874	-0.05031	0.00747	0.00831
A_43_P22411	-0.07984	0.01404	-0.03377	0.03278	0.03352	0.02343	-0.04889	0.16033	-0.02646	-0.0065	0.01516	0.02882	-0.03528	-0.0147	-0.01168	-0.0575	-0.00843	0.11434	0.01283	-0.00297	-0.00182	0.06246	0.07266	-0.03835	0.02433	0.0313	0.00446	0.03465	0.0397	0.05823	-0.02747	0.06144	-0.05931	-0.04528	0.03469	0.14088	0.02256	-0.02902	0.04367	0.03826	0.01578	-0.07562	-0.15117	-0.12703	-0.01944	0.05728	-0.0252	-0.01544	0.0285
A_43_P17895	-0.03858	-0.01756	-0.04077	0.03221	0.01896	0.05541	-0.01115	0.00645	0.00154	-0.00915	0.04301	-0.04268	0.00442	-0.01343	-0.00585	-0.01695	-0.03654	0.03223	-0.02388	0.05244	0.04869	0.05346	-0.03158	-0.13545	0.02065	-0.02485	0.04001	-0.01391	0.10979	0.0511	-0.01616	-0.04926	-0.05084	0.04819	-0.06351	0.06472	0.00612	-0.04528	-0.06992	-0.04315	0.06582	-0.05633	0.08343	0.02168	-0.00873	-0.00842	-0.08494	-0.06584	-0.02236
A_43_P18013	0.00599	-0.20312	-0.05993	-0.00963	-0.01821	0.06667	-0.02818	-0.00085	-0.08091	-0.0294	0.15673	0.02575	-0.05442	0.01056	-0.05881	-0.03318	-0.0344	0.05595	-0.09599	-0.03692	-0.04075	0.11455	0.0456	-0.07958	0.00662	-0.03807	-0.02462	-0.06527	-0.02134	0.1432	-0.07842	-0.13341	-0.06513	0.09305	-0.07476	0.14637	0.0272	-0.11976	-0.00467	0.19826	0.05095	-0.08103	0.09096	0.06643	0.02897	-0.01498	-0.04572	-0.05646	-0.05063
A_43_P16188	0.04384	-0.05677	-0.21342	0.04523	-0.16122	0.0167	-0.0309	-0.08309	0.04106	-0.02435	0.17824	0.07314	-0.15632	0.00121	-0.23309	-0.07744	-0.10505	0.03644	-0.03557	-0.04937	-0.07111	0.00748	0.10058	-0.18099	-0.05444	-0.11709	0.00903	-0.04323	-0.01401	0.06215	-0.16399	-0.0265	-0.22636	0.13068	0.20985	0.08724	0.03047	-0.03912	-0.04498	0.22454	0.01145	-0.0707	0.13312	0.39435	-0.0541	0.05913	-0.22685	-0.22393	0.01337
A_43_P13394	0.01064	-0.14446	-0.24093	0.08783	-0.05736	0.13219	-0.02505	0.01761	0.06629	0.02711	0.14266	0.07143	0.02469	-0.13229	-0.06695	-0.10241	-0.09566	0.04146	-0.07591	0.04755	0.0799	0.09851	0.1203	-0.11046	-0.02036	-0.27045	-0.04513	-0.04948	0.13651	0.14509	-0.26908	0.01641	-0.08484	0.06754	0.06222	0.00257	0.07893	-0.06308	-0.04077	0.05869	0.13459	-0.03344	0.44253	0.12715	-0.00443	-0.078	0.04462	-0.12308	0.00626
A_43_P21837	-0.00375	-0.0274	-0.04917	-0.00175	-0.03262	0.0484	0.00351	-0.03144	-0.01363	-0.0092	0.02271	0.01714	-0.09416	0.01298	-0.01634	-0.00469	-0.03958	0.02218	-0.02875	0.03633	0.04615	0.03857	0.02555	-0.06427	-0.00079	-0.0306	-0.02915	-0.02141	0.01188	0.04997	-0.10712	-0.0165	-0.07265	0.1122	-0.02255	0.04422	0.01082	0.06149	-0.02181	-0.01342	0.04203	-0.02613	0.01286	0.02758	0.00698	-0.03356	-0.01708	-0.03595	0.01967
A_43_P21995	-0.02824	-0.03744	-0.04598	0.02877	0.01557	0.0485	0.01746	0.01324	-0.07089	-0.01982	0.01397	-0.02514	0.01329	-0.0827	-0.06829	-0.06034	-0.07399	-0.01745	-0.05215	-0.00023	0.11656	0.05504	-0.01149	-0.07751	0.01465	-0.06229	0.00358	-0.0361	-0.00716	0.06132	-0.14834	-0.0602	-0.08335	0.06545	-0.0705	0.07824	0.02576	-0.04866	-0.04336	0.00316	-0.01117	-0.06671	-0.06717	0.02762	0.0627	-0.01935	-0.10506	-0.0259	0.02925
A_43_P10190	-0.0803	0.03577	-0.08327	0.05237	-0.03299	0.08244	-0.04731	0.07958	-0.02124	-0.04424	0.0657	-0.05537	-0.08579	-0.13195	0.02651	-0.07538	-0.10088	-0.03084	-0.04152	0.0681	0.09073	0.15475	0.01091	-0.10026	-0.01837	-0.10044	-0.05163	-0.01575	0.07072	-0.00506	-0.10036	-0.04961	-0.06979	0.09842	-0.1412	0.09498	-0.00032	-0.01361	-0.12142	0.12873	0.10092	-0.07685	0.0111	0.05738	-0.02915	-0.08243	-0.03912	0.03315	-0.00377
A_43_P11042	-0.05969	0.00014	-0.02039	0.07402	0.02855	-0.00145	0.0051	0.03189	-0.00262	-0.00157	0.06624	-0.01404	0.04055	0.02742	0.01769	-0.03771	-0.01198	0.00748	0.00568	0.00708	0.06129	0.0253	0.02745	-0.0673	0.00427	0.01341	0.03318	0.01643	0.03244	0.04413	0.00472	-0.03229	-0.00561	0.11727	-0.09407	0.0732	0.01636	0.03824	-0.05584	0.05318	0.03689	-0.07822	0.00479	-0.03988	0.03186	-0.06168	-0.03799	-0.07944	0.03246
A_43_P10578	-0.0017	0.02167	-0.05528	0.02776	0.02678	0.02148	0.0026	0.02836	0.0064	0.02031	0.067	-0.00603	-0.00101	-0.00081	0.02495	-0.02647	-0.01193	0.03399	-0.02252	0.03075	0.04577	0.03386	0.00373	-0.04507	0.00775	0.01836	-0.00366	-0.00841	0.02069	0.01003	-0.03935	-0.05809	-0.01539	0.09711	-0.13464	0.05669	0.0082	0.06835	-0.01009	0.05001	0.01625	-0.01683	-0.02932	0.0322	0.03464	-0.03588	-0.01784	-0.0527	0.02593
A_43_P22696	-0.0054	0.01968	-0.00342	0.0356	-0.00041	0.00165	0.02911	0.00313	-0.00188	-0.02282	0.0423	-0.04809	0.01908	0.00782	-0.30219	-0.02945	-0.00974	0.00832	-0.03493	0.0212	0.04906	-0.012	0.0189	-0.06543	0.00264	-0.00102	0.02577	0.00264	0.03646	0.03452	-0.01573	-0.04609	-0.03236	0.00818	-0.05027	0.00439	0.00576	0.04921	-0.00468	0.03766	0.00348	-0.06925	0.01163	-0.00962	-0.01231	-0.02797	-0.02218	-0.08566	-0.06998
A_43_P12990	-0.00506	-0.02723	-0.03117	-0.02257	0.00829	0.03893	-0.01701	-0.03258	-0.01627	-0.00536	-0.01335	-0.03737	-0.02676	-0.03354	-0.02875	-0.03587	-0.05755	0.01087	-0.01629	0.02041	0.0775	-0.00155	-0.01695	-0.1075	0.00727	-0.02922	0.00888	-0.03705	0.02281	0.02188	-0.03321	-0.02449	-0.0251	-0.01513	-0.00574	-0.03516	-0.02452	0.02721	-0.08299	-0.04678	-0.01181	-0.03231	-0.00969	0.03892	-0.02006	-0.01114	-0.02097	-0.04227	0.00399
A_43_P15445	0.01331	-0.0175	-0.13657	0.04822	0.02515	0.05905	0.01059	0.012	-0.03868	0.03739	0.07562	-0.0146	-0.09556	-0.01661	0.01228	-0.01682	-0.07244	0.03803	-0.04346	0.01972	0.07326	-0.00659	-0.02559	-0.12109	0.02651	-0.03542	-0.02609	-0.08054	-0.03386	0.03443	-0.14919	-0.01984	-0.12612	0.07552	-0.15178	-0.05242	-0.01672	0.00415	-0.10654	-0.01057	0.05731	-0.0385	-0.05437	-0.00515	0.02396	-0.17041	-0.12534	-0.14678	0.07581
A_43_P10436	-0.03582	0.01732	-0.01289	0.04157	0.04896	0.02846	0.00107	0.00576	0.00054	-0.01215	0.08233	-0.00627	-0.01062	0.03057	0.02868	-0.03431	-0.03146	0.00614	-0.00108	0.00465	0.05263	0.00132	-0.02451	-0.07555	-0.01186	-0.00722	-0.0209	-0.0316	-0.00646	0.02137	-0.02651	-0.02778	-0.07483	0.04897	-0.03401	0.01452	-0.03595	0.00912	-0.0555	0.00687	0.02103	-0.05053	-0.02084	0.01718	-0.02948	-0.0859	-0.09314	-0.06014	0.028
A_42_P773134	0.00051	-0.01963	-0.01154	0.0145	0.04064	0.02953	0.00134	0.01798	0.00628	-0.02436	0.06422	-0.01158	0.02537	0.00149	0.07712	-0.02992	-0.02684	0.02606	0.01771	-0.01708	0.05321	-0.01751	-0.02426	-0.0467	-0.02121	0.00192	-0.00345	-0.03048	0.00529	0.02297	-0.01517	0.00359	-0.04627	0.01074	-0.04494	-0.04177	-0.0451	-0.03558	-0.07402	-0.02	-0.01994	0.01123	-0.00586	-0.0748	-0.01013	-0.04729	-0.07581	-0.04743	0.00836
A_43_P13420	-0.01049	-0.00549	-0.0926	0.01894	0.00966	0.09025	-0.02537	0.04834	-0.0623	-0.04694	0.10315	0.00558	-0.07141	-0.07089	-0.19034	-0.03005	-0.01908	0.09024	0.03807	-0.06203	-0.04904	0.0194	-0.01886	-0.05756	0.03733	-0.11863	-0.01955	-0.10429	0.00444	0.00438	-0.12583	0.00185	-0.03596	0.18206	-0.15635	-0.05687	-0.02704	-0.03654	-0.14066	0.01194	0.00793	-0.05603	-0.07795	-0.01063	-0.11506	-0.23144	-0.08314	-0.00234	0.04399
A_42_P494245	0.01283	0.00745	-0.00951	0.08655	0.01192	0.07576	0.00667	0.00719	-0.06928	-0.05823	0.07537	0.03069	0.03431	-0.09373	-0.15038	-0.03223	-0.05695	0.06555	-0.00309	-0.04753	0.02644	-0.00507	-0.02309	-0.07385	-0.01986	-0.06478	0.08335	-0.08949	-0.02177	-0.02957	-0.13634	0.04809	-0.00788	0.10321	0.01335	0.08529	0.00857	-0.15205	-0.15793	-0.00743	0.03756	-0.09148	0.00862	-0.15993	-0.03998	-0.10051	-0.04311	-0.02757	0.0131
A_43_P13764	-0.07267	-0.04375	0.00573	0.07315	0.00023	-0.01429	-0.02274	0.02621	0.00003	-0.01443	0.08225	-0.03279	-0.00228	-0.02358	0.10381	-0.04331	-0.06665	-0.01342	0.00237	-0.03863	0.04548	-0.03496	-0.05231	-0.05669	-0.0265	-0.01746	0.01638	0.01642	0.01312	-0.03052	-0.06139	-0.08136	-0.04168	0.00827	0.05861	-0.01069	-0.04509	-0.02628	-0.09872	-0.063	-0.05	-0.05893	-0.01375	-0.04149	-0.08941	-0.07938	-0.05592	-0.06008	-0.07581
A_43_P16503	0.02535	-0.05579	-0.0481	0.03989	0.08491	0.03214	-0.00385	0.01074	0.00029	0.03033	0.08693	0.01824	0.03502	-0.03779	0.02089	0.00406	-0.00022	-0.00804	0.00627	0.05424	0.02331	0.05668	0.03789	-0.06204	0.00738	-0.025	-0.02822	-0.03075	-0.0106	-0.03059	-0.0236	0.02393	-0.04401	-0.02217	-0.06238	-0.00625	0.06343	-0.06369	-0.12116	0.02702	0.02629	-0.03888	0.13635	0.10991	-0.0978	-0.08413	-0.03291	-0.03989	-0.01438
A_42_P509146	-0.02903	0.03359	0.01607	0.08843	0.01328	0.0353	0.00895	0.02011	0.0177	0.01443	0.05448	0.00068	0.02586	0.00148	0.01015	-0.0105	-0.00805	0.0396	0.02596	0.0236	0.03584	0.03595	-0.00446	-0.01873	0.03867	0.01324	0.01527	0.00187	0.01098	0.00592	-0.03273	-0.00564	-0.05398	-0.02229	-0.01367	-0.01369	-0.00337	-0.02402	-0.07401	-0.0053	-0.00217	-0.0473	0.02973	0.0616	0.00219	-0.05352	-0.09096	-0.02861	-0.02047
A_42_P558991	-0.06745	-0.01648	-0.02872	0.03414	0.00692	0.02653	0.01624	-0.02381	-0.03728	-0.00285	0.01978	-0.00936	0.01644	-0.02732	0.02066	-0.05316	-0.0646	-0.05047	-0.02496	0.00343	0.03733	0.00049	-0.05454	-0.06808	-0.03108	-0.03627	0.00381	-0.00153	-0.00538	-0.00325	-0.04469	-0.02354	-0.06336	-0.03664	0.02383	-0.02794	-0.00565	-0.04594	-0.1235	-0.02264	-0.0019	-0.10337	0.0161	0.05188	-0.0617	-0.04461	-0.08276	-0.08951	-0.01876
A_43_P12044	-0.04544	-0.02341	-0.04567	0.07499	0.04421	0.00529	0.00748	0.05124	-0.01771	0.02711	0.0433	-0.02688	0.07803	-0.02219	0.03318	-0.03498	-0.26128	-0.00353	-0.04865	0.02437	0.03349	-0.01677	-0.01595	-0.05112	0.01471	-0.07365	-0.03413	-0.01724	-0.01854	0.01509	0.00837	-0.03092	-0.07066	-0.01717	0.01404	0.09267	0.02537	-0.02336	-0.20384	0.02649	-0.01151	-0.13874	0.0529	0.04161	-0.04072	-0.0413	-0.07931	-0.12526	-0.02955
A_42_P489921	-0.03226	-0.0245	-0.0145	0.02872	0.00339	0.01475	-0.05447	-0.00583	-0.03181	-0.00885	0.00234	0.00707	-0.02855	-0.00484	0.03755	-0.04299	-0.04762	-0.01716	-0.02241	0.08793	-0.00436	0.06275	-0.05042	-0.05811	-0.03536	-0.03925	0.0106	-0.00995	-0.0133	-0.01355	-0.01476	-0.02988	-0.03445	-0.02696	-0.02043	-0.0334	-0.03472	-0.00714	-0.07242	0.06824	0.06162	-0.04454	0.12847	0.0712	0.02993	-0.02882	-0.07461	-0.04285	-0.01725
A_43_P13876	-0.04103	-0.006	0.00983	0.03016	-0.02544	0.01112	-0.00078	0.00643	-0.00161	-0.0119	0.00304	0.01106	0.00336	-0.00048	0.02903	-0.00509	-0.04048	-0.02747	0.00155	0.00805	0.00249	0.04132	-0.00881	-0.0151	-0.01231	-0.01201	0.01353	-0.0098	-0.00612	-0.00099	-0.0329	-0.0463	-0.0102	-0.02203	0.00758	0.00528	-0.02297	-0.00389	-0.05316	-0.01294	0.00618	-0.03987	0.04307	0.01312	-0.05137	0.00341	-0.03804	-0.01907	-0.0311
A_42_P552250	-0.09304	-0.06169	0.02034	0.09804	0.03189	-0.01579	-0.07693	0.02879	-0.09326	-0.07951	0.06146	0.00317	-0.01514	0.04008	0.02164	-0.09806	-0.06154	-0.01736	0.0354	-0.01407	-0.01976	-0.00176	-0.0424	-0.03317	-0.06236	-0.0495	0.06291	0.01199	0.05593	-0.06112	-0.07585	0.00535	0.0432	0.05312	-0.06604	0.04544	0.03736	0.02086	-0.1798	-0.0443	-0.07144	-0.15003	-0.04175	0.01013	-0.05763	-0.00772	0.0248	-0.00503	-0.09221
A_43_P10920	0.02481	0.05008	0.08612	0.08874	0.01919	-0.01599	-0.05568	0.03486	0.05456	0.02223	0.09466	-0.01691	-0.0247	-0.00473	0.04885	-0.00128	-0.05781	0.01513	0.03128	0.0439	0.10671	0.07453	0.06218	0.03979	0.04791	0.06439	0.08095	0.01434	0.04855	0.05399	0.096	0.05819	0.07531	0.13335	0.03402	0.02279	0.00634	-0.00449	-0.01235	0.05327	0.05234	0.01657	0.0787	0.08229	0.01237	0.03637	0.08284	-0.01167	-0.00676
A_43_P12607	0.00332	-0.0127	0.04166	0.04884	0.0033	-0.00231	0.002	0.04631	0.00525	0.02725	0.02216	0.01008	-0.00533	-0.03662	-0.01227	0.01727	0.00477	-0.01534	0.02906	0.03029	0.04691	0.02427	0.04967	0.08183	0.04114	0.02261	0.02507	0.05933	0.03983	0.02982	0.01828	0.01958	0.01363	0.04387	-0.01493	-0.02926	0.05728	-0.01993	-0.0238	0.00025	0.01008	0.03364	0.05948	0.03387	-0.03271	0.0157	0.00526	0.02621	0.021
A_43_P22479	0.02151	0.03944	0.01969	0.05229	0.03478	0.01803	0.02102	-0.00688	-0.0038	0.01927	0.058	0.01005	-0.02232	-0.03822	-0.01358	-0.01715	0.0195	0.01933	0.02668	0.07041	0.08116	0.03897	0.04955	-0.00293	0.01657	0.0237	0.03705	0.00977	0.03221	0.03276	0.03248	0.06063	0.02158	0.0426	-0.01753	-0.03269	0.04556	0.00393	-0.13168	-0.10294	0.04124	-0.01808	0.03608	0.03264	0.00783	-0.04607	-0.02949	-0.06265	-0.01849
A_43_P14795	0.06296	0.09467	0.06942	0.06058	0.02173	-0.05632	-0.04034	-0.04482	-0.05294	0.01123	0.03804	-0.02917	-0.02317	-0.03785	-0.04769	-0.05581	0.0522	0.06573	0.03714	0.09487	0.02465	0.05609	0.02312	0.02442	0.02172	0.08444	0.08511	0.06268	0.01556	0.09337	0.07312	0.04892	0.06255	0.078	0.03632	0.03981	0.08215	0.05779	-0.05847	0.03087	0.01808	-0.01633	0.1313	0.17773	-0.01298	-0.03007	-0.03176	-0.04252	-0.06939
A_43_P14413	0.01824	0.06612	0.10012	0.05864	-0.08899	-0.13659	-0.02279	-0.00895	-0.01349	0.00302	-0.03025	0.02431	-0.04971	-0.06674	-0.11322	0.00855	0.01978	0.02083	0.01597	0.05112	0.0041	0.04671	0.08822	0.13647	0.05408	0.10421	0.10092	0.10726	0.07077	0.01752	0.01188	0.09762	0.10458	0.00158	0.05205	0.065	0.04066	-0.02135	0.12712	0.13002	0.063	0.02373	0.11935	0.09766	-0.02313	0.04102	0.10416	0.08833	-0.01135
A_43_P14952	-0.03199	0.09853	0.16594	0.13856	-0.04042	-0.16926	-0.04939	-0.02889	-0.03211	0.01645	-0.02328	-0.02248	-0.03327	-0.10584	-0.08553	0.00607	0.01847	0.10211	0.13956	0.09992	0.04925	0.12336	0.08515	0.22061	0.04074	0.13627	0.22233	0.23006	0.04217	0.06027	0.17701	0.18384	0.11698	0.06384	0.12859	0.10061	0.00789	-0.08281	0.06546	0.00359	0.05852	0.01869	0.18712	0.04732	-0.04838	0.03809	0.09633	0.14433	-0.23814
A_42_P730438	0.08455	0.08137	0.19918	0.19907	-0.0099	-0.23275	-0.10807	-0.00397	-0.06507	-0.02486	-0.0608	-0.04593	-0.10997	-0.21139	-0.18083	-0.21915	0.10381	0.14806	0.21489	0.31748	0.27593	0.29386	0.10453	0.28726	0.15451	0.19126	0.30498	0.31099	0.32518	0.19779	0.25756	0.24862	0.0865	0.05063	0.157	0.35041	0.33625	-0.04464	0.09012	0.09006	0.04898	-0.12604	0.47939	-0.00775	0.04849	0.06555	0.21312	0.24639	-0.489
A_42_P537398	0.04462	0.15851	0.24695	0.30833	0.07036	-0.0986	-0.02309	-0.12048	-0.15244	-0.01751	0.01265	0.02344	-0.18619	-0.1685	-0.19475	-0.14652	0.12697	0.05049	0.19789	0.09195	-0.09196	0.17676	0.16742	0.17671	0.23407	0.21799	0.22983	0.21592	0.30224	0.09325	0.18962	0.28462	0.2072	0.23097	0.17038	0.01999	0.15382	-0.06506	0.08991	0.09637	0.25093	0.03723	0.08993	-0.06447	-0.00083	0.18703	0.12453	0.14905	-0.28918
A_42_P474016	-0.05927	-0.02729	0.06586	0.09054	-0.00952	-0.10469	-0.02456	0.05084	-0.03129	-0.05557	-0.03256	-0.05534	-0.07807	-0.05012	-0.07833	-0.04138	-0.00792	-0.02307	0.0235	0.09576	0.06076	0.08031	0.02056	0.08557	0.02431	0.00083	0.08299	0.10197	0.10081	0.0512	0.03953	0.00037	0.01599	0.05582	0.16659	0.15953	-0.01121	-0.02385	-0.05528	-0.01903	0.0405	-0.08409	0.08477	-0.10885	-0.0254	0.04666	0.0831	0.04357	-0.10435
A_42_P672425	0.06284	0.03721	0.25373	0.15235	-0.13599	-0.20955	-0.15776	-0.05798	-0.12559	0.02585	-0.07865	-0.08446	-0.1896	-0.05604	-0.08782	-0.25254	-0.00756	0.0733	0.15708	-0.01045	-0.06074	0.10919	-0.09063	-0.13465	0.01695	0.02653	0.26114	0.17438	0.02727	0.03785	0.04818	-0.00223	0.22395	0.22773	-0.03719	0.07802	0.07777	-0.04969	0.03636	0.11633	0.15929	0.13112	0.23577	0.11302	0.02327	0.22163	-0.0809	-0.07939	-0.17197
A_42_P474743	0.03692	0.1753	0.35907	0.35448	-0.19926	-0.39334	-0.13842	-0.07318	-0.10586	-0.09224	-0.01799	-0.1569	-0.1707	-0.24989	-0.21762	-0.0822	0.14784	0.0816	-0.03694	0.14131	-0.22548	0.21408	0.2464	0.14969	0.164	0.23666	0.27596	0.10349	0.16925	-0.0281	0.02567	-0.04212	0.33013	0.53763	0.04927	-0.19443	0.0686	-0.28692	-0.18307	-0.31149	0.2647	0.32038	0.30238	0.02748	-0.02985	-0.01359	-0.13931	-0.06718	-0.44191
A_42_P786979	-0.00382	0.03187	0.04405	0.03127	-0.00678	-0.09729	-0.00195	0.04355	-0.01935	-0.02544	-0.0061	-0.10503	-0.05595	-0.05006	-0.10132	-0.00613	-0.00195	-0.00494	0.01938	0.01825	0.02424	0.0458	0.06649	0.04801	0.03571	0.04525	0.03271	0.04226	0.01849	-0.00516	-0.02388	0.05205	0.00796	-0.01122	0.03458	0.00736	-0.03938	-0.04309	0.05574	0.00539	-0.00602	0.02365	0.02989	0.03895	-0.05942	-0.00396	0.04103	-0.02359	-0.0364
A_42_P653709	0.03749	-0.00943	0.0449	0.09672	-0.0332	-0.07692	-0.02474	0.01463	-0.0085	-0.03719	0.03209	-0.04281	-0.08364	-0.04353	-0.10803	0.01555	0.04255	0.03191	-0.02297	0.00994	-0.00302	0.0712	0.10258	0.07256	0.14724	0.02905	0.06501	0.07907	0.09915	0.01227	0.00375	0.00526	-0.02598	-0.08352	-0.01843	-0.02559	0.06609	-0.0553	0.0779	0.02213	-0.00762	-0.01384	0.05285	-0.05723	-0.08347	-0.05518	0.05202	0.0027	-0.02604
A_43_P20967	-0.04263	0.0065	0.2598	0.23864	0.00825	-0.19104	-0.15054	-0.02462	-0.16943	-0.09157	-0.03848	-0.13315	-0.23287	-0.1006	-0.14772	-0.22669	-0.06204	-0.00446	0.16815	0.12368	0.01854	0.12647	-0.00414	0.09084	0.00511	0.00706	0.28188	0.2276	0.1978	0.04174	0.12556	0.04523	-0.0973	-0.09411	-0.04665	0.0388	-0.01772	-0.23024	-0.16009	-0.16719	-0.06111	-0.22061	0.20037	-0.13062	-0.0102	0.10581	-0.01573	0.01177	-0.52253
A_42_P565061	0.09442	0.10471	0.15432	0.15078	-0.01041	-0.10147	-0.11898	-0.08565	-0.15867	-0.01264	0.00072	-0.09607	-0.20882	-0.14485	-0.13954	-0.14685	0.03588	0.1146	0.13019	0.09968	0.15302	0.02973	-0.00243	0.05467	0.0518	0.10104	0.19171	0.19886	0.15223	0.12788	0.17299	0.0134	0.03778	0.08431	0.11704	0.0399	0.02927	-0.10275	-0.15543	-0.24017	0.08557	-0.03091	0.01877	-0.19859	-0.0777	0.02357	0.10193	0.07143	-0.14623
A_43_P10280	-0.02974	0.02911	0.14474	0.15176	-0.01442	-0.06837	-0.0346	0.02249	-0.10207	-0.02717	-0.01874	-0.01994	-0.00403	-0.09963	-0.06462	-0.10429	-0.06481	0.0137	0.0721	0.06081	0.08621	0.03173	-0.02747	-0.00226	-0.01261	-0.00176	0.04797	0.10945	0.06263	0.0735	0.00331	0.03786	-0.05426	-0.01458	0.00357	-0.05111	-0.00758	-0.03965	-0.05955	-0.0914	-0.02764	-0.15615	-0.0639	-0.14832	-0.11156	-0.00842	-0.13366	-0.00149	-0.16625
A_42_P656544	0.05509	0.1015	0.08202	-0.00637	0.01813	-0.00041	0.00508	-0.03376	-0.01485	-0.02427	-0.02087	-0.02119	-0.09038	-0.08327	-0.08802	-0.06993	0.08751	0.03414	0.04806	0.06551	0.08972	0.09438	0.11447	0.07878	0.02092	0.04493	0.03865	0.07675	0.0331	0.09112	0.08093	0.14089	-0.12928	-0.04447	-0.06578	-0.08165	-0.05788	-0.09576	-0.10399	-0.0575	-0.00217	-0.06494	-0.01361	-0.03189	-0.07942	-0.07159	0.07847	-0.00334	-0.09617
A_42_P678279	-0.04043	0.02038	0.17319	0.14483	0.02798	-0.06591	0.00874	0.06125	0.07756	0.03154	0.03792	-0.03868	0.02381	-0.05417	-0.04708	0.05257	-0.02041	-0.01155	0.10638	0.07285	0.09391	0.06519	0.11931	0.18808	0.02063	0.04329	0.14551	0.14393	0.10787	0.00745	0.10721	0.12808	-0.1377	-0.07552	-0.07486	-0.02462	-0.01493	-0.12726	-0.09484	-0.14596	-0.10964	-0.12502	-0.01109	-0.23446	-0.10224	-0.12014	0.09822	0.06354	-0.20243
A_43_P20600	-0.00647	0.02778	0.00138	-0.01193	-0.03166	0.00313	0.01217	-0.00347	0.01692	0.00005	-0.0229	-0.01376	0.00256	0.00792	-0.01205	0.01133	0.01241	0.00233	-0.00229	-0.00212	0.03958	0.03809	0.03675	0.0253	0.00601	0.03058	-0.00042	-0.03684	0.01276	0.02322	0.01648	0.04192	0.01615	0.03663	-0.00606	-0.01987	-0.03384	-0.01123	0.03582	0.02143	-0.00358	0.03145	0.00694	-0.00156	-0.01498	-0.00853	0.01786	0.01171	0.00318
A_42_P516758	-0.04436	0.06917	-0.02319	-0.02102	-0.14238	-0.20243	-0.04837	-0.09318	0.04026	0.03252	-0.05535	-0.01204	0.119	0.06008	0.00145	0.03008	0.08519	0.02691	-0.02475	-0.05371	-0.02844	0.00482	0.00522	0.11022	0.06222	0.13681	0.03931	0.0692	-0.01959	-0.03358	-0.01029	0.053	0.04743	0.05712	0.10511	-0.04117	-0.03117	0.07399	-0.11631	-0.00514	0.0093	0.04622	-0.01333	0.1185	-0.02695	-0.18738	-0.00875	-0.09235	0.00218
A_42_P637641	0.03458	0.02316	0.00264	-0.00371	0.03209	-0.0044	-0.01776	-0.00268	-0.00958	0.00458	0.03688	0.0015	0.01358	0.00118	-0.04017	-0.02871	0.02264	0.05441	0.00613	0.01305	0.00978	0.02241	0.00046	-0.00348	0.02255	0.03927	0.01538	-0.00243	-0.00485	0.05676	0.00118	0.0207	0.10365	0.13012	0.12556	-0.09228	-0.00067	-0.00446	-0.04163	-0.04096	0.05668	0.04025	-0.00008	0.01439	-0.04095	-0.06969	-0.01907	-0.0874	0.02095
A_43_P14234	-0.01744	0.03205	-0.0101	-0.00583	0.00538	-0.00424	-0.01907	0.0147	-0.00537	-0.01539	0.01422	-0.00916	-0.00086	0.00033	-0.0008	-0.01891	0.01812	0.02072	-0.02259	-0.00205	-0.00171	-0.01255	-0.00162	-0.00286	0.02256	0.02382	-0.01735	-0.01517	-0.01229	0.01666	-0.01048	-0.03892	0.03169	0.04136	0.0318	-0.02917	-0.02993	-0.03726	-0.04394	-0.06949	0.0096	0.01691	-0.07379	-0.01576	-0.0564	-0.00722	-0.01144	0.01748	0.00525
A_42_P756393	0.04782	0.01159	0.02954	0.04383	0.02936	-0.02735	0.00597	0.05357	-0.07004	0.00759	0.0472	-0.05446	-0.07693	0.01363	-0.0566	-0.09931	0.08098	0.05548	0.00961	-0.0264	0.07472	-0.07174	-0.04544	-0.07464	0.07071	0.01144	-0.03315	-0.01762	0.04244	0.0768	-0.00401	-0.06616	0.06531	0.06256	0.05374	-0.06987	0.06692	0.09769	-0.0971	-0.16011	0.06985	0.06222	-0.0474	-0.05058	-0.03191	-0.09191	-0.04475	-0.07133	0.04641
A_42_P806129	-0.11803	-0.16036	0.07767	0.02907	-0.15015	-0.14131	-0.0904	-0.10786	-0.07791	-0.11508	-0.10114	-0.00846	-0.00941	0.03147	-0.13798	-0.12607	-0.12071	-0.08561	0.00121	-0.0846	-0.10924	-0.09286	-0.10349	-0.04318	-0.15267	-0.07951	0.07825	0.05887	0.01049	-0.16927	-0.06453	-0.11388	0.10425	-0.01575	0.23633	0.14194	-0.02712	-0.00793	-0.0994	-0.34765	-0.11868	-0.09697	-0.04809	-0.19631	-0.07841	-0.07853	-0.16962	-0.06373	-0.27728
A_42_P754353	-0.03224	-0.0234	0.01469	-0.00397	-0.01929	-0.05335	-0.0056	-0.00214	-0.00101	-0.00608	-0.02186	0.00702	-0.02439	0.00581	0.01549	-0.04733	-0.0441	-0.02458	0.00569	-0.00328	-0.0197	0.00076	-0.05374	-0.00355	-0.03659	-0.03589	0.01116	0.01396	0.01474	-0.01136	-0.00288	-0.04487	0.03245	0.00282	0.02722	0.04052	0.01365	0.0039	-0.07855	-0.03629	-0.01245	-0.00844	0.063	0.01423	0.07529	-0.07105	-0.02741	-0.02509	-0.06361
A_43_P17254	-0.00785	-0.07289	0.12955	0.14436	-0.01427	-0.06212	-0.07475	0.09803	-0.03932	-0.09885	0.0209	-0.02455	-0.09953	-0.08468	-0.15428	-0.13806	-0.07893	-0.03923	0.02892	-0.00815	-0.00644	0.03598	-0.08545	-0.0458	-0.01439	-0.10227	0.03352	0.03042	0.10107	-0.03429	-0.07254	-0.04331	-0.08655	-0.03852	0.03634	0.0834	0.07632	-0.0841	-0.12574	-0.05894	-0.05914	-0.20421	0.07985	-0.18961	-0.11781	-0.19428	-0.13544	-0.00087	-0.15128
A_42_P763572	-0.07465	-0.00518	0.14395	0.21381	0.10234	-0.16754	-0.08525	0.05939	-0.04367	-0.00108	0.13771	0.05193	-0.04503	0.04139	0.02885	-0.12978	-0.03439	-0.08962	0.02152	-0.00062	-0.02498	-0.00974	-0.08643	-0.04395	0.0437	-0.07257	0.10416	0.08843	0.05745	-0.02954	0.02205	-0.04179	0.00752	-0.18109	0.02829	0.0349	-0.03893	0.02644	-0.07973	-0.12705	-0.09847	-0.17677	0.10399	-0.04408	-0.09805	-0.04671	-0.11185	-0.00829	-0.20048
A_42_P564263	0.05238	0.0343	-0.04736	-0.11624	-0.09074	0.00844	-0.0443	-0.04745	-0.10219	-0.01006	-0.01708	-0.12228	-0.14573	-0.00588	-0.16537	-0.24108	-0.00638	0.08911	-0.09375	-0.06681	-0.00523	-0.0846	-0.14766	-0.17912	-0.00911	0.02043	-0.09692	-0.17254	-0.04546	-0.00504	-0.05892	-0.09507	-0.26615	-0.23197	0.05518	-0.09693	-0.02655	0.16179	-0.40991	-0.31327	-0.25245	-0.26713	-0.10771	-0.1963	-0.09008	-0.21756	-0.24241	-0.26231	-0.35418
A_43_P10680	0.10548	-0.00562	0.06143	0.04904	-0.06063	-0.11347	-0.04937	-0.02779	-0.07457	0.14116	0.00152	0.00452	-0.04529	0.1609	-0.07497	-0.05668	-0.1209	-0.08152	0.14272	-0.17933	-0.22098	0.00985	-0.12879	-0.09622	-0.11589	-0.06667	-0.07505	-0.13824	0.0819	-0.13563	-0.17521	-0.18941	-0.0729	-0.16184	0.06743	-0.11799	-0.18673	-0.24057	-0.48718	-0.25227	-0.03004	-0.12972	-0.10226	-0.1141	-0.42456	-0.29246	-0.43799	-0.41149	-0.31717
A_43_P18600	0.008	-0.00643	0.04537	0.05872	0.0062	-0.07884	0.00481	0.02996	-0.00945	-0.01919	0.03385	-0.00314	-0.02215	-0.02834	-0.08672	-0.0241	0.01908	0.02129	0.04138	-0.0314	0.02312	-0.08044	0.03354	-0.02301	0.01817	-0.01483	0.0205	0.02658	0.03071	-0.04742	0.00982	0.02194	0.01194	-0.04741	0.10357	0.09778	-0.04539	0.01132	-0.05265	-0.25036	0.01756	-0.02998	-0.06144	-0.1369	-0.00132	0.03229	-0.05144	-0.03879	-9.24E-06
A_43_P14708	0.03976	0.01604	0.02697	0.01591	0.02226	-0.09981	-0.01645	-0.00716	-0.0475	0.05165	0.03797	-0.01332	0.00055	0.04184	0.02686	-0.04696	-0.00662	-0.02152	0.05313	-0.05905	-0.01828	-0.06445	-0.09238	-0.0051	0.01155	-0.04203	0.04098	0.05743	-0.02969	-0.04626	-0.01777	-0.02096	-0.01549	-0.06781	0.04736	-0.00631	0.00595	-0.0762	-0.08932	-0.11519	0.03149	-0.04259	-0.03664	-0.04935	-0.08701	-0.06748	-0.11797	-0.06248	-0.01868
A_42_P453314	0.01736	0.00539	0.18711	0.07024	-0.16784	-0.12953	-0.12527	0.02337	-0.09249	-0.00768	-0.10058	-0.0613	-0.0216	-0.01767	-0.08857	-0.01509	0.0006	0.01434	0.24706	-0.0499	-0.1035	-0.0947	0.01302	0.19505	-0.00533	0.03651	0.14696	0.17378	0.07239	-0.08801	-0.04699	0.07686	0.0698	0.14272	0.04335	0.11546	0.03008	-0.13614	0.17164	-0.06331	-0.09605	-0.01625	0.03196	-0.16101	-0.15926	-0.01355	0.03168	0.05926	-0.05306
A_42_P800110	-0.01393	-0.02332	0.07197	-0.02697	-0.01771	-0.01017	0.01495	0.00043	0.0043	0.02041	-0.03544	-0.02247	-0.06704	-0.03937	-0.02994	-0.01177	0.02712	-0.01366	0.01422	0.00876	0.0364	0.06009	0.01145	0.15062	0.01941	-0.00282	0.0493	0.03776	0.03904	0.00585	0.04116	0.13262	0.06734	0.00257	0.05907	0.00102	0.06156	-0.00558	-0.06389	-0.02843	-0.01958	0.0399	-0.01477	-0.02299	-0.01561	0.0157	-0.01421	0.00163	-0.02978
A_42_P800771	0.04999	0.0682	0.03789	0.0427	-0.0463	0.03869	-0.01676	0.02849	0.05227	0.05202	-0.0274	-0.02153	0.17426	0.11056	0.10149	0.13813	-0.0222	0.01438	0.09457	-0.00893	-0.05906	0.04377	-0.04584	0.06438	0.02326	0.03427	0.13842	0.08907	0.0476	0.03251	0.02819	0.03621	0.00686	-0.04064	-0.11667	0.27722	0.1679	0.00539	-0.39314	-0.3438	0.01258	0.0305	0.08498	-0.40398	-0.36563	-0.50248	-0.24254	-0.15539	0.05905
A_43_P13653	-0.03194	0.00499	0.01311	0.01114	-0.01598	0.00322	-0.02851	0.02988	0.00324	-0.01068	-0.0099	0.01829	0.00142	-0.03622	0.0271	-0.0026	-0.0125	-0.01656	0.00494	-0.01641	0.00604	0.01783	0.00442	0.01092	0.00139	0.01556	0.01084	0.01121	0.02862	0.00509	-0.01665	-0.012	0.00949	0.0258	0.02436	-0.0015	0.00581	-0.04612	-0.04253	-0.02764	-0.01445	-0.00007	-0.00904	-0.06326	-0.00206	-0.02931	-0.01314	-0.00042	-0.0133
A_42_P792017	0.03008	0.12559	0.06015	0.21596	-0.01064	-0.10296	-0.08883	0.11749	0.00814	-0.00231	0.01621	-0.05494	-0.09739	-0.19345	-0.18025	0.01852	0.02538	-0.09791	0.15989	-0.12647	-0.02831	-0.11821	-0.02361	-0.02215	0.04586	0.03884	0.06223	0.01137	0.13376	-0.19265	-0.14977	-0.00459	0.14858	0.0514	0.27095	0.49463	0.48484	0.02478	-0.67777	-0.57881	-0.01916	-0.00057	0.36065	-0.47304	-0.01567	-0.39065	-0.15667	-0.23145	0.07221
A_42_P511375	-0.01153	-0.05773	0.00767	0.06283	0.0257	-0.0721	-0.03865	0.02073	-0.03225	-0.0012	-0.00593	0.02782	0.04013	-0.03227	-0.02458	-0.0162	-0.07859	-0.05115	0.03828	-0.0185	-0.09845	-0.01593	-0.07801	-0.01288	-0.03949	-0.02415	0.03766	0.01888	-0.01389	-0.0677	-0.01841	-0.07115	0.00706	0.00108	-0.18442	0.03668	-0.01846	-0.10166	-0.13377	0.01518	0.15882	0.07046	0.11918	-0.04413	-0.16178	-0.03872	0.05096	0.00205	0.09815
A_42_P544389	-0.05586	-0.0746	0.08916	-0.00098	-0.04318	-0.13574	-0.05578	-0.00757	-0.06384	-0.02026	-0.1039	0.08134	0.02028	-0.05536	-0.0695	-0.03811	-0.09969	-0.04612	0.08291	-0.00286	-0.12939	0.03168	-0.09924	-0.03089	-0.06266	-0.09402	0.0123	0.01072	-0.0283	-0.07512	0.03623	-0.04179	0.09717	0.10731	-0.07645	0.07923	-0.03822	-0.16757	-0.22968	0.00383	0.21239	-0.01009	0.08949	0.12755	-0.16956	-0.03081	0.20568	0.05352	0.12403
A_43_P18823	-0.01617	-0.1894	0.00779	-0.01864	0.04373	-0.03748	0.21213	0.01928	-0.0032	-0.0486	-0.05462	-0.04635	-0.02798	-0.05374	0.04266	0.01431	-0.00608	-0.04035	0.06353	-0.00067	0.02111	0.00466	0.04854	-0.00191	-0.02438	-0.0049	9.08E-07	0.02584	0.01281	0.0035	0.20869	-0.03316	0.06513	-0.04548	-0.02344	0.01399	-0.06058	-0.05694	-0.04311	-0.08374	0.10073	0.03839	0.12967	-0.00305	-0.07769	0.04595	-0.01947	0.0034	-0.01638
A_43_P13655	0.02241	-0.05277	0.06115	0.00817	0.028	-0.01501	0.00552	-0.01135	0.01603	0.01551	-0.02268	0.05194	0.00816	-0.00285	-0.02511	0.03435	0.00151	-0.00544	-0.00179	0.0215	-0.01732	-0.00545	-0.03519	0.1541	-0.03737	-0.0099	-0.02681	-0.03157	0.01031	-0.04677	-0.00961	0.00956	0.02073	-0.03934	-0.03674	-0.04683	-0.00295	-0.08634	-0.13712	0.07174	0.07149	-0.01319	0.03047	0.01342	-0.0828	0.02928	-0.0092	-0.0004	0.00475
A_43_P21915	-0.03042	-0.11079	0.0308	-0.01813	-0.04895	0.02237	-0.00475	0.00517	-0.03598	-0.02517	-0.00217	0.01649	0.03178	-0.02509	-0.0156	0.02959	0.07454	-0.02805	0.0273	0.01898	0.01538	0.03182	-0.01858	0.0095	-0.03668	-0.04315	-0.01015	-0.00352	0.02179	-0.06943	-0.00818	-0.07316	0.06591	0.018	-0.0993	-0.04248	0.00513	-0.10981	-0.07326	-0.00305	0.06114	-0.05699	-0.03758	-0.12115	-0.12374	-0.02929	0.00254	0.01897	-0.01132
A_43_P15700	-0.27449	-0.10511	0.01293	0.08041	0.21158	0.03017	0.05562	0.15752	0.08444	0.06198	-0.11901	0.03295	0.04118	-0.02278	-0.0091	0.04747	0.05168	0.0009	0.09293	0.04522	0.00446	-0.00336	-0.06641	0.12784	-0.01124	-0.06534	-0.05643	-0.04451	0.01312	-0.07053	0.16943	0.27715	0.00253	0.1819	-0.0597	0.04434	0.03647	-0.11159	-0.10523	-0.11952	0.32916	0.06068	0.07066	0.20821	-0.10387	0.04344	-0.10188	0.0761	-0.13732
A_43_P16221	-0.00724	-0.05889	0.01852	-0.02703	0.01145	0.14588	-0.01945	-0.07401	0.12859	-0.01178	-0.02076	0.02232	-0.01178	-0.01457	0.1501	-0.03179	0.02597	-0.00554	0.07805	0.28342	0.11553	-0.01272	-0.00463	0.10594	-0.01774	-0.06204	-0.07804	-0.01261	-0.01866	-0.01007	0.08591	-0.07638	0.10983	0.03017	0.00718	0.03268	-0.02685	-0.08558	-0.05825	0.10993	0.16695	0.04664	-0.03952	0.1328	-0.09943	0.06599	0.03616	-0.00962	0.05191
A_42_P833166	-0.04278	0.00317	0.01507	0.01346	0.0032	-0.00137	-0.01324	0.01674	0.00492	0.00608	-0.00157	0.00844	0.01046	-0.01467	0.04025	0.01505	-0.03134	-0.02773	0.00658	-0.0329	-0.0051	0.00329	-0.03296	0.01131	-0.00267	-0.00213	0.00292	0.00848	0.01094	-0.02076	-0.01119	0.00399	0.00255	-0.00655	-0.02606	-0.00593	-0.06414	-0.05436	-0.04295	0.034	-0.00313	0.0095	-0.01061	-0.0102	-0.04367	-0.00092	-0.00052	0.0207	0.00244
A_43_P12948	-0.03118	0.02835	-0.02027	0.0338	-0.04344	0.03264	-0.01131	0.03433	0.02974	0.02311	0.01436	0.01985	-0.01198	-0.0052	0.08684	0.007	-0.04202	-0.0304	0.02352	0.01281	0.03979	0.05414	-0.01261	-0.01049	-0.02525	-0.01106	0.01423	0.01304	0.01862	-0.0027	-0.04403	-0.04457	-0.01618	0.03287	-0.05803	-0.03835	-0.01903	-0.02745	-0.0376	0.10329	-0.00261	-0.03484	-0.0001	0.04633	-0.01041	-0.02085	-0.0249	-0.02391	-0.03726
A_43_P22176	-0.04112	0.00695	0.00483	0.00342	-0.01387	0.01672	-0.00407	0.02101	0.01216	0.01509	0.02305	0.01285	0.01321	0.00543	0.06181	0.02236	-0.0165	-0.00051	0.01412	-0.01043	0.01379	0.03315	0.02068	-0.00744	0.00733	0.00002	-0.00174	0.00162	-0.00137	0.00268	-0.01457	-0.02997	-0.02741	0.01866	-0.03526	-0.01526	-0.03685	-0.00289	-0.04743	0.05143	0.0101	-0.00771	0.00428	0.02798	-0.06415	-0.0269	-0.00698	0.01047	-0.01121
A_42_P757032	-0.01315	0.01952	0.00441	-0.01338	-0.00437	0.00049	0.00188	0.01295	-0.01097	0.00811	-0.00223	0.00486	-0.03298	-0.03682	0.0484	0.02468	-0.00068	-0.02115	0.0097	-0.00118	0.00107	0.00338	0.004	0.01459	0.02452	0.00534	-0.00383	0.00948	0.0085	0.02766	0.00624	0.01494	0.01122	0.0096	-0.01892	-0.02639	-0.01292	-0.03554	0.00157	0.03109	0.01418	0.01219	-0.02363	-0.00576	-0.07607	0.03524	0.00463	0.01354	0.00217
A_43_P12845	-0.05442	0.00175	0.00064	-0.0682	-0.11462	-0.1009	-0.0165	0.01335	0.05967	-0.11033	-0.16485	-0.01734	-0.00444	-0.05436	0.00472	0.04986	-0.03381	-0.0986	-0.01264	0.01601	-0.03402	0.05669	0.09903	0.06395	-0.07793	0.02381	-0.01229	0.00927	-0.05639	-0.02224	-0.02403	0.11979	0.07467	-0.04335	-0.09976	-0.11437	-0.09479	-0.14178	0.0392	0.07398	0.07255	0.14687	-0.01218	0.03493	-0.20639	-0.02038	0.08583	0.0295	0.01915
A_42_P586939	-0.06063	0.01469	0.06363	-0.0238	-0.02787	-0.04939	0.03008	-0.00633	0.03579	-0.04495	-0.08835	0.00798	-0.02217	0.04891	-0.0779	0.10347	-0.01372	-0.05462	0.03876	0.01226	0.01661	0.088	0.04843	0.06903	-0.06155	-0.00034	0.01765	0.08013	0.02881	-0.02198	0.02602	0.11631	-0.19978	-0.24944	-0.20803	-0.00593	-0.0666	-0.05711	0.0375	0.10026	-0.15161	-0.18982	0.0711	-0.16699	-0.178	-0.11547	0.12082	0.10076	-0.24833
A_42_P493900	-0.06617	-0.03538	0.01144	0.02407	-0.00414	-0.08619	-0.01508	0.03627	0.02018	-0.04811	-0.01002	-0.01199	-0.0384	-0.09348	-0.08703	0.03452	-0.05441	-0.09121	0.0363	-0.00437	-0.05292	0.04686	0.04459	0.03744	-0.03869	-0.01631	0.02301	0.04891	0.01671	-0.09143	-0.01145	0.00005	-0.15791	-0.18658	-0.14677	-0.11453	-0.02742	-0.15165	-0.06024	0.08248	-0.14361	-0.16014	-0.01722	-0.17673	-0.07411	-0.15702	0.08916	0.06153	-0.23931
A_42_P503419	-0.05072	0.01834	0.07116	0.0064	-0.07458	-0.06476	0.00311	0.0194	0.04196	-0.0331	-0.07426	-0.01095	-0.04127	-0.07456	-0.08662	0.05235	-0.07896	-0.07614	0.02206	-0.02839	0.00299	0.06868	0.0581	0.00272	-0.03465	-0.01693	-0.0052	0.04574	0.05222	-0.05266	-0.08917	0.02219	-0.16799	-0.24875	-0.18414	-0.0393	-0.07038	-0.10412	-0.10253	0.14253	-0.1162	-0.1312	0.0144	-0.11402	-0.08739	-0.10592	-0.00342	0.05366	-0.22213
A_42_P473292	-0.17623	-0.07914	-0.05471	-0.03057	-0.19095	0.08809	0.11602	0.11793	0.21281	-0.19816	-0.14387	0.08142	0.21569	-0.01506	0.00554	0.14698	-0.07442	-0.19768	0.02437	0.04952	0.08087	0.10446	0.1102	0.2277	-0.08424	0.01786	0.09691	0.14733	0.12092	-0.0905	-0.15299	0.21418	-0.35504	-0.43416	-0.18508	-0.02797	-0.05449	-0.26458	0.03682	0.10803	-0.31854	-0.38701	0.02517	-0.31532	-0.19604	-0.29807	-0.03102	0.09729	-0.37969
A_42_P752916	-0.14643	-0.06252	0.11605	0.06712	-0.13432	-0.04267	0.01341	0.10811	0.17174	-0.05442	-0.10545	0.062	0.18006	0.09576	-0.01417	0.18677	-0.0572	-0.14265	0.08819	-0.09165	-0.05462	0.00765	0.04124	0.12726	-0.07931	-0.06397	0.05363	0.09235	0.06497	-0.12218	-0.02834	0.16277	-0.20337	-0.3322	-0.25292	-0.00461	-0.11227	-0.31054	0.10723	0.0064	-0.36557	-0.36565	-0.10284	-0.4108	-0.30579	-0.2695	0.07911	0.19409	-0.37401
A_42_P750511	-0.10372	-0.05712	0.13065	0.06445	-0.19749	-0.17242	-0.05368	0.01621	0.08182	-0.12206	-0.13009	-0.0282	0.03432	-0.12873	-0.13506	0.10472	-0.11228	-0.20933	0.10807	-0.03059	-0.08639	0.0578	-0.0457	0.15528	-0.10051	-0.02075	0.04421	0.17508	0.0915	-0.28108	-0.19349	0.07448	-0.25521	-0.38339	-0.056	0.09542	-0.09949	-0.25402	0.05318	-0.00852	-0.30429	-0.37666	0.01601	-0.28718	-0.31789	-0.22435	0.12909	0.2235	-0.3537
A_42_P708782	-0.0475	-0.16226	0.03389	0.04439	-0.1233	-0.05876	-0.00916	0.01632	0.00778	-0.08407	-0.08879	0.05355	0.02333	-0.01612	-0.02794	0.00499	-0.06953	-0.08727	0.03182	-0.04303	-0.07832	0.01757	-0.04278	0.00624	-0.07	-0.0405	-0.0034	0.00519	-0.00482	-0.10488	-0.15537	0.01795	-0.09418	-0.17376	-0.04731	0.05195	-0.05921	-0.06259	-0.01459	0.01334	-0.09854	-0.14953	0.02834	-0.08956	-0.07593	-0.12129	0.01485	0.03571	-0.21543
A_42_P607568	-0.14222	-0.08296	0.00845	0.06133	0.01734	-0.06898	0.0035	0.04933	0.08916	-0.00556	0.07905	-0.0354	-0.00958	0.00329	-0.02419	0.11544	0.012	-0.0895	0.07301	0.01019	-0.02229	0.08857	0.05177	0.13229	-0.03378	0.05786	0.01178	0.00252	0.0225	-0.08828	-0.01942	0.0544	-0.41575	-0.44342	-0.29796	-0.1082	-0.10151	-0.19984	0.0145	-0.02651	-0.46421	-0.43821	-0.10485	-0.21597	-0.11201	-0.26764	0.11925	0.08898	-0.48342
A_42_P533865	-0.05757	-0.01891	0.11644	-0.06281	-0.15957	-0.21221	0.08277	0.11801	0.12204	-0.07216	-0.20628	-0.08173	0.00635	-0.10289	-0.14462	0.10955	-0.05965	-0.16911	0.09195	-0.18741	-0.10738	0.05341	0.02555	0.11832	-0.07205	-0.06163	-0.1197	0.07987	0.05577	-0.18012	-0.16559	0.15736	-0.34236	-0.54773	-0.32719	0.05587	-0.05536	-0.38158	-0.05618	-0.13788	-0.45512	-0.42936	-0.01236	-0.704	-0.51127	-0.21538	-0.0935	0.00775	-0.54257
A_43_P12028	-0.44298	-0.07844	-0.07898	-0.29307	0.13726	0.10156	0.06807	0.10364	0.15626	-0.5423	-0.1248	0.27145	0.04735	-0.28076	0.14377	0.11522	-0.28689	-0.34595	0.35604	0.07584	0.29259	-0.26333	-0.23699	0.20372	-0.22133	-0.19644	-0.09235	0.2333	-0.08018	0.2052	0.14742	0.25713	-0.97437	-1.02593	-0.47084	-0.26782	-0.10414	-0.53859	-0.01424	0.25336	-0.82325	-1.02245	-0.11002	-0.65712	-0.53571	-0.61519	0.14857	0.24942	-0.99019
A_42_P807568	-0.18925	-0.11678	-0.00721	-0.00416	-0.10546	-0.07931	-0.02819	0.0578	0.02324	-0.14712	-0.10437	0.08844	0.05814	-0.11627	-0.06903	0.06319	-0.13623	-0.2067	0.14243	0.07991	-0.043	-0.01637	-0.06607	0.10811	-0.08734	-0.08128	0.02341	0.09147	-0.04524	-0.15427	-0.14653	0.05263	-0.3861	-0.46312	-0.33236	-0.05648	-0.1103	-0.37673	-0.18085	0.07327	-0.38528	-0.56805	-0.00164	-0.27753	-0.45538	-0.16101	-0.16168	0.0347	-0.63564
A_43_P19265	-0.09745	-0.12227	0.03019	-0.04257	-0.0948	-0.12631	-0.05197	-0.00748	-0.03333	-0.09788	-0.18554	0.04404	-0.00628	-0.09334	-0.10801	0.01118	-0.15177	-0.15185	0.04325	-0.04247	-0.09455	0.01167	-0.12904	-0.02971	-0.13459	-0.13959	0.02315	0.05833	0.01253	-0.14278	-0.13955	-0.06832	-0.21163	-0.33005	-0.13431	-0.04645	-0.07357	-0.23448	-0.1288	0.08963	-0.23784	-0.27739	0.05835	-0.19959	-0.38111	-0.21436	-0.0268	0.07523	-0.31428
A_42_P522889	-0.00774	0.01104	-0.03093	0.03124	-0.09026	-0.03168	-0.02468	-0.02218	0.07282	0.04837	-0.0049	0.00764	-0.01066	-0.02641	0.01106	0.02472	-0.04235	-0.06753	0.01227	-0.01038	-0.07557	0.05	-0.05059	0.00625	-0.05493	0.04552	0.02567	0.01349	-0.03883	-0.06626	-0.10368	0.07294	-0.29103	-0.30701	-0.12075	-0.13967	-0.13317	-0.17208	0.08436	0.27128	-0.19884	-0.20665	0.03204	0.06607	-0.16643	-0.08004	-0.04554	0.02738	-0.3811
A_42_P744380	-0.01225	0.00125	0.06547	0.08282	0.00327	0.01159	0.01493	0.04136	-0.0201	0.03347	0.04423	0.03089	0.07793	0.01583	-0.01224	0.02303	-0.02912	-0.06135	0.07841	-0.0503	-0.02249	-0.06468	-0.0163	0.01463	-0.02227	-0.04522	0.037	0.05073	0.01021	-0.07265	-0.04399	0.00868	-0.1033	-0.13178	-0.1904	-0.10532	-0.05589	-0.12484	-0.05474	-0.05098	-0.15022	-0.05204	0.06362	-0.1751	-0.11138	-0.03432	0.02496	-0.00044	-0.12033
A_42_P785809	0.01828	0.00057	-0.08487	-0.20776	-0.14834	-0.20515	0.03351	-0.10027	0.02383	-0.11799	-0.23857	-0.14	-0.17191	-0.08618	-0.25561	-0.01663	-0.04187	-0.0906	-0.03658	-0.07472	-0.04837	-0.00622	0.04483	0.06237	-0.06172	0.03381	-0.06747	-0.01143	-0.06472	-0.05436	-0.08228	0.03737	-0.12042	-0.31061	-0.38354	-0.16631	-0.14365	-0.27574	-0.00758	-0.06342	-0.23479	-0.11715	-0.37501	-0.34711	-0.25676	-0.1988	-0.04458	0.02393	-0.28683
A_43_P11706	-0.07952	-0.02947	-0.03478	-0.0848	-0.07838	-0.07583	0.04987	-0.12595	0.04063	-0.06017	-0.10633	-0.10474	-0.07148	-0.05726	-0.11906	0.05198	-0.00846	-0.05428	0.07033	-0.06391	0.0401	-0.00117	0.02844	0.02813	0.01133	0.04898	0.04003	0.0525	0.00827	-0.00728	-0.01526	0.09879	-0.06588	-0.20054	-0.04998	0.24091	0.15155	-0.00694	-0.0149	-0.28564	-0.26737	-0.0686	-0.2083	-0.21398	0.03946	-0.06742	-0.06066	0.06585	-0.31128
A_42_P829565	-0.05149	-0.02827	0.06039	-0.03689	-0.15767	-0.15718	-0.06088	0.03489	0.09058	-0.04696	-0.10447	0.01629	0.09382	-0.03469	-0.09304	0.15474	-0.04241	-0.06246	0.01455	-0.07897	-0.13154	-0.00775	-0.11428	0.05577	-0.11034	-0.00873	-0.03353	0.10546	0.02608	-0.23845	-0.1369	0.06939	-0.06866	-0.29488	-0.14945	0.02675	-0.13134	-0.35736	-0.02041	0.14234	-0.14595	-0.20678	-0.02736	-0.2504	-0.33749	-0.22805	0.0871	0.18576	-0.1634
A_43_P14997	-0.16377	-0.09991	0.06772	0.10384	-0.08228	-0.167	-0.00612	0.06627	0.1135	-0.07332	-0.04257	0.03077	0.12515	-0.00341	0.00408	0.14897	-0.13192	-0.14832	0.07597	-0.17143	-0.15237	-0.0831	-0.01389	0.09483	-0.13532	-0.09573	0.13805	0.09953	0.04412	-0.19469	-0.16376	0.09626	-0.06741	-0.35965	-0.08218	0.11211	0.01394	-0.2069	-0.00567	-0.22035	-0.34341	-0.17279	-0.20975	-0.4251	-0.24234	-0.23784	0.06081	0.08875	-0.27701
A_42_P811256	-0.15543	-0.26781	0.09005	0.27778	-0.04213	-0.1102	-0.06188	0.24009	0.10941	-0.06503	-0.13501	0.09218	0.21347	-0.06339	-0.08714	0.04164	-0.05229	-0.20677	0.18811	-0.16322	-0.1286	-0.03517	-0.28823	0.00619	-0.0667	-0.28771	0.12811	0.11512	0.11838	-0.37175	-0.33679	-0.01848	-0.08613	-0.48922	0.12168	0.23797	0.0893	-0.41488	0.02955	-0.02079	-0.31975	-0.62976	-0.20708	-0.78646	-0.41911	-0.57022	-0.05573	0.18176	-0.28228
A_43_P12191	-0.02629	-0.10091	0.01285	-0.08188	-0.06574	-0.29445	-0.02763	0.17393	-0.08809	-0.26735	-0.14588	-0.02194	-0.23503	-0.03166	-0.25675	0.01596	-0.09231	-0.07133	0.01773	-0.20332	-0.24323	-0.13555	-0.03338	0.09647	-0.14041	-0.06855	-0.12025	0.03205	-0.03322	-0.29359	-0.14083	-0.03327	-0.18741	-0.29541	-0.09313	0.00475	-0.08141	-0.3742	0.16408	-0.08304	-0.28607	-0.29342	-0.26881	-0.52668	-0.36541	-0.11683	-0.03403	-0.01717	-0.24174
A_43_P17772	-0.06433	-0.10533	0.00611	-0.02343	-0.05363	-0.14586	0.00006	0.0246	0.0156	-0.11358	-0.14221	0.0099	-0.00104	-0.07712	-0.13264	0.06353	-0.11992	-0.11738	0.00209	-0.07013	-0.02861	-0.11474	-0.05638	0.06877	-0.10155	-0.10262	-0.07913	0.06636	0.035	-0.12979	-0.13623	0.01545	-0.08142	-0.24884	-0.13994	-0.0163	-0.05675	-0.315	-0.02807	-0.04991	-0.16695	-0.13237	-0.02835	-0.40446	-0.31075	-0.13583	0.00004	0.17878	-0.14923
A_43_P18730	-0.13732	-0.03256	0.13108	0.09308	-0.12846	-0.2478	0.02867	0.13543	0.10106	-0.12008	-0.17136	-0.06447	-0.11447	-0.17947	-0.23623	0.11712	-0.11702	-0.19903	0.07665	-0.23523	-0.12347	-0.05471	0.08505	0.16011	-0.09159	-0.0024	-0.00409	0.15006	0.10531	-0.21682	-0.19832	0.13585	-0.13754	-0.38913	-0.15779	0.08875	0.05969	-0.33726	-0.07669	-0.26483	-0.41912	-0.2816	-0.04587	-0.68372	-0.32798	-0.10215	-0.00208	0.22225	-0.50076
A_43_P15575	-0.15283	-0.12912	0.14834	0.16459	-0.14197	-0.3875	-0.02866	0.1211	0.02445	-0.15203	-0.12328	-0.10786	-0.04067	-0.22468	-0.21359	0.06966	-0.20089	-0.20866	0.07981	-0.32594	-0.17901	-0.11447	-0.04749	0.04236	-0.14719	-0.10701	-0.06194	0.14318	0.14206	-0.24771	-0.26194	-0.0036	-0.15694	-0.40721	-0.32239	-0.1232	-0.20309	-0.49954	-0.04834	-0.47698	-0.35019	-0.23905	-0.65636	-0.78982	-0.54325	-0.25698	-0.0544	0.16498	-0.39506
A_43_P10147	-0.25319	-0.1426	0.13307	0.21886	-0.19349	-0.28603	-0.07715	0.19731	0.03318	-0.1635	-0.08521	-0.08499	0.0199	-0.21164	-0.18811	0.09837	-0.21098	-0.27707	0.07225	-0.34	-0.26382	-0.06312	-0.15271	0.00687	-0.17595	-0.1668	-0.09081	0.129	0.08173	-0.46513	-0.39067	0.08217	-0.0765	-0.40333	-0.25459	0.06944	-0.19876	-0.61556	-0.11295	-0.64919	-0.30097	-0.33284	-0.49878	-1.00201	-0.60339	-0.36603	-0.06112	0.24476	-0.43493
A_43_P11448	-0.1385	-0.12062	-0.00965	-0.04198	-0.24002	-0.22964	-0.00759	0.13789	0.03851	-0.16145	-0.1677	-0.01063	-0.1162	-0.09642	-0.15497	0.04844	-0.13204	-0.15812	-0.04505	-0.31555	-0.21787	-0.10407	-0.08289	0.08452	-0.14884	-0.10518	-0.16281	-0.02309	-0.02775	-0.29927	-0.20271	0.08056	-0.10537	-0.42734	-0.29251	-0.01467	-0.18931	-0.58538	0.1465	-0.50651	-0.3577	-0.25389	-0.70728	-1.06062	-0.5124	0.0436	0.1192	0.47663	-0.41166
A_43_P17213	-0.05111	-0.06366	0.00891	-0.02525	-0.12947	-0.17975	0.01424	0.07428	0.05205	-0.07618	-0.13051	-0.0761	-0.14543	-0.03358	-0.18106	0.03505	-0.06233	-0.07762	0.02696	-0.082	-0.05508	-0.02729	-0.04633	0.00628	-0.03268	-0.0399	-0.05311	0.00484	0.02095	-0.14528	-0.10401	0.03951	0.05204	-0.09494	-0.07511	0.00719	-0.12699	-0.15733	-0.06599	-0.19067	-0.0868	-0.06671	-0.21575	-0.3608	-0.2326	-0.2116	-0.04235	0.12959	-0.13103
A_43_P14197	-0.17817	-0.19355	0.10151	0.22969	-0.04484	-0.19883	-0.07998	0.13339	-0.00682	-0.09235	0.01331	-0.00184	0.01587	-0.09081	-0.0993	-0.04555	-0.14697	-0.13847	0.11935	-0.09284	-0.13202	-0.00389	-0.17003	0.05119	-0.13398	-0.14919	0.03379	-0.01239	0.01632	-0.22004	-0.12646	-0.01918	-0.02337	-0.22792	-0.1068	0.11819	0.05859	-0.17291	0.00482	0.1204	-0.19691	-0.26175	-0.01042	-0.47773	-0.29729	-0.3112	0.18955	0.15107	-0.33313
A_42_P526030	-0.18557	-0.20375	0.1061	0.22529	-0.03221	-0.2004	-0.08099	0.14602	0.01213	-0.09604	0.01729	0.01621	-0.0073	-0.12372	-0.10747	-0.04078	-0.16094	-0.13516	0.11791	-0.0972	-0.11259	-0.00003	-0.18935	0.04274	-0.13486	-0.1532	0.0384	-0.01218	0.01438	-0.21166	-0.12873	-0.01785	-0.01978	-0.20564	-0.13406	0.12279	0.08135	-0.16926	-0.02486	0.12336	-0.21565	-0.27033	0.00231	-0.47393	-0.36259	-0.31061	0.19455	0.16331	-0.32779
A_42_P666102	-0.1017	-0.04855	0.04088	0.0612	-0.02682	-0.03108	-0.03317	0.03866	0.00737	-0.00184	-0.02171	0.00033	0.0161	0.04126	0.00041	0.05773	-0.08029	-0.10571	0.06179	-0.02812	-0.07396	0.0539	-0.05384	-0.02792	-0.05107	-0.08737	-0.06275	0.00055	-0.00246	-0.05732	0.00285	0.0206	-0.20859	-0.30202	-0.21729	-0.04398	-0.05043	-0.14986	-0.04114	0.07898	-0.21085	-0.25653	0.02363	-0.23454	-0.20437	-0.25657	0.01886	0.12189	-0.25295
A_43_P15482	-0.28384	-0.0743	0.12415	0.15435	-0.26262	-0.29444	-0.02364	0.15531	0.10816	-0.06065	-0.08523	-0.02734	0.14741	-0.0998	-0.22523	0.26624	-0.10682	-0.3439	0.21477	-0.15051	-0.14149	0.04275	0.03414	0.14448	-0.13448	-0.03145	0.03976	0.26621	0.23689	-0.33742	-0.17619	0.09927	-0.3216	-0.42057	-0.23908	0.01536	0.13163	-0.35486	-0.04331	-0.02605	-0.12899	-0.38056	0.02554	-0.69841	-0.4656	-0.49905	0.07461	0.17055	-0.39912
A_42_P559126	-0.03626	-0.02257	-0.01834	0.04219	0.00938	-0.06558	0.01125	0.04501	0.01144	-0.02009	0.03268	-0.03886	-0.09626	-0.05484	-0.05958	0.03355	-0.02214	-0.05966	0.04137	-0.01918	-0.015	-0.03916	-0.01225	0.01416	-0.0224	0.01429	-0.05184	-0.01664	-0.01858	-0.08228	-0.02026	0.04462	-0.12859	-0.19645	-0.19665	-0.03908	0.07167	-0.06364	0.03565	-0.03087	-0.21188	-0.18444	-0.09371	-0.25902	-0.09637	-0.12358	0.09036	0.06199	-0.20997
A_43_P12344	-0.03618	-0.00961	0.02006	0.05318	-0.15034	-0.15861	-0.03831	0.07159	0.12501	-0.0974	-0.10436	-0.02212	0.02552	-0.03849	-0.2238	0.05911	0.0363	-0.08401	0.09941	-0.07769	-0.00376	-0.00599	0.08008	0.01517	0.07455	0.13555	0.06356	0.18084	0.10138	-0.16932	-0.16124	0.14533	-0.22538	-0.41026	-0.05247	0.44654	0.34573	-0.06873	-0.16798	-0.2317	-0.24915	-0.37399	-0.01812	-0.4368	-0.13942	-0.2642	0.13536	0.20002	-0.4293
A_43_P13290	-0.06634	-0.04437	0.01559	0.05143	-0.06164	-0.27234	-0.05783	0.09358	0.01717	-0.12554	-0.09755	-0.0796	-0.08239	-0.24714	-0.24076	-0.01323	-0.01934	-0.08673	0.03978	-0.07629	-0.15706	0.02473	0.05226	0.06392	-0.0658	-0.00323	0.0203	0.0728	0.08255	-0.14706	-0.14819	0.01833	-0.0265	-0.17114	-0.07985	0.17605	0.14648	-0.18884	-0.17079	-0.02382	-0.116	-0.11245	0.1336	-0.27753	-0.31367	-0.30805	0.13885	0.11466	-0.23325
[truncated: 2,181 more rows]
[truncated: 15 more columns]
