# Supplementary material for: Simultaneous clustering of gene expression data with clinical chemistry and pathological evaluations reveals phenotypic prototypes
Source: BMC Syst Biol. 2007 Feb 23;1:15. doi: 10.1186/1752-0509-1-15 (PMC1839893; doi:10.1186/1752-0509-1-15)
Supplement: Additional file 7 — Simulated mixed data of different types (numeric and categorical). sim_mixed_data.txt is a tab-delimited text file to be opened and viewed with any standard spreadsheet software. [file 1752-0509-1-15-S7.txt]

GeneID	Hist_01	Hist_02	Hist_03	Hist_04	Hist_05	ClinChem_01	ClinChem_02	ClinChem_02	Gene_01	Gene_02	Gene_03	Gene_04	Gene_05	Gene_06	Gene_07	Gene_08	Gene_09	Gene_10	Gene_11	Gene_12	Gene_13	Gene_14	Gene_15	Gene_16	Gene_17	Gene_18	Gene_19	Gene_20	Gene_21	Gene_22	Gene_23	Gene_24	Gene_25	Gene_26	Gene_27	Gene_28	Gene_29	Gene_30	Gene_31	Gene_32	Gene_33	Gene_34	Gene_35	Gene_36	Gene_37	Gene_38	Gene_39	Gene_40	Gene_41
Sample_001	3	3	3	3	3	2	2	2	1	1	1	1	1	1	1	1	1	1	1	1	1	1	1	1	1	1	1	1	1	1	1	1	1	1	1	1	1	1	1	1	1	1	1	1	1	1	1	1	1
Sample_12	Mild	Mild	Minimal	Moderate	Minimal	101	71	19	7	102	114	17	45	61	86	24	7	87	122	12	24	41	86	4	-15	81	101	0	34	81	132	12	-4	94	103	21	1	125	103	59	-7	102	105	40	26	81	89	-4	-26
Sample_13	Mild	None	Minimal	Marked	Minimal	58	89	45	10	99	116	15	39	111	105	4	31	122	87	29	10	158	99	10	-16	115	95	-12	23	129	107	8	36	98	85	25	25	102	125	10	34	92	85	-19	54	96	83	46	34
Sample_14	Moderate	Mild	None	Minimal	None	78	81	4	16	130	96	-17	21	74	103	11	46	95	74	26	34	97	113	24	-22	123	98	-5	20	119	95	20	33	129	86	6	11	122	141	2	51	99	96	43	62	107	105	5	-8
Sample_15	None	None	Mild	Minimal	Moderate	96	128	-13	-7	88	100	20	12	77	61	19	-14	81	95	34	38	59	81	8	11	83	101	18	16	118	72	2	32	64	120	13	35	94	77	-7	-6	112	105	16	0	117	80	24	3
Sample_16	Minimal	Minimal	Minimal	Moderate	None	63	93	21	22	108	109	37	17	67	102	-15	41	119	97	24	5	80	67	20	15	85	119	24	19	95	111	19	28	129	116	25	30	132	139	21	56	56	96	25	37	81	79	13	22
Sample_17	Moderate	Minimal	Mild	Moderate	None	133	73	53	32	115	112	-2	43	116	128	15	-14	111	80	45	36	52	109	7	19	114	81	27	42	92	116	28	-1	102	67	18	31	137	100	27	-25	99	137	51	14	110	88	48	6
Sample_18	Minimal	Moderate	Mild	Moderate	Moderate	115	131	34	18	80	106	19	45	78	74	6	31	99	84	39	45	82	103	21	19	103	110	31	19	107	87	22	2	86	109	-33	32	96	111	16	51	83	126	24	5	121	127	26	-13
Sample_19	None	Minimal	None	None	Mild	81	115	27	30	101	99	13	35	95	87	16	38	110	82	18	19	69	122	32	49	113	104	5	16	148	59	-18	66	84	148	38	51	111	120	-17	28	111	104	-12	38	108	69	10	64
Sample_20	Moderate	Minimal	Mild	Moderate	Minimal	88	119	37	2	113	91	0	42	114	87	4	28	98	74	12	-16	129	106	43	-19	125	101	1	12	78	96	-7	38	85	119	60	36	78	106	1	-3	110	122	9	23	98	106	13	5
Sample_21	Moderate	Mild	Minimal	Mild	None	120	80	9	66	153	107	-21	5	129	121	25	13	86	105	15	7	72	109	7	24	68	121	-12	14	100	93	3	24	98	112	-35	-2	84	104	41	16	126	94	30	16	62	77	13	-22
Sample_22	Mild	Mild	Moderate	Minimal	Moderate	125	87	44	15	94	115	49	17	105	107	19	9	106	119	43	13	83	103	14	18	86	99	30	44	108	81	33	21	63	110	9	8	110	106	17	27	67	89	12	4	88	124	47	12
Sample_33	Moderate	None	Mild	None	Moderate	77	91	10	-5	37	17	13	16	-8	42	120	118	81	92	100	90	94	108	-14	17	16	65	9	44	39	40	83	83	68	111	107	107	131	119	18	16	31	18	4	0	52	24	117	116
Sample_34	Minimal	Moderate	Minimal	Minimal	None	57	94	57	26	27	29	46	2	27	30	125	91	88	122	109	94	115	122	52	-7	5	17	29	45	6	48	138	101	116	119	109	113	88	114	30	8	12	2	17	49	24	7	97	58
Sample_35	None	Mild	None	Moderate	Mild	118	96	17	-17	35	22	13	7	32	16	103	104	90	115	106	71	119	128	-9	36	20	18	27	8	17	-1	85	56	85	124	93	77	115	102	10	2	45	27	60	55	43	29	123	129
Sample_36	None	Moderate	Mild	Moderate	None	93	97	3	-17	47	13	15	34	34	3	87	111	96	95	88	111	90	86	21	39	30	5	30	30	22	8	101	54	93	81	105	94	85	110	4	29	7	-16	2	9	14	1	92	90
Sample_37	Moderate	None	Moderate	Moderate	Mild	80	109	36	19	3	-22	9	7	31	39	106	86	147	70	110	65	111	115	21	15	18	23	30	24	13	40	97	78	75	112	118	72	91	74	19	24	37	52	24	4	4	-8	83	77
Sample_38	Moderate	None	None	None	None	83	113	-32	17	11	40	51	10	36	40	82	71	120	85	77	85	78	87	-13	32	13	20	80	-4	25	41	103	117	80	79	97	107	120	97	1	39	3	11	-34	13	39	2	41	77
Sample_39	Moderate	Minimal	Mild	Minimal	Minimal	139	69	38	3	50	7	30	22	-9	57	86	77	109	116	93	93	116	74	34	4	24	1	9	35	30	16	87	121	136	133	81	78	104	118	15	56	18	-25	16	28	-12	49	103	92
Sample_40	None	Minimal	Moderate	Mild	Moderate	141	105	58	9	22	9	38	21	18	42	94	112	120	122	92	117	141	79	21	26	1	39	32	48	15	7	76	107	81	107	88	95	115	91	30	13	38	24	37	27	47	17	94	104
Sample_41	Moderate	Minimal	Moderate	None	Moderate	92	86	18	30	24	33	40	0	-10	17	110	82	102	112	124	114	110	127	-22	30	16	53	19	11	-21	8	70	80	99	82	106	97	95	83	-12	12	34	37	22	30	13	54	129	65
Sample_42	Minimal	Mild	Mild	Moderate	Minimal	91	100	-3	42	1	52	44	4	7	31	123	80	72	121	118	99	106	85	-20	11	6	16	40	25	13	18	106	131	110	108	101	111	85	89	37	38	42	18	48	28	18	55	78	45
Sample_43	Moderate	Moderate	None	Moderate	None	105	97	6	36	15	17	8	50	68	23	115	101	102	47	95	90	100	81	-6	8	7	28	8	32	20	9	125	117	70	80	70	113	124	82	6	24	0	2	18	40	39	36	109	122
Sample_44	None	Minimal	None	Minimal	None	62	81	2	10	21	-3	4	-9	39	15	0	16	55	9	13	49	11	23	114	103	104	105	97	83	122	109	109	96	90	97	114	114	76	62	-3	21	30	-6	38	9	-4	10	-8	-5
Sample_45	Minimal	Mild	None	Mild	None	117	108	5	-4	23	34	39	1	25	35	33	31	43	1	27	-3	46	9	95	101	102	86	84	89	98	85	89	87	139	120	109	119	94	140	-22	28	10	55	29	10	13	17	16	39
Sample_46	Mild	None	None	Moderate	None	85	88	16	-22	44	-6	38	26	25	10	40	-16	7	57	32	-14	-1	28	83	113	90	114	100	101	122	113	113	80	100	81	101	68	122	51	17	0	19	19	11	29	8	-13	36	20
Sample_47	None	Moderate	Minimal	Marked	Moderate	108	79	2	8	11	61	2	62	-7	7	3	32	21	-14	0	0	42	6	114	130	118	107	76	75	84	113	138	108	127	102	73	136	80	64	48	30	-3	38	14	38	16	45	26	55
Sample_48	None	Moderate	Minimal	None	Mild	98	114	20	43	28	17	22	68	66	3	23	60	34	32	27	-8	18	6	79	72	93	86	115	101	79	122	112	66	103	92	129	130	67	131	51	33	-2	12	41	16	-30	22	36	48
Sample_49	Mild	None	Moderate	None	None	86	103	23	8	31	55	6	20	36	19	-4	29	35	12	12	61	40	11	79	96	103	112	159	107	121	103	110	78	122	123	130	79	83	83	43	19	7	10	-1	6	22	27	3	27
Sample_50	Moderate	None	None	Minimal	Mild	82	87	-18	16	16	16	26	82	27	7	29	13	18	5	27	-1	46	39	117	83	118	66	119	64	95	76	70	95	81	84	107	86	74	109	-13	-35	31	46	57	22	52	45	-1	-13
Sample_51	Moderate	Minimal	Mild	Minimal	Moderate	103	133	13	8	-2	8	53	60	15	-6	21	7	18	33	12	-6	33	-12	114	137	88	109	103	72	60	91	88	108	80	97	99	104	99	123	-2	8	31	9	11	48	21	17	35	-1
Sample_52	Minimal	Minimal	Minimal	Moderate	None	71	99	29	47	11	25	37	17	-14	2	-6	31	16	25	27	37	10	-4	85	118	115	91	78	103	117	117	79	99	80	124	79	100	130	51	0	22	0	15	17	6	10	70	35	23
Sample_53	Moderate	Minimal	Minimal	Minimal	Moderate	135	113	42	-22	-6	6	35	9	25	0	22	14	17	10	31	20	-7	-4	75	82	119	119	84	114	115	86	123	64	85	127	43	82	101	104	46	-22	59	17	16	69	-1	50	10	33
Sample_54	Moderate	Mild	Mild	None	Mild	87	80	33	30	20	26	49	20	38	-10	-12	-5	-7	23	63	11	26	24	122	119	95	86	104	126	97	113	68	105	80	102	111	93	102	115	22	25	-11	17	5	18	5	15	26	1
[truncated: 20 more columns]
